# Supplementary material for: Child Mortality Estimation: Appropriate Time Periods for Child Mortality Estimates from Full Birth Histories
Source: PLoS Med. 2012 Aug 28;9(8):e1001289. doi: 10.1371/journal.pmed.1001289 (PMC3429388; doi:10.1371/journal.pmed.1001289)
Supplement: Table S2 — Estimates of mortality and standard errors, part 1: Albania to Jordan. (XLS) [file pmed.1001289.s002.xls]

## Sheet: Mortality estimates July 2011
Country	Label	Cases	Clusters	Casespercluster	NumDeaths	Interval	Year	SurveyDate	Neonatal	Postneonatal	Est_1q0	Est_2q0	Est_3q0	Est_4q0	Est_5q0	Est_4q1	SE_Neonatal	SE_Postneonatal	SE_1q0	SE_2q0	SE_3q0	SE_4q0	SE_5q0	SE_4q1	MaleNeonatal	MalePostneonatal	Male1q0	Male2q0	Male3q0	Male4q0	Male5q0	MaleSE_Ref	MaleSE_Neonatal	MaleSE_Postneonatal	MaleSE_1q0	MaleSE_2q0	MaleSE_3q0	MaleSE_4q0	MaleSE_5q0	MaleSE_4q1	FemaleNeonatal	FemalePostneonatal	Female1q0	Female2q0	Female3q0	Female4q0	Female5q0	FemaleSE_Ref	FemaleSE_Neonatal
Albania	Albania2008-09	12766	450	28.3689	530	1	2008.5	2009.08	3.254	6.48842	9.74242	13.8007	13.8007	13.8007	13.8007	4.0982	3.26732	4.90173	5.86464	7.04273	7.04273	7.04273	7.04273	4.0521	5.62548	11.8278	17.4533	25.3952	25.3952	25.3952	25.3952	8.08298	5.67727	8.96948	10.5562	12.8325	12.8325	12.8325	12.8325	7.91381	0	0	0	0	0	0	0	0	0
Albania	Albania2008-09	12766	450	28.3689	530	1	2007.5	2009.08	7.79346	6.46015	14.2536	17.8552	17.8552	19.4476	19.4476	5.26909	7.08192	4.13758	8.15272	8.77217	8.77217	8.89688	8.89688	3.93931	1.38461	13.212	14.5966	21.7964	21.7964	24.9304	24.9304	10.4868	1.38384	8.46503	8.55987	10.8004	10.8004	11.1777	11.1777	7.82575	14.5563	3.46945e-15	14.5563	14.5563	14.5563	14.5563	14.5563	0	14.4362
Albania	Albania2008-09	12766	450	28.3689	530	1	2006.5	2009.08	22.9693	3.79546	26.7648	27.3535	27.3535	28.9747	28.9747	2.27075	9.20299	3.77643	9.91572	9.93405	9.93405	10.0702	10.0702	1.77272	22.6176	7.34676	29.9644	29.9644	29.9644	33.0131	33.0131	3.14289	13.7088	7.32696	15.5139	15.5139	15.5139	15.8116	15.8116	3.13894	23.3341	5.20417e-14	23.3341	24.4775	24.4775	24.4775	24.4775	1.17074	12.7005
Albania	Albania2008-09	12766	450	28.3689	530	1	2005.5	2009.08	12.3815	0.259305	12.6408	13.2084	13.4952	16.03	17.1352	4.55193	7.42028	0.259682	7.42191	7.44022	7.4442	5.30891	5.44657	2.85943	24.5747	0.546276	25.121	25.121	25.6551	30.2514	32.1969	7.25827	14.4178	0.54848	14.4167	14.4167	14.4198	10.5385	10.7394	5.1066	0	0	0	1.16307	1.16307	1.16307	1.16307	1.16307	0
Albania	Albania2008-09	12766	450	28.3689	530	1	2004.5	2009.08	6.80732	11.8358	18.6431	18.9925	19.2416	21.3538	22.4216	3.85026	5.80478	5.90477	8.18506	8.21745	8.2199	8.48629	8.57881	2.43032	2.21402	12.9072	15.1213	15.782	16.2407	20.0183	22.0679	7.05333	2.21365	7.62826	7.93045	7.95262	7.96271	8.78962	9.07412	4.38353	10.8115	10.2296	21.0411	21.0411	21.0411	21.0411	21.0411	0	10.5158
Albania	Albania2008-09	12766	450	28.3689	530	1	2003.5	2009.08	4.87691	11.2318	16.1087	16.5791	16.5791	16.5791	16.5791	0.478045	3.89458	6.50429	7.57712	7.5844	7.5844	7.5844	7.5844	0.353122	6.74469	15.9591	22.7038	23.561	23.561	23.561	23.561	0.877116	6.72024	11.4196	13.244	13.2565	13.2565	13.2565	13.2565	0.64995	2.54777	5.1624	7.71017	7.71017	7.71017	7.71017	7.71017	0	2.55974
Albania	Albania2008-09	12766	450	28.3689	530	1	2002.5	2009.08	15.8078	10.0224	25.8303	26.2834	26.2834	26.2834	26.6813	0.873581	11.5873	3.70885	12.0472	12.0442	12.0442	12.0442	12.0046	0.587675	28.3407	10.2147	38.5554	38.7956	38.7956	38.7956	39.5579	1.04264	21.923	5.79497	22.2562	22.2475	22.2475	22.2475	22.2351	0.832159	2.18905	9.87282	12.0619	12.7929	12.7929	12.7929	12.7929	0.739947	2.19167
Albania	Albania2008-09	12766	450	28.3689	530	1	2001.5	2009.08	3.94052	13.6622	17.6027	19.0329	19.0329	19.0329	19.3839	1.81308	1.74015	5.33798	5.59403	5.7202	5.7202	5.7202	5.73297	1.25714	3.98606	12.0814	16.0675	18.2153	18.2153	18.2153	18.8897	2.86832	2.11972	7.48729	7.76752	8.06183	8.06183	8.06183	8.08816	2.27973	3.88092	15.7299	19.6108	20.2593	20.2593	20.2593	20.2593	0.661446	2.769
Albania	Albania2008-09	12766	450	28.3689	530	1	2000.5	2009.08	12.2745	8.00654	20.2811	23.3263	23.3263	23.3263	23.5274	3.31353	5.31914	3.61632	6.39825	5.91013	5.91013	5.91013	5.96125	2.24724	8.57161	11.2271	19.7987	26.024	26.024	26.024	26.024	6.35095	4.42378	6.29355	7.64003	6.07543	6.07543	6.07543	6.07543	4.60419	16.7835	4.23081	21.0143	21.0143	21.0143	21.0143	21.425	0.419526	10.4703
Albania	Albania2008-09	12766	450	28.3689	530	1	1999.5	2009.08	9.46419	11.0365	20.5007	22.1348	22.1348	22.1348	22.7032	2.2486	4.94652	4.88491	7.07738	7.2562	7.2562	7.2562	7.32679	1.72056	12.7635	5.9184	18.682	21.854	21.854	21.854	21.854	3.23246	8.84909	3.20688	9.8015	10.3275	10.3275	10.3275	10.3275	3.23475	6.33162	16.0105	22.3421	22.3421	22.3421	22.3421	23.5015	1.1859	4.80305
Albania	Albania2008-09	12766	450	28.3689	530	1	1998.5	2009.08	19.9056	13.0393	32.9448	33.1134	34.7735	36.1715	36.5462	3.72406	8.0145	5.33465	8.64385	8.64424	8.60693	8.69717	8.66543	1.83159	18.4824	10.1903	28.6727	28.6727	28.6727	28.9912	28.9912	0.3278	9.20709	6.09862	8.9271	8.9271	8.9271	8.9331	8.9331	0.32768	21.3401	16.6601	38.0002	38.35	41.7076	44.2103	44.9226	7.19587	13.0878
Albania	Albania2008-09	12766	450	28.3689	530	1	1997.5	2009.08	10.0829	18.0167	28.0996	29.2662	30.9713	32.445	32.445	4.471	4.69468	5.69625	7.44651	7.47854	7.5535	7.6488	7.6488	1.98154	5.34524	20.1006	25.4459	26.7505	26.7505	27.1075	27.1075	1.70499	2.88883	8.52082	8.99694	9.09815	9.09815	9.05415	9.05415	1.38273	15.3917	15.794	31.1857	32.21	35.6681	38.1529	38.1529	7.19147	9.34513
Albania	Albania2008-09	12766	450	28.3689	530	1	1996.5	2009.08	15.1601	19.5216	34.6817	35.9031	36.2053	37.4702	37.4702	2.88869	5.24165	5.54081	7.68262	7.71454	7.71396	7.78899	7.78899	1.5761	19.4486	20.1312	39.5798	41.2908	41.2908	44.0284	44.0284	4.6319	7.53366	7.36034	10.3854	10.446	10.446	10.7735	10.7735	3.17024	10.8495	19.0182	29.8677	30.5768	31.1586	31.1586	31.1586	1.33069	7.39353
Albania	Albania2008-09	12766	450	28.3689	530	1	1995.5	2009.08	11.299	21.8557	33.1547	33.3684	33.9436	37.8063	38.1746	5.19207	4.64431	6.74166	8.04912	8.05017	8.05339	8.30203	8.30257	2.41148	13.6018	14.565	28.1668	28.6165	29.2125	34.0429	34.7585	6.78275	8.07454	6.04575	9.9135	9.92067	9.93348	10.4684	10.4824	3.713	8.91482	29.4037	38.3185	38.3185	38.8757	41.8684	41.8684	3.69127	4.56263
Albania	Albania2008-09	12766	450	28.3689	530	1	1994.5	2009.08	19.8995	28.2492	48.1487	49.9457	50.944	53.5761	55.8885	8.13133	7.11709	6.62842	9.26355	9.45609	9.47137	9.59572	9.69743	3.39554	9.93625	18.7153	28.6515	32.6329	33.21	35.2352	39.6361	11.3085	4.45341	4.71666	6.45413	7.55062	7.56176	7.8366	8.49091	5.7781	29.6957	36.4389	66.1346	66.1346	67.4995	70.7611	70.7611	4.95409	13.2653
Albania	Albania2008-09	12766	450	28.3689	530	1	1993.5	2009.08	17.4658	13.2712	30.737	33.4775	34.2455	34.2455	36.9289	6.38827	5.61552	4.25001	6.94149	7.20017	7.3931	7.3931	7.60064	3.00986	24.578	16.7502	41.3283	45.1498	45.1498	45.1498	50.4392	9.5037	11.0417	6.48853	12.5718	13.043	13.043	13.043	13.4909	5.63777	11.6321	10.0429	21.675	23.4135	25.0165	25.0165	25.0165	3.41562	4.99426
Albania	Albania2008-09	12766	450	28.3689	530	1	1992.5	2009.08	10.9818	27.9846	38.9664	42.7046	42.7046	42.7046	44.1947	5.44036	4.17891	7.51923	8.53835	8.81202	8.81202	8.81202	8.86846	2.64737	16.7855	40.531	57.3165	59.2937	59.2937	59.2937	62.0775	5.05052	7.41374	13.6727	15.4805	15.6207	15.6207	15.6207	15.6884	2.96969	5.50051	16.0885	21.589	27.2566	27.2566	27.2566	27.2566	5.79271	4.06382
Albania	Albania2008-09	12766	450	28.3689	530	1	1991.5	2009.08	9.55147	22.398	31.9494	36.7241	38.623	39.6133	40.583	8.91854	3.74197	6.19325	6.92422	7.44658	7.62001	7.68382	7.74835	3.61053	17.2561	37.8068	55.0629	57.9949	57.9949	57.9949	59.7816	4.99369	7.59588	11.7188	13.2703	13.4768	13.4768	13.4768	13.5641	3.11308	2.27435	5.9744	8.24875	15.2247	19.1118	21.241	21.241	13.1004	1.27362
Albania	Albania2008-09	12766	450	28.3689	530	1	1990.5	2009.08	5.5931	19.1892	24.7824	28.8728	31.9946	33.2133	33.2133	8.64521	4.43189	6.33767	7.62227	7.84787	7.94815	8.02305	8.02305	2.81884	2.01255	25.8218	27.8344	31.9145	31.9145	31.9145	31.9145	4.19696	1.45085	10.5341	10.637	10.9726	10.9726	10.9726	10.9726	2.79033	10.1276	11.6357	21.7633	25.8639	32.4397	35.041	35.041	13.573	9.77421
Albania	Albania2008-09	12766	450	28.3689	530	1	1989.5	2009.08	11.7833	14.8581	26.6414	29.456	30.7789	30.7789	30.7789	4.2508	6.18174	4.69343	7.69903	7.8627	7.98706	7.98706	7.98706	2.17906	19.595	22.424	42.0191	45.6124	45.6124	45.6124	45.6124	3.75099	11.6582	8.47664	14.2011	14.3599	14.3599	14.3599	14.3599	2.7166	3.33097	7.03649	10.3675	12.2919	15.1626	15.1626	15.1626	4.84541	2.5499
Albania	Albania2008-09	12766	450	28.3689	530	1	1988.5	2009.08	13.4578	28.905	42.3628	45.0602	45.0602	45.0602	45.0602	2.8168	5.52789	7.79675	9.43278	8.95001	8.95001	8.95001	8.95001	2.357	23.3689	30.8563	54.2253	54.673	54.673	54.673	54.673	0.473453	10.4511	11.0236	14.9395	14.9425	14.9425	14.9425	14.9425	0.474021	3.38318	27.5152	30.8983	36.1863	36.1863	36.1863	36.1863	5.45656	3.38675
Albania	Albania2008-09	12766	450	28.3689	530	1	1987.5	2009.08	14.9274	28.0915	43.0189	45.8961	45.8961	45.8961	45.8961	3.00658	6.06848	9.44072	11.1816	10.5856	10.5856	10.5856	10.5856	2.75124	11.0771	25.5408	36.6179	36.6179	36.6179	36.6179	36.6179	0	6.61098	11.9942	13.6209	13.6209	13.6209	13.6209	13.6209	0	19.6919	30.9298	50.6217	56.4284	56.4284	56.4284	56.4284	6.11638	10.7002
Albania	Albania2008-09	12766	450	28.3689	530	1	1986.5	2009.08	17.4653	22.3974	39.8627	41.4445	41.4445	41.4445	41.4445	1.6475	6.85491	7.5564	8.85104	8.98981	8.98981	8.98981	8.98981	1.64768	14.1838	34.0312	48.2151	51.3066	51.3066	51.3066	51.3066	3.24812	5.9134	12.1746	13.6233	13.9482	13.9482	13.9482	13.9482	3.24675	20.7892	9.99092	30.7802	30.7802	30.7802	30.7802	30.7802	0	12.435
Albania	Albania2008-09	12766	450	28.3689	530	1	1985.5	2009.08	11.3854	20.3216	31.7069	40.4524	49.5273	49.5273	56.8625	25.9793	5.21997	8.686	9.57594	10.9259	13.7508	13.7508	15.4427	12.9279	16.6802	31.8087	48.489	65.4413	65.4413	65.4413	65.4413	17.8162	9.13876	14.9567	16.9912	19.737	19.737	19.737	19.737	10.5727	5.35808	6.30895	11.667	11.667	30.1913	30.1913	47.8514	36.6115	4.26588
Albania	Albania2008-09	12766	450	28.3689	530	1	1984.5	2009.08	7.20448	30.8108	38.0153	46.1594	58.4112	58.4112	70.4901	33.7581	5.1863	12.5065	13.4555	14.4933	18.5429	18.5429	21.6004	18.1442	11.2548	28.6692	39.9239	56.1901	56.1901	56.1901	56.1901	16.9425	9.84716	14.7145	17.77	20.7261	20.7261	20.7261	20.7261	11.8919	3.39856	31.3834	34.782	34.782	59.8163	59.8163	81.8793	48.7945	4.14895
Albania	Albania2008-09	12766	450	28.3689	530	1	1983.5	2009.08	12.7746	53.6439	66.4185	66.4185	66.4185	66.4185	66.4185	0	10.7142	20.4146	22.8187	22.8187	22.8187	22.8187	22.8187	0	4.25426	86.1034	90.3576	90.3576	90.3576	90.3576	90.3576	0	4.26815	36.3805	36.5818	36.5818	36.5818	36.5818	36.5818	0	22.1925	29.601	51.7935	51.7935	51.7935	51.7935	51.7935	0	21.9318
Albania	Albania2008-09	12766	450	28.3689	530	2	2008	2009.08	5.50098	6.36914	11.8701	15.6874	15.6874	16.5071	16.5071	4.6927	3.85865	3.16477	4.96636	6.13055	6.13055	6.17701	6.17701	3.90077	3.65244	12.1592	15.8117	23.3654	23.3654	25.0092	25.0092	9.34533	3.08272	6.00105	6.72229	9.66302	9.66302	9.79302	9.79302	7.69631	7.72648	3.29597e-14	7.72648	7.72648	7.72648	7.72648	7.72648	0	7.63332
Albania	Albania2008-09	12766	450	28.3689	530	2	2006	2009.08	17.7039	1.91159	19.6155	20.1934	20.3339	22.4388	23.0362	3.48919	5.93311	1.77725	6.19593	6.22368	6.22431	5.69446	5.73035	1.79294	23.5858	3.8212	27.407	27.407	27.676	31.5592	32.6306	5.37087	9.89036	3.55224	10.4898	10.4898	10.4896	9.32201	9.3754	3.12053	11.6671	3.1225e-14	11.6671	12.8203	12.8203	12.8203	12.8203	1.1669	6.35061
Albania	Albania2008-09	12766	450	28.3689	530	2	2004	2009.08	5.87966	11.5134	17.393	17.8068	17.9205	18.9639	19.519	2.16367	3.51094	4.40087	5.52824	5.55781	5.55896	5.65384	5.69103	1.24854	4.58964	14.7504	19.34	20.1072	20.3122	22.236	23.3308	4.06948	3.68367	7.18862	8.0579	8.08301	8.08498	8.28734	8.3683	2.33574	7.21491	8.1628	15.3777	15.3777	15.3777	15.3777	15.3777	0	6.0094
Albania	Albania2008-09	12766	450	28.3689	530	2	2002	2009.08	9.21584	11.9702	21.186	22.1328	22.1328	22.1328	22.5059	1.34853	5.2317	3.47348	6.14147	6.16805	6.16805	6.16805	6.14619	0.798458	14.3049	11.0462	25.3511	26.5161	26.5161	26.5161	27.2327	1.93058	9.41862	4.99939	10.3575	10.3959	10.3959	10.3959	10.4008	1.29773	3.08639	13.1613	16.2476	16.9348	16.9348	16.9348	16.9348	0.698498	1.78744
Albania	Albania2008-09	12766	450	28.3689	530	2	2000	2009.08	10.9518	9.44767	20.3994	22.6965	22.6965	22.6965	23.0789	2.73527	3.64966	3.19672	4.89713	4.68441	4.68441	4.68441	4.75109	1.87506	10.42	8.88219	19.3022	23.8688	23.8688	23.8688	23.8688	4.65649	4.64495	3.84546	6.12862	5.51504	5.51504	5.51504	5.51504	3.6978	11.5275	10.026	21.5535	21.5535	21.5535	21.5535	22.3341	0.797764	5.7159
Albania	Albania2008-09	12766	450	28.3689	530	2	1998	2009.08	14.3815	15.8578	30.2394	30.9137	32.5966	34.0319	34.2196	4.10433	4.423	4.51938	6.8801	6.88868	6.92538	7.0389	7.03477	1.86404	10.929	15.5136	26.4426	27.0966	27.0966	27.4335	27.4335	1.01778	4.28452	5.33911	6.18296	6.2176	6.2176	6.19057	6.19057	0.754726	18.075	16.2233	34.2982	34.994	38.4022	40.8966	41.2472	7.19583	7.87482
Albania	Albania2008-09	12766	450	28.3689	530	2	1996	2009.08	13.1829	20.753	33.9359	34.6667	35.1054	37.6642	37.8452	4.04669	3.56552	5.13396	6.25744	6.24485	6.24763	6.45493	6.455	1.73768	16.4332	17.4913	33.9245	35.0447	35.3352	39.1269	39.4919	5.76291	5.47792	5.14215	7.40045	7.33672	7.34205	8.10107	8.1067	3.16416	9.86604	24.0893	33.9554	34.3067	34.8761	36.3528	36.3528	2.48169	4.79166
Albania	Albania2008-09	12766	450	28.3689	530	2	1994	2009.08	18.708	20.8788	39.5868	41.8503	42.7365	44.1481	46.6404	7.34435	4.54379	3.78641	5.83994	6.14605	6.27293	6.33395	6.51337	3.00195	16.7555	17.9197	34.6752	38.5768	38.8567	39.9087	44.7327	10.4187	5.74985	3.86392	6.91635	7.89239	7.89239	7.98158	8.67762	5.53703	20.4652	23.4433	43.9085	44.7446	46.2217	48.0292	48.0292	4.30994	6.98748
Albania	Albania2008-09	12766	450	28.3689	530	2	1992	2009.08	10.27	25.1767	35.4467	39.6696	40.5976	41.0756	42.3323	7.13861	2.7971	5.39462	5.94801	6.42681	6.65537	6.67108	6.74265	2.84318	17.0197	39.1674	56.1871	58.62	58.62	58.62	60.9528	5.04939	5.34091	9.71706	10.8174	11.0868	11.0868	11.0868	11.183	2.92672	3.89508	11.076	14.9711	21.2371	23.2011	24.2008	24.2008	9.37	2.11462
Albania	Albania2008-09	12766	450	28.3689	530	2	1990	2009.08	8.38575	16.9838	25.3696	28.8434	31.157	31.8147	31.8147	6.61293	3.65075	4.33313	5.75752	5.98644	6.0692	6.1022	6.1022	2.15523	9.63033	23.8996	33.5299	37.3727	37.3727	37.3727	37.3727	3.9761	5.09083	7.06361	8.62003	8.96093	8.96093	8.96093	8.96093	2.70805	6.91799	9.35733	16.2753	19.3564	24.2958	25.6807	25.6807	9.56095	5.26601
Albania	Albania2008-09	12766	450	28.3689	530	2	1988	2009.08	14.0939	28.5348	42.6287	45.4091	45.4091	45.4091	45.4091	2.90419	4.29037	6.93638	8.11085	7.43922	7.43922	7.43922	7.43922	2.53394	17.7675	28.4271	46.1945	46.4428	46.4428	46.4428	46.4428	0.260263	6.47233	10.3123	12.1008	12.1019	12.1019	12.1019	12.1019	0.260605	10.0289	28.7111	38.74	44.2842	44.2842	44.2842	44.2842	5.76766	4.86816
Albania	Albania2008-09	12766	450	28.3689	530	2	1986	2009.08	14.7687	21.443	36.2117	40.9873	45.094	45.094	47.7238	11.9446	4.81379	6.33965	7.26637	7.78271	8.57887	8.57887	8.97356	5.768	15.3258	33.1129	48.4387	57.7367	57.7367	57.7367	57.7367	9.77131	6.3793	10.7511	12.2696	13.3946	13.3946	13.3946	13.3946	5.6783	14.1744	8.30145	22.4759	22.4759	30.8356	30.8356	36.5691	14.4172	7.35687
Albania	Albania2008-09	12766	450	28.3689	530	2	1984	2009.08	9.67834	41.0493	50.7276	55.3728	63.2124	63.2124	70.643	20.9796	5.57006	11.4142	12.5034	12.9118	14.6641	14.6641	16.2669	11.6328	8.00608	52.0981	60.1042	69.2693	69.2693	69.2693	69.2693	9.75128	5.60815	18.0287	18.8546	19.5565	19.5565	19.5565	19.5565	6.86006	11.3672	30.7753	42.1425	42.1425	59.0574	59.0574	71.5361	30.6868	9.6863
Albania	Albania2008-09	12766	450	28.3689	530	3	2007.5	2009.08	12.1817	5.42362	17.6053	20.1998	20.1998	21.288	21.288	3.74863	4.22169	2.44016	4.82754	5.27116	5.27116	5.37834	5.37834	2.63649	10.5931	10.4023	20.9954	25.762	25.762	27.8978	27.8978	7.05039	5.35798	4.65589	7.01545	8.13517	8.13517	8.40296	8.40296	5.27096	13.988	-4.33681e-14	13.988	14.4318	14.4318	14.4318	14.4318	0.450098	6.79215
Albania	Albania2008-09	12766	450	28.3689	530	3	2004.5	2009.08	7.8025	8.03121	15.8337	16.2972	16.4601	17.9386	18.6777	2.88973	3.28512	3.05337	4.44519	4.46794	4.47146	4.05711	4.14329	1.70334	10.4607	10.4355	20.8962	21.4243	21.7206	24.4334	25.8356	5.04478	5.01974	4.97431	7.00401	7.01781	7.02505	6.02972	6.22449	3.13644	5.06661	5.57519	10.6418	11.032	11.032	11.032	11.032	0.394374	4.25688
Albania	Albania2008-09	12766	450	28.3689	530	3	2001.5	2009.08	10.3984	10.686	21.0843	22.7026	22.7026	22.7026	23.0147	1.97195	3.85527	2.73769	4.68341	4.63665	4.63665	4.63665	4.64295	1.05629	12.0816	11.427	23.5086	26.1805	26.1805	26.1805	26.6462	3.21319	6.13647	4.35308	7.32708	7.2214	7.2214	7.2214	7.2247	1.94276	8.36243	9.80703	18.1695	18.6193	18.6193	18.6193	18.767	0.608605	4.26879
Albania	Albania2008-09	12766	450	28.3689	530	3	1998.5	2009.08	12.9014	14.514	27.4154	28.377	29.5091	30.4539	30.7713	3.45053	3.5361	3.68512	5.42295	5.45024	5.47644	5.45611	5.47143	1.00092	11.4586	12.9107	24.3693	25.7795	25.7795	25.9985	25.9985	1.66986	4.41697	4.07901	5.75612	5.85968	5.85968	5.80732	5.80732	1.10372	14.3904	16.1998	30.5902	31.0786	33.3942	35.0566	35.6675	5.2375	5.56464
Albania	Albania2008-09	12766	450	28.3689	530	3	1995.5	2009.08	15.3583	23.1999	38.5582	39.6427	40.2694	42.8524	43.6861	5.3335	3.35381	4.87963	5.91846	6.10429	6.11417	6.29887	6.29665	1.85203	14.3553	17.8497	32.205	34.2181	34.6045	37.7834	39.4348	7.47038	4.10913	4.08111	5.80059	6.07053	6.08161	6.72287	6.77282	3.00129	16.3697	28.3063	44.676	44.9045	45.7422	47.7737	47.7737	3.24263	5.35996
Albania	Albania2008-09	12766	450	28.3689	530	3	1992.5	2009.08	12.6434	21.2023	33.8457	37.5441	38.4135	38.725	40.5071	6.89478	2.57938	4.20459	4.70442	4.99694	5.16492	5.17277	5.10294	2.06894	19.389	32.0192	51.4082	54.2981	54.2981	54.2981	57.6777	6.6093	5.08992	7.29483	8.15087	8.3622	8.3622	8.3622	8.27295	2.84492	6.56116	10.7395	17.3006	21.8516	23.683	24.3433	24.3433	7.16664	2.22582
Albania	Albania2008-09	12766	450	28.3689	530	3	1989.5	2009.08	10.1073	20.8103	30.9176	34.1665	35.8296	36.3057	36.3057	5.55998	3.06644	4.1934	5.25094	5.47223	5.47902	5.50133	5.50133	1.96528	14.0776	26.2039	40.2815	43.1222	43.1222	43.1222	43.1222	2.95999	4.793	6.21553	7.7285	8.19542	8.19542	8.19542	8.19542	1.93778	5.6559	14.6889	20.3448	24.0409	27.5587	28.554	28.554	8.37971	3.62848
Albania	Albania2008-09	12766	450	28.3689	530	3	1986.5	2009.08	14.8293	24.0812	38.9105	42.9149	45.3552	45.3552	46.7562	8.16341	3.84973	5.85552	6.72523	6.52039	6.80735	6.80735	6.95933	3.52532	13.6343	30.2135	43.8479	49.4043	49.4043	49.4043	49.4043	5.81122	4.90266	9.15792	10.2685	10.768	10.768	10.768	10.768	3.38665	16.178	17.4923	33.6703	36.058	40.9947	40.9947	43.9174	10.6042	6.10933
Albania	Albania2008-09	12766	450	28.3689	530	3	1983.5	2009.08	8.83483	34.6883	43.5231	47.3249	53.8434	53.8434	60.2312	17.4683	4.25556	9.5734	10.3987	10.7356	12.207	12.207	13.6842	9.73726	8.39961	40.2468	48.6464	55.9777	55.9777	55.9777	55.9777	7.70617	4.50455	13.4781	14.1196	14.7908	14.7908	14.7908	14.7908	5.41963	9.2643	28.8792	38.1435	38.1435	51.7575	51.7575	62.2575	25.0703	7.06732
Albania	Albania2008-09	12766	450	28.3689	530	4	2007	2009.08	12.2366	3.90103	16.1376	18.1605	18.2347	19.7205	20.0535	3.98014	3.65191	1.72631	4.01865	4.29758	4.29791	4.13691	4.15645	2.06611	14.2811	7.64151	21.9226	25.3174	25.4633	28.3153	28.9298	7.16424	5.46846	3.36607	6.36376	6.96401	6.96417	6.59852	6.63003	4.06007	9.983	-3.1225e-14	9.983	10.6255	10.6255	10.6255	10.6255	0.649029	4.82245
Albania	Albania2008-09	12766	450	28.3689	530	4	2003	2009.08	7.64874	11.9454	19.5941	20.3088	20.3634	20.8833	21.3402	1.78104	3.20554	2.88945	4.26402	4.29074	4.29077	4.30995	4.30976	0.755152	9.91419	12.8258	22.74	23.7325	23.8354	24.8285	25.7168	3.04607	5.47041	4.41026	6.88456	6.92646	6.92614	6.97293	6.99257	1.37718	5.10803	10.9218	16.0299	16.4162	16.4162	16.4162	16.4162	0.392592	3.1104
Albania	Albania2008-09	12766	450	28.3689	530	4	1999	2009.08	12.7428	12.9931	25.7359	27.1345	28.0145	28.7238	29.0111	3.36171	3.26463	3.0859	4.8474	4.79947	4.84734	4.87235	4.89266	0.933638	10.6851	12.5721	23.2572	25.6392	25.6392	25.8016	25.8016	2.60497	3.43171	3.52904	4.85069	4.68794	4.68794	4.65211	4.65211	1.68412	14.9569	13.395	28.352	28.734	30.5384	31.802	32.3631	4.12818	5.68109
Albania	Albania2008-09	12766	450	28.3689	530	4	1995	2009.08	15.8578	20.8178	36.6756	38.1657	38.8266	40.8376	42.0849	5.61518	2.87504	3.73977	4.70921	5.02729	5.06985	5.20949	5.23183	1.84513	16.5841	17.7227	34.3067	36.7638	37.049	39.4559	41.9236	7.88748	4.02494	3.19269	5.20394	5.75888	5.76547	6.17139	6.33939	3.18912	15.1604	23.7289	38.8893	39.4873	40.4965	42.1211	42.1211	3.36252	4.19512
Albania	Albania2008-09	12766	450	28.3689	530	4	1991	2009.08	9.40813	21.4232	30.8313	34.707	36.2619	36.8158	37.5592	6.94194	2.25013	3.58999	4.15816	4.46779	4.6798	4.71233	4.75137	1.98738	13.4408	31.899	45.3398	48.4146	48.4146	48.4146	49.8257	4.69898	3.70423	6.19811	7.07304	7.30761	7.30761	7.30761	7.37641	2.09159	5.19277	10.3693	15.562	20.3239	23.6277	24.7889	24.7889	9.37276	2.62703
Albania	Albania2008-09	12766	450	28.3689	530	4	1987	2009.08	14.372	25.6369	40.0089	43.592	45.2205	45.2205	46.1131	6.35862	3.56502	5.3268	6.23725	5.78656	5.93621	5.93621	6.01019	2.68318	16.7715	30.3561	47.1276	50.9814	50.9814	50.9814	50.9814	4.04444	4.68716	8.53765	9.62454	9.88004	9.88004	9.88004	9.88004	2.27355	11.7568	20.4037	32.1605	35.4526	38.7689	38.7689	40.6127	8.73305	4.1824
Albania	Albania2008-09	12766	450	28.3689	530	5	2006.5	2009.08	10.8603	5.82651	16.6868	18.3477	18.462	20.1032	20.6109	3.99061	3.03806	1.96123	3.67299	4.3281	4.32926	4.17802	4.22117	1.90319	11.4848	8.80939	20.2942	23.073	23.2943	26.3875	27.333	7.18462	4.19058	3.1261	5.11242	5.59897	5.60231	5.14639	5.25659	3.66569	10.2117	2.73655	12.9483	13.4576	13.4576	13.4576	13.4576	0.51601	4.56198
Albania	Albania2008-09	12766	450	28.3689	530	5	2001.5	2009.08	9.29994	10.8869	20.1869	21.613	21.613	21.613	21.9287	1.77769	2.71289	2.36153	3.67797	3.64175	3.64175	3.64175	3.66329	0.917284	11.3149	11.2573	22.5722	25.0294	25.0294	25.0294	25.3218	2.81306	4.47703	3.53784	5.68561	5.59929	5.59929	5.59929	5.60317	1.69253	6.97502	10.4535	17.4285	17.7036	17.7036	17.7036	18.0438	0.626206	2.85186
Albania	Albania2008-09	12766	450	28.3689	530	5	1996.5	2009.08	14.9986	20.307	35.3056	36.2228	37.2854	39.4006	39.9664	4.83141	2.46291	3.66203	4.85594	5.00431	5.04513	5.13895	5.14021	1.34628	13.0702	16.8739	29.9442	31.3813	31.6007	33.6066	34.6061	4.80581	2.79143	3.5936	4.51165	4.69728	4.7023	5.00774	5.02548	1.83056	16.9857	23.7633	40.7491	41.1606	43.0128	45.2301	45.3819	4.8297	3.90746
Albania	Albania2008-09	12766	450	28.3689	530	5	1991.5	2009.08	11.1064	19.6808	30.7872	34.4052	35.7715	36.1945	37.4356	6.85964	2.12107	3.15518	3.64214	3.85744	4.03145	4.05293	3.991	1.56947	15.5634	28.9131	44.4764	47.7092	47.7092	47.7092	50.0876	5.87241	3.67383	5.31638	6.04642	6.26534	6.26534	6.26534	6.24433	2.15581	6.67899	10.2958	16.9748	21.0005	23.8913	24.7855	24.7855	7.94559	2.33022
Albania	Albania2008-09	12766	450	28.3689	530	5	1986.5	2009.08	13.4256	26.3217	39.7474	43.923	46.7977	46.7977	48.4589	9.07214	3.26112	4.79193	5.58744	5.36496	5.95223	5.95223	6.18419	4.00845	16.0884	30.1935	46.2819	51.699	51.699	51.699	51.699	5.67999	4.55818	7.72618	8.87091	9.42473	9.42473	9.42473	9.42473	3.31119	10.5797	22.0379	32.6176	35.4685	41.3245	41.3245	44.7245	12.5151	3.63093
Armenia	Armenia2000	11286	260	43.4077	727	1	1999.5	2000.83	12.9935	23.3956	36.389	36.389	36.389	36.389	38.1634	1.84132	5.27317	9.85268	10.8835	10.8835	10.8835	10.8835	10.9726	1.83351	7.14059	10.6883	17.8289	17.8289	17.8289	17.8289	21.3363	3.57104	5.04523	6.70317	8.24887	8.24887	8.24887	8.24887	8.94396	3.57783	21.0747	39.6401	60.7148	60.7148	60.7148	60.7148	60.7148	0	10.7036
Armenia	Armenia2000	11286	260	43.4077	727	1	1998.5	2000.83	15.7954	28.0997	43.8951	44.2313	44.2313	44.2313	45.9585	2.15812	4.92635	9.08284	11.462	11.4761	11.4761	11.4761	11.5448	1.8323	14.0782	22.5515	36.6298	36.6298	36.6298	36.6298	39.9591	3.45595	8.46586	10.8756	16.6915	16.6915	16.6915	16.6915	16.8715	3.4393	17.6998	35.7192	53.419	54.2048	54.2048	54.2048	54.2048	0.83015	4.21693
Armenia	Armenia2000	11286	260	43.4077	727	1	1997.5	2000.83	22.5978	17.8476	40.4453	40.7733	40.7733	41.5002	41.5002	1.0993	9.28766	6.23844	11.4317	11.44	11.44	11.4478	11.4478	0.830031	14.4452	21.1549	35.6001	35.6001	35.6001	36.9967	36.9967	1.44818	8.78416	9.30917	12.6574	12.6574	12.6574	12.7263	12.7263	1.4428	35.9463	12.0725	48.0188	48.682	48.682	48.682	48.682	0.696596	19.0217
Armenia	Armenia2000	11286	260	43.4077	727	1	1996.5	2000.83	24.7012	8.54201	33.2432	33.9897	37.6801	39.5919	39.5919	6.56699	9.19112	4.14732	10.1134	10.1341	10.3602	10.7396	10.7396	2.81719	26.2092	4.99405	31.2033	32.6529	35.3597	39.1469	39.1469	8.19953	12.0635	3.79105	12.5725	12.6643	12.9052	13.6837	13.6837	4.29114	22.9928	12.3089	35.3017	35.3017	40.0671	40.0671	40.0671	4.93977	11.6472
Armenia	Armenia2000	11286	260	43.4077	727	1	1995.5	2000.83	24.4674	5.74279	30.2102	30.9417	34.5175	36.2213	36.2213	6.19834	9.22452	3.58592	9.93794	9.96876	10.2325	10.2585	10.2585	2.68396	26.7551	9.53289	36.288	37.6777	40.3669	43.7417	43.7417	7.7343	11.9094	7.08891	13.8841	13.9485	14.2456	14.3823	14.3823	4.07907	22.3112	2.15926	24.4704	24.4704	28.9634	28.9634	28.9634	4.6057	11.4256
Armenia	Armenia2000	11286	260	43.4077	727	1	1994.5	2000.83	26.4342	24.4929	50.927	51.5161	51.5161	52.0953	52.0953	1.231	7.94217	7.60285	9.94702	9.95484	9.95484	9.96129	9.96129	0.753182	32.0755	26.8727	58.9482	60.1029	60.1029	61.2678	61.2678	2.46494	11.9373	11.7023	14.7762	14.8042	14.8042	14.8113	14.8113	1.51457	19.4487	21.5728	41.0215	41.0215	41.0215	41.0215	41.0215	0	10.3363
Armenia	Armenia2000	11286	260	43.4077	727	1	1993.5	2000.83	30.6971	31.2995	61.9966	65.5485	65.8041	67.0776	67.0776	5.4169	8.47484	8.24838	12.2923	12.6769	12.6774	12.6494	12.6494	2.42075	45.2378	31.9617	77.1995	80.6244	80.6244	83.01	83.01	6.29664	14.1652	10.3513	18.3643	19.2044	19.2044	19.1196	19.1196	3.73482	16.0114	30.7649	46.7763	50.458	50.97	50.97	50.97	4.39954	9.59631
Armenia	Armenia2000	11286	260	43.4077	727	1	1992.5	2000.83	43.9692	16.1424	60.1116	64.2047	66.4555	67.7914	67.7914	8.17101	9.88178	5.66647	12.0028	12.1269	12.2582	12.3664	12.3664	3.00275	54.9148	14.18	69.0948	71.4819	75.2513	77.7389	77.7389	9.28576	15.3214	6.83244	16.1916	15.7307	16.066	16.2657	16.2657	4.82512	32.0764	18.364	50.4403	56.2203	56.756	56.756	56.756	6.65121	12.4815
Armenia	Armenia2000	11286	260	43.4077	727	1	1991.5	2000.83	24.3205	15.4944	39.8149	42.7214	44.8684	44.8684	44.8684	5.26302	6.85098	5.29156	9.52814	9.64744	9.77337	9.77337	9.77337	2.49986	30.14	19.737	49.877	50.9593	54.9528	54.9528	54.9528	5.34228	11.0698	8.39174	13.5153	13.5463	13.8074	13.8074	13.8074	3.42573	18.7077	11.4901	30.1978	35.1587	35.1587	35.1587	35.1587	5.11544	8.56077
Armenia	Armenia2000	11286	260	43.4077	727	1	1990.5	2000.83	36.3068	12.8633	49.17	50.9871	50.9871	50.9871	52.0067	2.9834	11.164	4.67005	12.099	12.1861	12.1861	12.1861	12.1684	1.77847	48.8132	6.6777	55.4909	56.6061	56.6061	56.6061	58.541	3.22926	17.8803	3.67563	18.2525	18.2619	18.2619	18.2619	18.1893	2.35569	23.6647	19.8949	43.5597	46.1834	46.1834	46.1834	46.1834	2.74321	10.2071
Armenia	Armenia2000	11286	260	43.4077	727	1	1989.5	2000.83	21.2592	18.8762	40.1354	41.6755	42.8986	42.8986	45.1576	5.23216	7.26916	6.76682	9.8113	9.86031	9.93217	9.93217	10.3225	2.48114	23.7462	20.2629	44.009	44.5066	44.5066	44.5066	46.6421	2.75426	9.48956	9.73981	13.2868	13.2893	13.2893	13.2893	13.7021	2.29734	18.1162	17.6943	35.8105	38.4413	41.0509	41.0509	43.4323	7.90486	9.38025
Armenia	Armenia2000	11286	260	43.4077	727	1	1988.5	2000.83	20.3519	18.3239	38.6758	41.3647	42.6566	42.6566	44.4571	6.01398	8.17051	6.2087	9.78774	9.8872	9.97632	9.97632	10.0307	2.651	26.0137	20.6531	46.6668	49.4102	49.4102	49.4102	49.4102	2.8776	13.5635	7.88433	14.9985	15.1309	15.1309	15.1309	15.1309	2.4462	14.3986	16.068	30.4665	33.0906	35.8234	35.8234	39.2941	9.105	8.40352
Armenia	Armenia2000	11286	260	43.4077	727	1	1987.5	2000.83	11.1214	26.7684	37.8898	41.9008	41.9008	41.9008	42.5014	4.79321	5.50215	5.80894	8.29392	8.55173	8.55173	8.55173	8.63551	2.49397	16.6102	30.5799	47.1901	52.0737	52.0737	52.0737	52.0737	5.12548	10.1323	8.46888	12.9089	13.1705	13.1705	13.1705	13.1705	3.64081	5.37562	21.4815	26.8571	29.8909	29.8909	29.8909	31.0622	4.32117	3.20837
Armenia	Armenia2000	11286	260	43.4077	727	1	1986.5	2000.83	36.7267	21.0026	57.7293	61.924	64.1499	64.1499	65.4988	8.24554	10.571	5.94955	11.8365	11.7035	11.7174	11.7174	11.6489	3.35532	22.9865	15.9925	38.979	41.6691	46.4187	46.4187	46.4187	7.74142	9.67282	7.97422	12.2952	12.5394	12.7914	12.7914	12.7914	4.44113	52.6977	26.9252	79.6229	85.2108	85.2108	85.2108	87.9076	9.00142	18.8573
Armenia	Armenia2000	11286	260	43.4077	727	1	1985.5	2000.83	20.5222	38.0907	58.613	60.6591	64.1301	65.246	68.2823	10.2714	7.52316	8.4227	9.85958	9.87836	9.97343	9.99775	9.96972	3.65424	13.7321	50.7428	64.4748	65.7044	72.8552	72.8552	75.9595	12.2761	10.2151	13.5793	14.2251	14.2574	14.7084	14.7084	14.9611	5.6473	27.3784	25.3605	52.739	55.5443	55.5443	57.8447	60.8034	8.51342	10.7922
Armenia	Armenia2000	11286	260	43.4077	727	1	1984.5	2000.83	24.4826	42.0037	66.4863	67.3416	70.157	72.4771	74.2748	8.34322	8.28438	8.11854	10.4477	10.4665	10.5448	10.785	11.073	4.55498	22.5056	54.7429	77.2486	78.9981	84.4288	86.6293	90.1228	13.952	12.4932	14.0974	16.7999	16.8419	17.1532	17.2473	18.05	7.8781	26.3757	30.4175	56.7933	56.7933	56.7933	59.2401	59.2401	2.59418	10.8969
Armenia	Armenia2000	11286	260	43.4077	727	1	1983.5	2000.83	17.6351	43.0675	60.7025	61.2569	64.0474	65.3508	65.3508	4.94871	6.34529	7.90182	9.4317	9.42445	9.87783	9.91506	9.91506	2.52266	20.7302	58.4749	79.2051	79.7359	84.9913	87.5027	87.5027	9.01135	10.0941	13.8399	16.9768	16.9728	17.3234	17.3582	17.3582	4.88287	14.7556	27.6539	42.4095	42.9885	42.9885	42.9885	42.9885	0.604647	7.94665
Armenia	Armenia2000	11286	260	43.4077	727	1	1982.5	2000.83	15.2161	28.6318	43.8478	45.3303	46.658	46.658	46.658	2.93903	5.63772	8.4375	10.496	10.5634	10.3462	10.3462	10.3462	1.90281	21.7027	18.8691	40.5718	40.5718	43.1979	43.1979	43.1979	2.73714	9.15701	9.26753	13.9318	13.9318	14.0741	14.0741	14.0741	2.7344	8.64922	38.746	47.3952	50.4703	50.4703	50.4703	50.4703	3.2281	6.78455
Armenia	Armenia2000	11286	260	43.4077	727	1	1981.5	2000.83	17.2028	33.7725	50.9753	55.3598	56.1913	56.1913	58.3562	7.77736	6.58909	8.34098	10.9979	10.4944	10.5028	10.5028	11.1885	4.51195	10.9574	38.0682	49.0256	52.158	53.8184	53.8184	58.0922	9.53404	6.18264	12.726	14.0525	14.8929	14.9616	14.9616	16.9454	7.95027	24.1987	29.1244	53.3231	58.99	58.99	58.99	58.99	5.98609	12.0786
Armenia	Armenia2000	11286	260	43.4077	727	1	1980.5	2000.83	28.844	30.3311	59.1751	65.8353	66.7512	66.7512	69.2084	10.6644	8.61075	8.64192	12.0255	12.6816	12.6771	12.6771	12.8099	5.36852	41.2905	21.0466	62.3371	72.3496	74.088	74.088	78.9899	17.7599	14.5092	7.85424	16.2809	17.9222	17.9612	17.9612	18.4564	10.148	15.9462	39.8186	55.7647	58.9911	58.9911	58.9911	58.9911	3.41693	9.41339
Armenia	Armenia2000	11286	260	43.4077	727	1	1979.5	2000.83	15.3896	53.2336	68.6232	74.0959	74.0959	74.0959	77.0031	8.99731	7.06985	11.8143	13.5186	14.2711	14.2711	14.2711	14.5475	4.58902	30.1836	65.4144	95.5981	105.702	105.702	105.702	111.318	17.3811	13.5277	17.6645	21.5118	23.0229	23.0229	23.0229	23.6791	8.79983	0	39.6585	39.6585	39.6585	39.6585	39.6585	39.6585	0	0
Armenia	Armenia2000	11286	260	43.4077	727	1	1978.5	2000.83	22.632	52.8186	75.4506	78.3993	78.3993	78.3993	81.7741	6.83957	8.29075	12.4342	14.2461	14.3858	14.3858	14.3858	15.5161	4.37264	22.9593	59.8023	82.7616	86.6227	86.6227	86.6227	93.2056	11.3864	11.6968	16.3094	19.6939	19.9313	19.9313	19.9313	20.953	8.36952	22.2857	44.3483	66.6339	68.6263	68.6263	68.6263	68.6263	2.13457	11.7116
Armenia	Armenia2000	11286	260	43.4077	727	1	1977.5	2000.83	34.7858	49.7741	84.5599	88.4242	88.4242	88.4242	88.4242	4.22123	11.9318	13.4409	18.1896	18.3009	18.3009	18.3009	18.3009	3.25589	35.6525	61.7952	97.4477	102.914	102.914	102.914	102.914	6.05665	17.047	22.2014	28.2475	28.5715	28.5715	28.5715	28.5715	6.03931	33.6965	37.8321	71.5286	73.7556	73.7556	73.7556	73.7556	2.39858	16.83
Armenia	Armenia2000	11286	260	43.4077	727	1	1976.5	2000.83	35.3372	46.6879	82.0251	86.1227	86.1227	89.8407	89.8407	8.51395	11.645	11.7054	15.6441	16.0413	16.0413	16.3165	16.3165	5.58307	43.9531	40.4084	84.3615	92.4995	92.4995	92.4995	92.4995	8.88782	18.6717	14.4443	22.6358	23.5223	23.5223	23.5223	23.5223	7.62358	27.4613	51.5232	78.9845	78.9845	78.9845	86.8454	86.8454	8.53507	14.679
Armenia	Armenia2000	11286	260	43.4077	727	1	1975.5	2000.83	29.4836	29.9501	59.4336	61.9239	64.1443	69.6604	69.6604	10.873	12.6134	11.0715	18.0906	18.1238	18.1908	18.8773	18.8773	6.68717	42.969	15.2836	58.2525	59.72	63.9636	63.9636	63.9636	6.0643	20.4694	12.2242	28.3312	28.3373	28.5523	28.5523	28.5523	4.78416	14.1819	45.5184	59.7004	63.2456	63.2456	74.0172	74.0172	15.2258	14.0646
Armenia	Armenia2000	11286	260	43.4077	727	2	1999	2000.83	14.3926	25.7703	40.1629	40.3422	40.3422	40.3422	42.0927	2.01051	3.73791	7.05723	8.15684	8.16367	8.16367	8.16367	8.28307	1.82442	10.4352	16.5062	26.9413	26.9413	26.9413	26.9413	30.3592	3.51255	4.7447	6.71214	9.21449	9.21449	9.21449	9.21449	9.74428	3.5061	19.2873	37.554	56.8414	57.2598	57.2598	57.2598	57.2598	0.443713	5.45423
Armenia	Armenia2000	11286	260	43.4077	727	2	1997	2000.83	23.7214	13.0955	36.8169	37.3573	39.2176	40.5463	40.5463	3.87195	7.34976	4.6926	8.92558	8.93781	9.01756	9.24345	9.24345	1.5814	20.2715	13.407	33.6784	34.42	35.7959	38.3877	38.3877	4.87341	7.42297	5.66912	9.24698	9.28289	9.39086	9.91124	9.91124	2.50731	28.3496	12.2568	40.6064	40.9364	43.3154	43.3154	43.3154	2.82364	11.4787
Armenia	Armenia2000	11286	260	43.4077	727	2	1995	2000.83	25.5265	15.6209	41.1475	41.8055	43.4883	44.6161	44.6161	3.61751	5.65164	4.53407	7.10927	7.12415	7.1773	7.19444	7.19444	1.42579	29.7926	19.0436	48.8363	50.1056	51.3738	53.6235	53.6235	5.03298	7.55343	7.45495	10.6315	10.663	10.7761	10.8493	10.8493	2.31235	20.8709	11.9304	32.8012	32.8012	34.913	34.913	34.913	2.18334	7.92791
Armenia	Armenia2000	11286	260	43.4077	727	2	1993	2000.83	37.9361	22.9157	60.8518	64.679	65.9403	67.2446	67.2446	6.80697	6.68156	5.21024	9.39685	9.7353	9.88501	9.94816	9.94816	2.56441	50.6014	21.7564	72.3578	75.2658	77.2209	79.6585	79.6585	7.87024	11.2006	5.98888	13.3952	13.6347	14.0088	14.1212	14.1212	4.03155	24.6246	24.1291	48.7537	53.5128	54.0362	54.0362	54.0362	5.55329	7.9224
Armenia	Armenia2000	11286	260	43.4077	727	2	1991	2000.83	30.4228	14.1732	44.596	46.9681	48.0036	48.0036	48.5012	4.08748	7.41474	3.77398	8.26606	8.39512	8.42617	8.42617	8.48359	1.85792	39.7569	12.8038	52.5607	53.6593	55.6332	55.6332	56.5693	4.23093	11.9956	4.85003	12.1463	12.1878	12.2466	12.2466	12.2299	2.20412	21.2024	15.4051	36.6075	40.4304	40.4304	40.4304	40.4304	3.96815	6.80983
Armenia	Armenia2000	11286	260	43.4077	727	2	1989	2000.83	20.8249	18.7345	39.5594	41.6878	42.9442	42.9442	44.9745	5.6381	5.11747	4.84726	7.32331	7.41213	7.52797	7.52797	7.82469	2.40761	24.7832	20.5163	45.2996	46.9728	46.9728	46.9728	48.0619	2.8934	8.03774	6.68476	10.3661	10.4267	10.4267	10.4267	10.6759	1.76318	16.2454	16.9354	33.1807	35.808	38.4778	38.4778	41.4098	8.5115	6.30825
Armenia	Armenia2000	11286	260	43.4077	727	2	1987	2000.83	23.2808	23.9134	47.1942	51.299	52.4215	52.4215	53.391	6.50372	5.89747	4.30326	7.56688	7.71141	7.70693	7.70693	7.51176	2.53217	19.7174	23.5265	43.2439	47.084	49.3978	49.3978	49.3978	6.43203	6.917	6.52873	9.214	9.83859	9.88318	9.88318	9.88318	3.42172	27.2008	24.3003	51.5011	55.8775	55.8775	55.8775	57.7923	6.63285	9.1974
Armenia	Armenia2000	11286	260	43.4077	727	2	1985	2000.83	22.4559	40.102	62.5579	64.0099	67.1604	68.8666	71.3144	9.3408	5.44831	6.08279	7.38513	7.38241	7.38776	7.543	7.63585	3.72192	17.9573	52.694	70.6513	72.1427	78.427	79.5187	82.8054	13.0781	7.98394	10.6847	11.7592	11.8249	12.0784	12.0916	12.8261	6.24311	26.8823	28.1459	55.0281	56.4428	56.4428	58.8135	60.3529	5.63486	7.23237
Armenia	Armenia2000	11286	260	43.4077	727	2	1983	2000.83	16.4917	36.3133	52.805	53.8088	55.9147	56.5989	56.5989	4.00534	4.35899	5.93246	7.01749	7.00316	7.1818	7.20049	7.20049	1.85852	21.2003	39.7845	60.9847	61.2593	65.3191	66.6607	66.6607	6.04465	7.13358	8.51112	11.3814	11.3873	11.631	11.6658	11.6658	3.40256	11.9327	32.9644	44.8971	46.6896	46.6896	46.6896	46.6896	1.87677	5.36652
Armenia	Armenia2000	11286	260	43.4077	727	2	1981	2000.83	22.8094	32.1576	54.967	60.4489	61.3205	61.3205	63.6218	9.15823	5.82325	6.48054	8.46211	8.44934	8.45828	8.45828	9.02912	4.72546	25.2827	30.0178	55.3005	61.7512	63.4502	63.4502	68.0156	13.4594	7.81948	8.25029	10.8568	12.0691	12.1534	12.1534	13.8692	8.71187	20.1409	34.3376	54.4785	58.9683	58.9683	58.9683	58.9683	4.74852	7.6801
Armenia	Armenia2000	11286	260	43.4077	727	2	1979	2000.83	19.0133	53.1203	72.1336	76.417	76.417	76.417	79.5395	7.98168	5.56503	8.85253	9.38417	10.0105	10.0105	10.0105	10.9853	4.21974	26.5537	62.7788	89.3325	96.5877	96.5877	96.5877	102.651	14.6249	9.03666	13.4039	15.5519	16.7669	16.7669	16.7669	17.853	8.17831	11.1008	42.3687	53.4696	54.4352	54.4352	54.4352	54.4352	1.02013	5.84692
Armenia	Armenia2000	11286	260	43.4077	727	2	1977	2000.83	35.0655	48.5251	83.5906	87.5576	87.5576	89.1897	89.1897	6.10978	9.23912	10.9614	14.3988	14.6441	14.6441	14.8498	14.8498	3.86827	39.5442	51.5701	91.1143	97.7653	97.7653	97.7653	97.7653	7.31779	12.3525	13.4459	18.1597	19.0579	19.0579	19.0579	19.0579	6.71539	30.2781	45.5146	75.7927	77.0307	77.0307	80.4333	80.4333	5.02115	12.1209
Armenia	Armenia2000	11286	260	43.4077	727	2	1975	2000.83	24.8907	40.7767	65.6675	70.0248	72.6283	76.1958	76.1958	11.2683	8.26783	10.8762	13.7733	13.9974	14.1625	14.537	14.537	5.64216	30.4996	26.4372	56.9368	57.7484	62.9203	62.9203	62.9203	6.34477	12.9582	11.4177	19.2176	19.2291	19.8688	19.8688	19.8688	5.54136	19.1368	55.3037	74.4404	82.4697	82.4697	89.6325	89.6325	16.4139	10.7906
Armenia	Armenia2000	11286	260	43.4077	727	3	1998.5	2000.83	17.3421	22.7917	40.1338	40.3657	40.3657	40.6143	41.7642	1.69851	4.12538	5.81685	7.04266	7.05421	7.05421	7.04956	7.07994	1.24537	11.9852	18.3358	30.3211	30.3211	30.3211	30.8077	33.0658	2.8306	4.44028	5.7215	7.61394	7.61394	7.61394	7.61948	7.87569	2.37887	24.6597	28.5989	53.2585	53.7717	53.7717	53.7717	53.7717	0.542114	7.22514
Armenia	Armenia2000	11286	260	43.4077	727	3	1995.5	2000.83	25.2489	13.2985	38.5473	39.234	41.5458	42.9145	42.9145	4.54224	4.73215	3.31511	5.48805	5.51299	5.67637	5.81403	5.81403	1.7988	28.5728	14.4189	42.9917	44.3192	46.0468	48.7718	48.7718	6.03975	6.49836	5.15927	7.90225	7.97161	8.19469	8.4719	8.4719	2.77121	21.5755	12.0521	33.6276	33.6276	36.554	36.554	36.554	3.02822	6.74029
Armenia	Armenia2000	11286	260	43.4077	727	3	1992.5	2000.83	33.1167	20.2825	53.3992	56.9191	58.4646	59.3293	59.3293	6.26461	5.03838	4.23581	7.69814	7.83838	8.03344	8.07249	8.07249	2.10285	43.5579	21.0681	64.626	66.8993	69.5255	71.1623	71.1623	6.98792	8.25022	5.26576	11.012	11.1012	11.5793	11.6583	11.6583	3.27313	22.4715	19.483	41.9545	46.7828	47.1446	47.1446	47.1446	5.41738	6.03364
Armenia	Armenia2000	11286	260	43.4077	727	3	1989.5	2000.83	26.2008	16.7453	42.9461	44.9753	45.8164	45.8164	47.4998	4.75812	5.56685	3.77689	6.96079	7.01276	7.12678	7.12678	7.40141	1.97046	32.7776	15.7074	48.4851	49.9789	49.9789	49.9789	51.3733	3.03537	8.09894	4.98372	9.80361	9.83463	9.83463	9.83463	10.0423	1.76607	18.9408	17.8939	36.8347	39.4597	41.2258	41.2258	43.201	6.60973	6.2222
Armenia	Armenia2000	11286	260	43.4077	727	3	1986.5	2000.83	22.39	28.4702	50.8602	54.2845	56.188	56.5484	58.1793	7.71134	4.79348	3.96253	6.53083	6.59313	6.62529	6.66106	6.49418	2.40644	17.8388	31.9811	49.8199	52.8274	56.7516	56.7516	57.785	8.38276	5.69235	6.2567	7.6998	8.35894	8.5593	8.5593	8.59619	3.39724	27.2599	24.6537	51.9135	55.7525	55.7525	56.4585	58.6941	7.15188	7.40356
Armenia	Armenia2000	11286	260	43.4077	727	3	1983.5	2000.83	19.1797	38.3447	57.5244	58.4758	60.837	62.1285	62.7891	5.58598	4.34364	5.66751	6.40993	6.39653	6.54981	6.65909	6.75025	2.52639	21.6377	44.8231	66.4608	67.2364	71.7903	73.4586	74.7382	8.8666	6.19747	8.61883	10.5494	10.5743	10.8093	10.8961	11.1793	4.46376	16.8086	32.0186	48.8272	49.9602	49.9602	50.8492	50.8492	2.12573	5.40823
Armenia	Armenia2000	11286	260	43.4077	727	3	1980.5	2000.83	20.5966	38.7415	59.3381	64.8159	65.4274	65.4274	67.8927	9.09426	4.54057	6.4738	7.5386	7.92833	7.92576	7.92576	8.236	3.64251	26.7262	41.3444	68.0706	75.6857	76.8685	76.8685	81.718	14.6442	6.71137	8.80097	10.5081	12.2549	12.2825	12.2825	13.1576	7.10559	14.0548	35.9903	50.0451	53.2371	53.2371	53.2371	53.2371	3.36022	5.41343
Armenia	Armenia2000	11286	260	43.4077	727	3	1977.5	2000.83	30.2511	49.9794	80.2305	83.8037	83.8037	84.7948	86.2395	6.53315	6.5409	8.81778	10.8862	11.1522	11.1522	11.2638	11.595	3.052	33.141	54.7216	87.8626	93.4218	93.4218	93.4218	96.2288	9.17205	8.92596	11.4009	14.665	15.3776	15.3776	15.3776	15.5825	5.36133	27.1737	44.8476	72.0213	73.5489	73.5489	75.5898	75.5898	3.84547	8.80577
Armenia	Armenia2000	11286	260	43.4077	727	4	1998	2000.83	19.4904	18.7919	38.2823	38.6517	39.6103	40.293	41.127	2.95795	4.33219	4.81242	6.43545	6.43484	6.46293	6.57787	6.59668	1.20014	15.8967	14.7848	30.6814	31.051	31.7483	33.0884	34.7338	4.18059	4.55374	4.47955	6.56373	6.5775	6.60593	6.91495	7.08112	2.12837	24.1366	23.7062	47.8427	48.2117	49.4593	49.4593	49.4593	1.69781	6.61014
Armenia	Armenia2000	11286	260	43.4077	727	4	1994	2000.83	32.0148	19.4508	51.4656	53.8299	55.2904	56.5072	56.5072	5.31514	4.47322	3.77238	6.38497	6.52819	6.60935	6.67085	6.67085	1.66431	40.5781	20.4293	61.0074	63.1467	64.7804	67.1288	67.1288	6.51909	7.12	5.11702	9.25669	9.35101	9.54073	9.59833	9.59833	2.43888	22.8517	18.4014	41.2531	43.8523	45.1317	45.1317	45.1317	4.04551	5.65988
Armenia	Armenia2000	11286	260	43.4077	727	4	1990	2000.83	25.7291	16.4175	42.1466	44.3931	45.5415	45.5415	46.7796	4.83681	5.02376	3.06327	6.13554	6.19305	6.34406	6.34406	6.57658	1.77949	32.1484	16.6605	48.8089	50.2003	51.1589	51.1589	52.1662	3.5296	7.24359	3.98209	8.13089	8.17524	8.20407	8.20407	8.33917	1.57737	18.8793	16.1358	35.0151	38.2162	39.5758	39.5758	41.0547	6.25871	5.37631
Armenia	Armenia2000	11286	260	43.4077	727	4	1986	2000.83	22.8829	31.8173	54.7001	57.488	59.611	60.4359	62.1037	7.83197	4.07577	3.44835	5.64598	5.71331	5.74561	5.85632	5.78284	2.38296	18.8923	37.1934	56.0857	58.7874	63.0962	63.6483	65.2432	9.70164	5.1943	6.1939	7.26422	7.7852	7.89442	7.96726	8.22673	3.73885	27.0426	26.3184	53.361	56.2336	56.2336	57.3291	59.071	6.0319	6.02571
Armenia	Armenia2000	11286	260	43.4077	727	4	1982	2000.83	19.5053	34.3432	53.8484	56.9039	58.4494	58.8259	59.84	6.33255	3.88369	4.76056	5.87102	5.75952	5.8269	5.83047	5.91152	2.38559	23.2022	35.0801	58.2823	61.3451	64.3401	65.0742	67.0575	9.31832	5.54875	6.1698	8.1406	8.43537	8.53503	8.55063	8.97072	4.27382	15.7362	33.6472	49.3834	52.4303	52.4303	52.4303	52.4303	3.20524	4.42504
Armenia	Armenia2000	11286	260	43.4077	727	4	1978	2000.83	26.1068	51.0618	77.1687	81.3165	81.3165	81.9807	83.9094	7.30434	5.13515	7.08385	8.37915	8.77334	8.77334	8.75599	9.26377	3.06729	32.323	57.9676	90.2907	97.2931	97.2931	97.2931	101.037	11.813	7.44982	10	12.6861	13.6291	13.6291	13.6291	14.1237	5.69543	19.5304	43.5058	63.0362	64.1214	64.1214	65.4888	65.4888	2.61759	6.39523
Armenia	Armenia2000	11286	260	43.4077	727	5	1997.5	2000.83	20.5352	16.0365	36.5717	37.0186	38.5306	39.4412	40.0915	3.65346	3.70273	3.84936	5.33344	5.33386	5.42678	5.57991	5.59656	1.36111	17.9172	13.8165	31.7337	32.3176	33.4251	35.2168	36.506	4.92878	3.88376	3.89176	5.6308	5.66973	5.77505	6.16526	6.29734	2.21096	23.7008	18.655	42.3558	42.644	44.5977	44.5977	44.5977	2.34112	5.44449
Armenia	Armenia2000	11286	260	43.4077	727	5	1992.5	2000.83	32.5524	19.4394	51.9917	54.6402	55.5678	56.1938	56.397	4.64687	4.85606	3.2465	6.19178	6.31349	6.41019	6.4633	6.49034	1.37472	42.3474	19.055	61.4024	63.2362	64.8287	66.0253	66.409	5.33408	7.37974	4.33528	8.66802	8.71648	8.95001	8.98382	9.00816	2.03909	22.2141	19.867	42.0811	45.6	45.8148	45.8148	45.8148	3.89774	4.68775
Armenia	Armenia2000	11286	260	43.4077	727	5	1987.5	2000.83	21.804	24.707	46.5109	49.4037	51.0394	51.2525	53.0477	6.85562	3.5919	3.19314	4.96815	5.02111	5.06495	5.08153	5.14107	1.76457	20.4993	27.5279	48.0272	50.4727	52.692	52.692	53.7481	6.00955	4.71126	4.98748	6.35562	6.74562	6.82651	6.82651	6.97293	2.19117	23.2414	21.7473	44.9887	48.344	49.3883	49.8135	52.3389	7.69639	5.26314
Armenia	Armenia2000	11286	260	43.4077	727	5	1982.5	2000.83	20.5483	36.0373	56.5856	59.1383	60.9816	61.8347	63.0413	6.84296	3.53256	4.42041	5.20678	5.15942	5.23571	5.28998	5.33152	2.32423	23.0598	39.1999	62.2597	65.0341	68.6035	69.7053	72.0622	10.4533	5.03849	6.20323	7.47796	7.61669	7.7419	7.79978	8.19991	4.15025	18.0211	32.8678	50.8889	53.2124	53.2124	53.7999	53.7999	3.06707	4.30934
Armenia	Armenia2000	11286	260	43.4077	727	5	1977.5	2000.83	26.5771	48.2308	74.8078	78.7296	79.0109	80.1972	81.982	7.75427	4.81247	6.40359	7.65984	7.95994	7.96535	7.98146	8.50722	2.98892	33.8487	52.4735	86.3222	92.5819	93.1295	93.1295	96.5837	11.231	7.32153	8.88274	11.8933	12.5375	12.5543	12.5543	13.0265	5.13561	18.8087	43.7465	62.5552	63.9817	63.9817	66.4085	66.4085	4.11042	5.74225
Armenia	Armenia2005	10297	308	33.4318	520	1	2004.5	2005.75	20.3571	5.15239	25.5094	27.5297	27.5297	27.5297	27.5297	2.07312	10.9995	2.84937	11.3925	11.5301	11.5301	11.5301	11.5301	2.07465	18.9729	8.81901	27.7919	31.3074	31.3074	31.3074	31.3074	3.616	14.5	4.90783	15.2377	15.5863	15.5863	15.5863	15.5863	3.63039	22.2296	-5.55112e-14	22.2296	22.2296	22.2296	22.2296	22.2296	0	16.4798
Armenia	Armenia2005	10297	308	33.4318	520	1	2003.5	2005.75	13.0611	4.95274	18.0139	21.3447	21.3447	21.3447	21.3447	3.3919	9.50324	2.63823	9.85955	10.703	10.703	10.703	10.703	4.06873	17.2365	7.14871	24.3852	30.6322	30.6322	30.6322	30.6322	6.40315	15.5149	4.36998	16.1184	18.0303	18.0303	18.0303	18.0303	7.60925	7.04522	2.02798	9.0732	9.0732	9.0732	9.0732	9.0732	0	5.29732
Armenia	Armenia2005	10297	308	33.4318	520	1	2002.5	2005.75	31.9562	10.4838	42.4401	45.9521	48.521	48.521	48.521	6.35042	19.8308	9.22665	21.6271	21.858	21.9614	21.9614	21.9614	5.15107	52.3543	1.85601	54.2103	60.4707	64.7559	64.7559	64.7559	11.15	33.3356	1.87529	33.3182	33.8033	33.9494	33.9494	33.9494	8.93949	5.83094	19.8102	25.6412	25.6412	25.6412	25.6412	25.6412	0	5.40075
Armenia	Armenia2005	10297	308	33.4318	520	1	2001.5	2005.75	11.2353	17.8542	29.0895	29.0895	31.3865	31.3865	31.3865	2.36578	11.3558	10.0457	14.8376	14.8376	15.0077	15.0077	15.0077	2.38301	0	9.67397	9.67397	9.67397	13.8846	13.8846	13.8846	4.25176	0	8.61176	8.61176	8.61176	9.52617	9.52617	9.52617	4.25478	22.3259	31.0084	53.3343	53.3343	53.3343	53.3343	53.3343	0	22.4387
Armenia	Armenia2005	10297	308	33.4318	520	1	2000.5	2005.75	5.19999	9.02277	14.2228	16.093	16.093	16.093	16.2507	2.05723	2.72647	5.84908	6.42921	6.67438	6.67438	6.67438	6.67665	1.91269	7.01326	1.06423	8.07749	11.4544	11.4544	11.4544	11.4544	3.40446	4.22389	1.06613	4.35458	5.52157	5.52157	5.52157	5.52157	3.39119	2.45534	21.3506	23.8059	23.8059	23.8059	23.8059	24.1283	0.330184	2.46755
Armenia	Armenia2005	10297	308	33.4318	520	1	1999.5	2005.75	8.84207	5.30532	14.1474	18.4572	19.13	19.13	23.0713	9.05199	4.46883	3.92764	5.97721	6.95243	6.98677	6.98677	7.87766	5.2824	7.44288	8.79952	16.2424	24.2242	24.2242	24.2242	24.2242	8.11354	4.44491	7.23249	8.56654	10.8801	10.8801	10.8801	10.8801	6.85095	10.6151	1.07993	11.6951	11.6951	13.1362	13.1362	21.3163	9.73507	6.16656
Armenia	Armenia2005	10297	308	33.4318	520	1	1998.5	2005.75	14.2837	1.33548	15.6192	19.8027	20.4862	20.4862	24.1651	8.68146	6.92464	1.34756	7.02709	7.73086	7.75805	7.75805	8.51116	5.06806	17.5611	2.38435	19.9455	27.7749	27.7749	27.7749	27.7749	7.98878	9.46904	2.39221	9.70094	11.5967	11.5967	11.5967	11.5967	6.55873	10.0849	4.33681e-14	10.0849	10.0849	11.5051	11.5051	19.6103	9.62244	10.2437
Armenia	Armenia2005	10297	308	33.4318	520	1	1997.5	2005.75	24.7525	10.5885	35.341	42.0934	42.0934	42.0934	42.0934	6.99981	8.66731	5.06876	10.1404	10.6722	10.6722	10.6722	10.6722	3.44534	25.4928	11.4041	36.8969	46.8409	46.8409	46.8409	46.8409	10.3249	11.4076	7.03163	13.6148	14.7706	14.7706	14.7706	14.7706	5.75516	23.9203	9.72187	33.6422	36.9845	36.9845	36.9845	36.9845	3.45863	13.0463
Armenia	Armenia2005	10297	308	33.4318	520	1	1996.5	2005.75	31.7021	16.5853	48.2875	53.3383	53.3383	53.698	56.1375	8.24831	11.2345	6.32214	12.4043	12.6633	12.6633	12.665	12.8699	3.95827	31.1239	13.5489	44.6727	51.3701	51.3701	52.0423	56.8193	12.7145	16.1029	8.39229	18.3172	18.7048	18.7048	18.7007	19.1713	6.94027	32.36	19.8891	52.2491	55.5568	55.5568	55.5568	55.5568	3.4901	14.5548
Armenia	Armenia2005	10297	308	33.4318	520	1	1995.5	2005.75	23.6826	26.9836	50.6662	50.6662	53.1645	54.0278	56.4046	6.04467	10.5738	8.78847	13.6453	13.6453	13.9691	13.9807	14.1838	3.72989	21.4283	27.2783	48.7066	48.7066	48.7066	49.3701	54.1971	5.77156	15.3636	11.52	18.4437	18.4437	18.4437	18.4467	19.0498	5.11206	25.9991	26.7082	52.7073	52.7073	58.0669	59.137	59.137	6.78743	13.9832
Armenia	Armenia2005	10297	308	33.4318	520	1	1994.5	2005.75	15.6108	26.1879	41.7987	42.3593	44.7255	47.7466	48.2722	6.75582	6.34065	8.33036	10.4609	10.4829	10.7528	10.4244	10.4867	1.03088	27.2427	27.1334	54.3761	54.3761	54.3761	59.3775	60.3841	6.3534	11.6748	10.7714	16.0538	16.0538	16.0538	16.8253	16.8306	5.40782	2.17006	24.8917	27.0618	28.2847	33.1866	34.2217	34.2217	7.35906	1.99365
Armenia	Armenia2005	10297	308	33.4318	520	1	1993.5	2005.75	21.9409	21.248	43.1889	45.3487	45.9023	51.2473	51.7918	8.99125	9.08227	7.97809	12.2129	12.2773	12.277	11.4483	11.4584	4.37996	26.9279	20.3958	47.3237	50.5113	50.8628	55.5726	56.5972	9.73414	13.1052	10.2583	15.2528	15.4909	15.4905	13.0936	13.1368	5.86007	15.8265	22.0617	37.8882	38.9666	39.722	45.7553	45.7553	8.17692	13.0741
Armenia	Armenia2005	10297	308	33.4318	520	1	1992.5	2005.75	23.1847	32.3891	55.5738	58.5499	59.7499	62.7335	62.7335	7.58096	12.859	13.2795	16.5892	16.5693	16.5475	16.5862	16.5862	3.91022	21.8273	34.7871	56.6143	62.5912	64.206	64.206	64.206	8.04719	12.9026	23.9516	24.4064	24.3943	24.3258	24.3258	24.3258	4.44736	24.6539	30.526	55.1799	55.1799	55.9336	62.2726	62.2726	7.50685	18.1518
Armenia	Armenia2005	10297	308	33.4318	520	1	1991.5	2005.75	10.3257	13.1638	23.4895	27.1524	27.8723	29.5568	29.5568	6.21324	3.93181	5.30373	7.34499	7.55841	7.5867	7.71033	7.71033	2.9704	7.85448	12.4798	20.3343	26.6354	28.0001	31.2621	31.2621	11.1546	5.20338	6.87393	8.62042	9.57121	9.66009	10.0706	10.0706	5.64615	12.765	14.0164	26.7814	27.638	27.638	27.638	27.638	0.88017	7.33375
Armenia	Armenia2005	10297	308	33.4318	520	1	1990.5	2005.75	21.8809	14.2119	36.0928	39.2128	39.2128	41.0172	41.0172	5.10879	7.47132	4.56677	9.08462	9.9551	9.9551	10.054	10.054	2.61693	37.8295	10.7859	48.6154	53.6405	53.6405	56.7693	56.7693	8.57052	14.5182	3.97836	14.8452	16.669	16.669	16.8876	16.8876	4.88524	5.57424	17.9508	23.525	24.4442	24.4442	24.7979	24.7979	1.3035	2.91255
Armenia	Armenia2005	10297	308	33.4318	520	1	1989.5	2005.75	34.6708	14.801	49.4718	50.8137	52.8024	55.5612	58.6627	9.6693	13.7116	4.85954	14.2487	14.2525	14.2004	14.3708	14.3336	3.05398	54.6696	22.4664	77.136	79.656	80.9001	81.8749	81.8749	5.13502	24.2214	8.22916	24.855	24.8237	24.7952	24.8205	24.8205	2.31847	10.5016	5.86997	16.3715	16.3715	19.2071	23.9066	30.1754	14.0336	7.15878
Armenia	Armenia2005	10297	308	33.4318	520	1	1988.5	2005.75	12.4172	15.3296	27.7467	30.4011	32.3908	36.1481	40.0655	12.6703	5.44569	6.01755	8.35289	8.7537	8.90817	9.18091	9.14511	4.19509	15.5065	4.68685	20.1933	21.1848	22.5097	23.5929	24.3915	4.28469	8.5581	3.30176	9.12827	9.15982	9.24201	9.2813	9.30853	2.14257	8.94846	26.8838	35.8323	40.2138	42.8627	49.1037	56.1852	21.1093	6.43854
Armenia	Armenia2005	10297	308	33.4318	520	1	1987.5	2005.75	30.5721	17.3377	47.9098	49.9723	50.4817	51.6579	53.7275	6.11047	11.4388	7.80642	13.3855	13.65	13.6458	13.6882	13.7869	3.46375	41.2266	21.4447	62.6713	62.6713	63.7022	63.7022	67.5881	5.24554	18.76	12.2346	21.8555	21.8555	21.856	21.856	22.0321	3.54515	19.261	13.2175	32.4785	36.6885	36.6885	39.122	39.122	6.86657	11.2499
Armenia	Armenia2005	10297	308	33.4318	520	1	1986.5	2005.75	23.4196	20.8915	44.3111	47.0726	47.6415	47.6415	49.3666	5.28986	9.82312	6.83978	12.3949	12.5446	12.5524	12.5524	12.6427	2.69548	27.9897	27.5306	55.5203	61.1005	62.1997	62.1997	65.5259	10.5937	14.2877	11.4481	19.2239	19.5441	19.5635	19.5635	19.7424	5.33736	18.4993	13.6692	32.1684	32.1684	32.1684	32.1684	32.1684	0	9.46463
Armenia	Armenia2005	10297	308	33.4318	520	1	1985.5	2005.75	21.1229	32.6214	53.7443	56.7875	59.9032	59.9032	64.0737	10.9161	9.06748	8.71987	12.2351	12.8644	13.2475	13.2475	13.8224	5.95352	35.5767	31.225	66.8017	72.6686	78.4768	78.4768	86.7517	21.3782	16.2208	11.0393	18.6032	19.8971	20.5085	20.5085	21.5414	11.5398	6.99605	33.9003	40.8963	40.8963	40.8963	40.8963	40.8963	0	6.4197
Armenia	Armenia2005	10297	308	33.4318	520	1	1984.5	2005.75	16.161	29.306	45.467	46.0745	49.4463	49.4463	54.961	9.94621	8.10624	10.8593	13.0179	13.0246	13.4736	13.4736	14.5733	6.88458	17.5051	37.1556	54.6606	55.8009	62.3136	62.3136	72.8751	19.2676	11.6902	14.4382	17.0961	17.1168	18.1993	18.1993	20.6014	13.2585	14.8596	20.4667	35.3263	35.3263	35.3263	35.3263	35.3263	0	10.7719
Armenia	Armenia2005	10297	308	33.4318	520	1	1983.5	2005.75	16.095	57.4989	73.5939	75.0527	75.0527	75.0527	75.0527	1.57463	7.03631	17.9651	19.0983	19.0879	19.0879	19.0879	19.0879	1.12689	23.4564	30.3056	53.762	56.6652	56.6652	56.6652	56.6652	3.06816	12.5123	10.8144	16.3126	16.4283	16.4283	16.4283	16.4283	2.20191	7.58295	87.9897	95.5727	95.5727	95.5727	95.5727	95.5727	0	3.97536
Armenia	Armenia2005	10297	308	33.4318	520	1	1982.5	2005.75	36.5544	21.6139	58.1683	66.6241	66.6241	66.6241	66.6241	8.97805	11.1717	7.63523	13.7833	13.578	13.578	13.578	13.578	5.62818	42.4826	25.1273	67.6099	78.3475	78.3475	78.3475	78.3475	11.5162	17.3218	9.7108	20.8356	21.6946	21.6946	21.6946	21.6946	9.2338	30.4616	17.1584	47.62	53.7983	53.7983	53.7983	53.7983	6.48719	14.6006
Armenia	Armenia2005	10297	308	33.4318	520	1	1981.5	2005.75	32.209	62.1513	94.3603	105.822	105.822	105.822	105.822	12.6563	11.73	18.9077	22.121	21.4805	21.4805	21.4805	21.4805	7.69849	48.4619	85.9175	134.379	148.429	148.429	148.429	148.429	16.2308	18.3548	28.6242	33.3099	32.3399	32.3399	32.3399	32.3399	12.3772	12.8598	35.1216	47.9814	56.3885	56.3885	56.3885	56.3885	8.83087	12.7567
Armenia	Armenia2005	10297	308	33.4318	520	1	1980.5	2005.75	19.8075	46.4141	66.2215	69.1406	69.1406	69.1406	69.1406	3.1261	8.458	13.1122	15.4976	15.1474	15.1474	15.1474	15.1474	3.13653	33.7755	42.6796	76.4551	81.8023	81.8023	81.8023	81.8023	5.78985	16.3887	16.1834	22.0991	21.1349	21.1349	21.1349	21.1349	5.80064	7.18116	50.19	57.3712	57.3712	57.3712	57.3712	57.3712	0	5.6584
Armenia	Armenia2005	10297	308	33.4318	520	2	2004	2005.75	16.4347	5.08275	21.5174	24.1443	24.1443	24.1443	24.1443	2.68468	7.15815	2.5309	7.59907	7.90314	7.90314	7.90314	7.90314	2.19087	18.028	8.08779	26.1158	30.8429	30.8429	30.8429	30.8429	4.85385	10.7144	4.33735	11.5479	12.2309	12.2309	12.2309	12.2309	3.95801	14.205	1.00325	15.2083	15.2083	15.2083	15.2083	15.2083	0	8.23945
Armenia	Armenia2005	10297	308	33.4318	520	2	2002	2005.75	22.0169	14.0332	36.0501	37.7638	40.1873	40.1873	40.1873	4.29192	11.4782	9.54793	14.6798	14.6991	14.8873	14.8873	14.8873	3.31142	28.8373	5.5364	34.3737	37.3708	41.6073	41.6073	41.6073	7.49107	18.9746	4.15662	19.3002	19.3685	19.7541	19.7541	19.7541	5.71947	14.3113	24.7491	39.0604	39.0604	39.0604	39.0604	39.0604	0	11.8995
Armenia	Armenia2005	10297	308	33.4318	520	2	2000	2005.75	7.20214	6.91178	14.1139	17.2764	17.6228	17.6228	19.6697	5.63533	2.63029	3.39268	4.31526	4.94554	4.96194	4.96194	5.30134	3.13684	7.24148	5.10915	12.3506	18.1373	18.1373	18.1373	18.1373	5.85908	2.69434	3.82022	4.70543	6.50633	6.50633	6.50633	6.50633	4.5485	7.14816	9.44423	16.5924	16.5924	17.335	17.335	21.5549	5.04628	3.71178
Armenia	Armenia2005	10297	308	33.4318	520	2	1998	2005.75	20.0883	6.33621	26.4245	31.891	32.2297	32.2297	33.962	7.74215	5.96195	2.94281	6.60051	7.08422	7.09299	7.09299	7.24296	3.2225	21.8421	7.02472	28.8668	37.7335	37.7335	37.7335	37.7335	9.1303	7.39357	4.17392	8.49721	9.78807	9.78807	9.78807	9.78807	4.91166	17.999	5.54155	23.5405	25.2458	25.9482	25.9482	29.7296	6.33824	8.52885
Armenia	Armenia2005	10297	308	33.4318	520	2	1996	2005.75	27.6741	21.8284	49.5025	51.9978	53.3054	53.9248	56.3325	7.18569	7.84594	5.3232	9.10658	9.22672	9.39024	9.4022	9.7188	3.30468	26.3725	20.5881	46.9606	50.1842	50.1842	50.8519	55.653	9.12079	11.3039	6.45962	12.9566	13.0489	13.0489	13.0567	13.8858	5.56641	29.081	23.1395	52.2205	53.9022	56.7283	57.2949	57.2949	5.35403	10.0666
Armenia	Armenia2005	10297	308	33.4318	520	2	1994	2005.75	18.8606	23.6267	42.4873	43.874	45.3207	49.5189	50.0538	7.90227	5.14513	6.32797	7.83049	7.87296	8.35132	7.41301	7.46672	2.38395	27.079	23.6068	50.6858	52.2892	52.4643	57.3161	58.3318	8.05423	8.78239	8.19964	10.7015	10.7904	10.791	9.65561	9.70287	5.43936	9.07107	23.5513	32.6223	33.7687	36.529	40.0531	40.0531	7.6813	6.68661
Armenia	Armenia2005	10297	308	33.4318	520	2	1992	2005.75	16.7009	22.9461	39.647	42.965	43.9345	46.2973	46.2973	6.92494	6.8455	7.78053	9.53966	9.56158	9.56626	9.62544	9.62544	2.73843	14.9402	23.539	38.4792	44.6187	46.1128	47.6552	47.6552	9.5433	7.87396	13.0646	13.1167	13.2937	13.2992	13.3309	13.3309	4.23349	18.5201	22.3844	40.9045	41.3237	41.7189	44.9815	44.9815	4.25088	9.53964
Armenia	Armenia2005	10297	308	33.4318	520	2	1990	2005.75	28.4317	14.4884	42.9201	45.1682	46.1785	48.4683	50.0213	7.41968	7.86552	3.01056	8.27937	8.52088	8.51685	8.53109	8.52875	1.96216	46.7874	16.5301	63.3176	67.1159	67.7516	69.7877	69.7877	6.9075	14.2054	4.3137	14.3921	14.801	14.7962	14.6907	14.6907	2.51528	7.98956	12.1167	20.1063	20.5742	22.0027	24.5703	27.7332	7.78347	3.86984
Armenia	Armenia2005	10297	308	33.4318	520	2	1988	2005.75	21.3948	16.2807	37.6754	40.0286	41.2756	43.7988	46.8573	9.54133	6.28428	4.83484	8.29646	8.6991	8.66808	8.78809	8.85145	3.44053	28.0529	12.9225	40.9754	41.4612	42.6397	43.1867	45.4598	4.67602	10.0117	6.19797	11.5726	11.5729	11.5848	11.5892	11.7142	2.09111	14.1234	19.806	33.9294	38.2243	39.5392	44.0293	47.9306	14.4929	6.52566
Armenia	Armenia2005	10297	308	33.4318	520	2	1986	2005.75	22.2652	26.5473	48.8125	51.7079	53.4556	53.4556	56.3328	7.90622	6.70728	6.02793	9.06375	9.60474	9.70783	9.70783	9.91596	3.44097	31.7127	29.0524	60.7651	66.4867	69.8079	69.8079	75.4302	15.6139	10.7037	8.35621	13.5586	14.7507	14.9797	14.9797	15.4078	6.67404	12.5765	24.0536	36.63	36.63	36.63	36.63	36.63	0	5.63659
Armenia	Armenia2005	10297	308	33.4318	520	2	1984	2005.75	16.1309	42.7126	58.8436	59.8694	61.6403	61.6403	64.7765	6.30388	5.36106	11.066	11.7186	11.7527	11.8826	11.8826	12.3539	3.97222	20.345	33.9091	54.2541	56.2336	59.762	59.762	65.7478	12.1531	8.50071	9.74783	12.161	12.2334	12.6829	12.6829	13.9566	7.5831	11.7074	52.6292	64.3366	64.3366	64.3366	64.3366	64.3366	0	6.38272
Armenia	Armenia2005	10297	308	33.4318	520	2	1982	2005.75	34.4504	40.3941	74.8445	84.6283	84.6283	84.6283	84.6283	10.5753	7.73565	9.73101	12.9401	12.5076	12.5076	12.5076	12.5076	6.41303	45.482	53.5528	99.0349	111.3	111.3	111.3	111.3	13.6131	11.4449	14.96	19.0081	19.2711	19.2711	19.2711	19.2711	10.3507	22.2777	25.9867	48.2644	55.3831	55.3831	55.3831	55.3831	7.47974	10.0385
Armenia	Armenia2005	10297	308	33.4318	520	2	1980	2005.75	21.3753	45.4287	66.804	69.3431	69.3431	69.3431	69.3431	2.72088	7.10872	11.6015	14.0386	13.9007	13.9007	13.9007	13.9007	1.94771	31.3267	53.3505	84.6772	87.7021	87.7021	87.7021	87.7021	3.30483	12.5442	17.4708	22.4372	22.0915	22.0915	22.0915	22.0915	3.30342	10.3257	36.8107	47.1364	49.1346	49.1346	49.1346	49.1346	2.09702	5.39905
Armenia	Armenia2005	10297	308	33.4318	520	3	2003.5	2005.75	21.2601	6.71329	27.9734	30.8697	31.754	31.754	31.754	3.88946	8.35925	3.26701	8.84293	9.19105	9.16322	9.16322	9.16322	2.64069	28.4232	6.20881	34.632	39.8299	41.403	41.403	41.403	7.01388	13.513	3.08455	13.818	14.5081	14.4255	14.4255	14.4255	4.7064	11.5099	7.17458	18.6845	18.6845	18.6845	18.6845	18.6845	0	6.29692
Armenia	Armenia2005	10297	308	33.4318	520	3	2000.5	2005.75	8.53665	10.2238	18.7604	20.9888	21.9289	21.9289	23.2784	4.60438	4.17174	3.81762	5.56571	5.752	5.8056	5.8056	5.93771	2.28855	5.08276	6.49193	11.5747	15.5831	16.8845	16.8845	16.8845	5.37195	1.88249	3.7316	4.1785	5.09332	5.25231	5.25231	5.25231	3.40408	12.7818	14.999	27.7808	27.7808	28.3011	28.3011	31.0945	3.40839	8.72957
Armenia	Armenia2005	10297	308	33.4318	520	3	1997.5	2005.75	24.0537	9.4632	33.5169	38.8455	39.0678	39.1984	41.1892	7.93837	5.72332	3.38384	6.5339	6.96255	6.9681	6.96869	7.06454	2.86921	24.967	8.96605	33.933	42.0847	42.0847	42.3296	43.9992	10.4198	7.39233	5.09291	9.0585	9.94981	9.94981	9.95007	10.0991	4.61458	22.9827	10.0557	33.0384	35.2893	35.7581	35.7581	38.112	5.24702	8.06787
Armenia	Armenia2005	10297	308	33.4318	520	3	1994.5	2005.75	20.4235	24.6902	45.1137	46.0747	47.8559	50.9664	52.116	7.33305	5.34872	5.37457	7.40387	7.42611	8.01089	7.36865	7.42972	1.60577	25.3332	24.7498	50.083	51.1853	51.3027	54.7891	57.0201	7.3029	6.95174	6.81079	9.25258	9.29687	9.29771	8.60359	8.738	4.00483	14.8494	24.5843	39.4337	40.2348	43.7897	46.511	46.511	7.36787	6.68702
Armenia	Armenia2005	10297	308	33.4318	520	3	1991.5	2005.75	18.4459	20.0004	38.4463	41.7	42.3627	44.5411	44.5411	6.3385	5.07343	5.28637	6.75078	6.87767	6.88349	6.99473	6.99473	2.34406	22.6248	19.0511	41.6759	47.4397	48.4601	50.5267	50.5267	9.23571	7.04799	8.45464	9.41947	9.83688	9.85116	9.99368	9.99368	3.9487	14.1435	20.913	35.0565	35.6325	35.903	38.2034	38.2034	3.26127	6.34927
Armenia	Armenia2005	10297	308	33.4318	520	3	1988.5	2005.75	26.1365	15.7743	41.9108	43.9305	45.4236	48.0291	51.1045	9.59585	6.801	3.68739	7.86526	8.03992	7.99742	8.1476	8.16813	2.89761	37.8495	16.2725	54.122	55.2961	56.4967	57.1974	58.6274	4.76324	11.2849	5.42323	12.2605	12.2643	12.2682	12.2864	12.3152	1.81931	12.8745	15.2097	28.0842	31.0126	32.8098	37.3702	42.1744	14.4974	4.941
Armenia	Armenia2005	10297	308	33.4318	520	3	1985.5	2005.75	20.2735	27.3048	47.5783	49.8192	52.0539	52.0539	55.6253	8.44897	5.04455	5.3564	7.19063	7.49398	7.77964	7.77964	8.31656	4.10063	27.1665	31.6765	58.843	63.2043	67.4713	67.4713	74.4131	16.5435	8.19954	7.37597	10.933	11.604	12.1857	12.1857	13.2254	7.90854	13.3359	22.9113	36.2472	36.2472	36.2472	36.2472	36.2472	0	5.17174
Armenia	Armenia2005	10297	308	33.4318	520	3	1982.5	2005.75	27.8904	46.7669	74.6573	81.1906	81.1906	81.1906	81.1906	7.06037	5.57135	9.01826	10.4089	10.059	10.059	10.059	10.059	3.94054	37.4988	44.9794	82.4782	91.1516	91.1516	91.1516	91.1516	9.45308	8.69497	10.972	14.174	14.2909	14.2909	14.2909	14.2909	6.37403	17.1095	48.8347	65.9442	70.2312	70.2312	70.2312	70.2312	4.58959	6.66298
Armenia	Armenia2005	10297	308	33.4318	520	4	2003	2005.75	19.027	9.17234	28.1993	30.3946	31.6715	31.6715	31.6715	3.57295	6.73175	4.54799	7.92053	8.09113	8.10935	8.10935	8.10935	2.13057	22.7939	6.92053	29.7145	33.6122	35.8979	35.8979	35.8979	6.37282	10.9252	3.05344	11.3401	11.7158	11.714	11.714	11.714	3.74336	14.2575	12.0899	26.3474	26.3474	26.3474	26.3474	26.3474	0	7.46253
Armenia	Armenia2005	10297	308	33.4318	520	4	1999	2005.75	14.4742	6.5984	21.0726	25.4542	25.7963	25.7963	27.6781	6.74768	3.56548	2.23442	3.93815	4.50759	4.52441	4.52441	4.83763	2.96055	15.2578	6.19516	21.453	28.8375	28.8375	28.8375	28.8375	7.5464	4.20897	2.89383	5.09801	6.5677	6.5677	6.5677	6.5677	4.2767	13.4818	7.15205	20.6338	21.5564	22.278	22.278	26.2731	5.75807	5.22495
Armenia	Armenia2005	10297	308	33.4318	520	4	1995	2005.75	23.1653	22.7452	45.9106	47.8144	49.1954	51.6607	53.1267	7.56341	4.98539	4.63823	6.32713	6.44652	6.87264	6.41966	6.5574	1.78211	26.7419	22.1941	48.936	51.2964	51.3865	54.1876	57.0389	8.51984	6.659	5.4774	8.27079	8.51862	8.51891	8.08248	8.43259	3.84924	19.1027	23.357	42.4597	43.8547	46.6424	48.7509	48.7509	6.57015	6.22954
Armenia	Armenia2005	10297	308	33.4318	520	4	1991	2005.75	22.6854	18.6861	41.3715	44.1683	45.1573	47.4834	48.2695	7.19571	5.04214	4.00683	7.0446	7.09511	7.0963	7.13051	7.12445	1.75698	31.4748	19.9053	51.38	56.3462	57.4212	59.2096	59.2096	8.25366	8.24514	6.43195	11.9366	12.0426	12.0402	12.0326	12.0326	2.92866	13.2501	17.3647	30.6148	31.0572	31.9507	34.864	36.4751	6.04546	5.07056
Armenia	Armenia2005	10297	308	33.4318	520	4	1987	2005.75	21.8391	21.5809	43.42	46.0379	47.5119	48.9212	51.8958	8.86048	5.12564	3.699	6.40429	6.6654	6.70397	6.67759	6.98571	2.52557	29.8933	21.0077	50.901	53.9395	56.1241	56.4219	60.186	9.78295	7.92839	5.5456	9.57056	9.9895	10.0732	10.0763	10.7051	3.53623	13.3212	22.0681	35.3893	37.5737	38.3088	40.8827	43.019	7.90962	4.27563
Armenia	Armenia2005	10297	308	33.4318	520	4	1983	2005.75	24.3816	41.6942	66.0758	70.9027	71.9831	71.9831	73.9246	8.40409	4.32894	7.73474	8.8374	8.66422	8.71922	8.71922	9.043	3.71422	31.8159	42.6717	74.4876	80.9278	83.0154	83.0154	86.7257	13.223	6.87038	9.32082	11.8428	11.9503	11.9995	11.9995	12.5783	6.47197	16.4004	40.6082	57.0086	60.0983	60.0983	60.0983	60.0983	3.27648	5.71958
Armenia	Armenia2005	10297	308	33.4318	520	5	2002.5	2005.75	16.6954	9.03852	25.7339	27.8585	28.8339	28.8339	28.8679	3.21672	5.61655	3.83709	6.63862	6.71373	6.72701	6.72701	6.72636	1.71014	19.9631	5.84978	25.8128	29.5981	31.3618	31.3618	31.3618	5.69595	8.97293	2.50304	9.3197	9.49812	9.49548	9.49548	9.49548	3.02732	12.433	13.1357	25.5687	25.5687	25.5687	25.5687	25.6432	0.0764719	6.32545
Armenia	Armenia2005	10297	308	33.4318	520	5	1997.5	2005.75	21.3572	12.4251	33.7823	37.8129	38.6252	38.8984	41.318	7.79916	4.21981	2.76748	4.69855	4.92555	5.00725	5.01433	5.24643	2.71027	21.1127	12.7697	33.8824	40.273	40.273	40.566	42.6139	9.03771	5.57415	3.82332	6.50737	7.03485	7.03485	7.03904	7.33809	4.1569	21.6396	12.0371	33.6767	35.0571	36.781	37.0326	39.8549	6.3935	6.02211
Armenia	Armenia2005	10297	308	33.4318	520	5	1992.5	2005.75	18.5974	21.3399	39.9372	42.4701	43.4481	46.4643	46.6856	7.02908	4.09702	4.27993	5.40164	5.44077	5.55142	5.40454	5.41378	1.97728	24.3234	20.7437	45.0671	49.2047	49.8916	53.0961	53.522	8.854	6.14474	6.51509	7.45603	7.63983	7.64843	7.40792	7.41439	3.32103	12.3803	21.9424	34.3227	35.1157	36.4052	39.2199	39.2199	5.07124	4.51229
Armenia	Armenia2005	10297	308	33.4318	520	5	1987.5	2005.75	24.5827	20.1585	44.7412	47.1033	48.687	50.4087	53.4156	9.08072	4.91004	3.10533	5.88557	6.05513	6.14498	6.09336	6.30487	2.28639	35.4564	21.2335	56.6899	59.6196	61.5971	62.0536	64.8941	8.69723	7.81405	4.89128	9.06533	9.33925	9.57927	9.59243	9.97043	2.84132	12.7512	18.9701	31.7213	33.4865	34.6536	37.7102	40.8931	9.47234	3.71166
Armenia	Armenia2005	10297	308	33.4318	520	5	1982.5	2005.75	23.7062	42.3894	66.0956	70.694	71.6461	71.6461	73.4651	7.89099	3.97169	7.51123	8.5486	8.35099	8.38206	8.38206	8.69122	3.40834	32.0845	42.6277	74.7122	81.0156	82.8644	82.8644	86.3088	12.5329	6.69298	9.32913	11.4617	11.3791	11.3734	11.3734	11.9128	5.97497	14.9371	42.1052	57.0424	59.7795	59.7795	59.7795	59.7795	2.90271	4.96125
Azerbaijan	Azerbaijan2006	13565	318	42.6572	1065	1	2005.5	2006.67	31.8716	15.1508	47.0224	47.8609	47.9582	51.8984	54.49	7.83599	10.9593	6.79724	12.2329	12.2334	12.2319	12.7256	12.8059	4.27623	22.6537	16.9505	39.6043	40.9729	41.1587	48.993	54.176	15.1726	11.2243	7.04747	13.6497	13.7075	13.7054	15.1509	15.847	8.30716	43.0241	13.0335	56.0577	56.2539	56.2539	56.2539	56.2539	0.207877	19.9511
Azerbaijan	Azerbaijan2006	13565	318	42.6572	1065	1	2004.5	2006.67	43.7304	24.332	68.0624	70.6653	70.7692	73.0631	75.4068	7.88082	12.962	6.81537	14.558	14.7493	14.7482	14.8958	15.6846	3.9052	65.1999	21.5125	86.7124	86.7124	86.914	91.3972	95.7832	9.93203	21.2566	8.75002	22.6275	22.6275	22.6263	22.9429	24.6149	5.59193	15.0737	28.6549	43.7287	49.3601	49.3601	49.3601	49.3601	5.88894	8.13419
Azerbaijan	Azerbaijan2006	13565	318	42.6572	1065	1	2003.5	2006.67	20.1675	8.33491	28.5024	32.9419	32.9419	34.2136	34.6114	6.28828	6.95082	2.90972	7.5301	8.12519	8.12519	7.96618	7.97296	3.51526	25.2505	10.006	35.2564	35.2564	35.2564	37.6754	37.6754	2.50741	10.5392	3.5399	11.1348	11.1348	11.1348	10.7089	10.7089	1.99798	14.02	6.26369	20.2837	29.3153	29.3153	29.3153	30.2065	10.1282	8.72046
Azerbaijan	Azerbaijan2006	13565	318	42.6572	1065	1	2002.5	2006.67	19.9774	9.39435	29.3717	31.7003	31.7003	31.7003	32.0704	2.7803	6.54482	4.9838	8.11512	8.29328	8.29328	8.29328	8.33493	1.81146	31.8364	11.3161	43.1524	43.1524	43.1524	43.1524	43.1524	0	15.2077	7.79822	16.8017	16.8017	16.8017	16.8017	16.8017	0	8.00787	7.5354	15.5433	20.2817	20.2817	20.2817	21.1371	5.68211	5.84978
Azerbaijan	Azerbaijan2006	13565	318	42.6572	1065	1	2001.5	2006.67	4.79135	17.4726	22.264	25.7886	26.4097	26.6841	27.1565	5.0039	1.96125	6.5573	6.84599	7.10695	7.12336	7.12471	7.13594	2.35218	7.98366	16.1109	24.0945	24.0945	25.2225	25.2225	25.2225	1.15587	4.70798	9.4905	10.5957	10.5957	10.6249	10.6249	10.6249	1.15992	1.46257	18.7859	20.2485	27.6456	27.6456	28.2716	29.3021	9.24067	1.47518
Azerbaijan	Azerbaijan2006	13565	318	42.6572	1065	1	2000.5	2006.67	32.4967	24.2148	56.7115	60.91	61.4652	61.8942	62.3382	5.96502	12.2477	8.6035	14.8388	15.1407	15.1378	15.134	15.1414	2.71605	64.1563	31.0605	95.2168	95.2168	96.1678	96.1678	96.1678	1.05112	23.3571	13.1815	26.5995	26.5995	26.583	26.583	26.583	1.05822	0	16.3084	16.3084	26.0187	26.0187	26.9909	27.9695	11.8545	0
Azerbaijan	Azerbaijan2006	13565	318	42.6572	1065	1	1999.5	2006.67	37.9453	24.3858	62.3311	70.5741	71.8417	72.0209	72.0209	10.334	12.9331	7.80918	13.7633	14.7658	14.5482	14.5457	14.5457	3.87357	47.9248	15.6023	63.5271	69.6529	69.6529	69.6529	69.6529	6.54132	20.8182	7.2032	21.6156	21.8112	21.8112	21.8112	21.8112	3.90271	24.7208	35.5145	60.2353	71.2	73.962	74.342	74.342	15.0108	12.4432
Azerbaijan	Azerbaijan2006	13565	318	42.6572	1065	1	1998.5	2006.67	34.5143	17.0152	51.5295	63.3784	67.6002	67.6002	68.0089	17.3747	11.0789	4.0179	11.689	12.0429	12.081	12.081	12.0447	5.22274	41.9062	13.9228	55.8291	68.8629	74.4508	74.4508	74.4508	19.7228	15.3096	6.20818	16.2225	17.4779	17.8362	17.8362	17.8362	8.42447	25.5029	20.966	46.4689	56.9	59.5621	59.5621	60.4374	14.6492	14.8593
Azerbaijan	Azerbaijan2006	13565	318	42.6572	1065	1	1997.5	2006.67	20.7437	35.6323	56.376	65.1503	67.8146	68.2276	69.5658	13.9777	6.25343	11.4216	13.3706	13.7427	13.8775	13.8784	13.9067	4.52205	28.968	24.4991	53.4671	67.1366	72.2792	73.0558	74.8232	22.5624	10.2519	10.2263	14.8028	16.1235	16.3833	16.39	16.4614	8.38378	10.2313	49.2499	59.4812	62.7096	62.7096	62.7096	63.5559	4.33244	6.16423
Azerbaijan	Azerbaijan2006	13565	318	42.6572	1065	1	1996.5	2006.67	37.3048	29.4731	66.7779	74.1646	74.1646	74.5606	76.0175	9.90081	11.1329	9.92443	14.2391	14.3611	14.3611	14.3593	14.3927	3.70637	30.591	10.6209	41.2119	53.5586	53.5586	54.3204	56.1571	15.5876	10.6496	5.02722	11.6533	13.2679	13.2679	13.2817	13.371	6.84132	44.3202	50.4374	94.7576	97.0647	97.0647	97.0647	98.1094	3.70262	20.4786
Azerbaijan	Azerbaijan2006	13565	318	42.6572	1065	1	1995.5	2006.67	36.4854	24.9339	61.4193	71.8677	71.8677	72.5446	74.0342	13.4404	12.8699	6.01647	13.3531	13.5572	13.5572	13.5557	13.589	4.18462	44.0432	32.0625	76.1057	87.8998	87.8998	89.1507	90.7842	15.8876	21.0112	9.04722	22.381	22.8153	22.8153	22.8037	22.808	6.22795	27.2284	16.016	43.2444	52.1322	52.1322	52.1322	53.4279	10.6438	12.3273
Azerbaijan	Azerbaijan2006	13565	318	42.6572	1065	1	1994.5	2006.67	30.2559	36.0171	66.273	78.6814	80.8643	83.2761	84.1631	19.1599	10.3333	8.6143	12.0825	15.0752	14.8913	14.9606	14.9556	5.51859	23.1171	48.0233	71.1404	85.1563	87.4955	91.7559	93.4691	24.0389	11.4776	14.7435	16.8988	17.9311	18.0886	18.3653	18.3685	9.16073	37.3604	23.6759	61.0363	71.5895	73.5914	73.5914	73.5914	13.3713	17.2523
Azerbaijan	Azerbaijan2006	13565	318	42.6572	1065	1	1993.5	2006.67	29.9561	46.2711	76.2272	83.1381	87.9571	89.6316	89.6316	14.5104	9.47205	9.92219	14.7918	14.9622	15.1578	15.3338	15.3338	5.25013	38.1736	43.9716	82.1452	90.4878	95.2387	98.4713	98.4713	17.7873	12.2038	12.81	17.6785	18.3921	18.1477	18.2347	18.2347	9.18739	19.3246	48.9315	68.2561	73.5185	78.4266	78.4266	78.4266	10.9156	9.56862
Azerbaijan	Azerbaijan2006	13565	318	42.6572	1065	1	1992.5	2006.67	20.1319	39.5028	59.6347	66.5035	68.8874	68.9662	68.9662	9.92326	5.00388	9.21356	10.1774	10.9296	11.2936	11.2935	11.2935	3.99607	20.8648	39.5214	60.3862	65.5657	68.0884	68.2558	68.2558	8.37534	8.58886	9.91624	12.4733	13.5802	14.4766	14.4768	14.4768	4.85615	19.3823	39.4123	58.7946	67.8247	70.0613	70.0613	70.0613	11.9705	7.2227
Azerbaijan	Azerbaijan2006	13565	318	42.6572	1065	1	1991.5	2006.67	32.6637	48.5268	81.1906	87.8465	89.71	92.0749	92.0749	11.8461	10.6855	11.6969	14.852	14.926	15.7562	15.8414	15.8414	4.44497	45.309	41.6467	86.9557	93.4271	97.3485	97.3485	97.3485	11.3826	17.7358	19.2471	24.8643	25.2664	27.6717	27.6717	27.6717	5.89207	15.9691	58.2054	74.1746	81.0343	81.0343	85.6433	85.6433	12.3876	8.14271
Azerbaijan	Azerbaijan2006	13565	318	42.6572	1065	1	1990.5	2006.67	25.937	30.8007	56.7377	59.4795	61.9299	66.2556	68.1602	12.1096	7.37511	6.37778	9.22716	9.25626	9.43178	9.52951	9.795	3.68011	32.299	30.0531	62.3522	66.6713	71.7021	71.7021	74.2409	12.6794	11.9989	7.76754	13.6903	13.6549	13.9502	13.9502	14.6125	5.50931	18.0684	31.4915	49.5598	50.8721	50.8721	59.7257	60.9504	11.9845	7.19086
Azerbaijan	Azerbaijan2006	13565	318	42.6572	1065	1	1989.5	2006.67	27.0874	28.9575	56.0448	59.801	60.1407	61.9642	64.3145	8.76061	8.73824	6.85299	11.0492	11.1049	11.1038	11.1575	11.2327	2.8066	37.2259	17.4696	54.6955	59.4659	60.1377	60.1377	62.8653	8.64253	15.049	6.48235	16.4161	16.5406	16.5377	16.5377	16.6886	3.92412	17.6914	39.4553	57.1467	59.9551	59.9551	63.7056	65.6373	9.00515	9.08785
Azerbaijan	Azerbaijan2006	13565	318	42.6572	1065	1	1988.5	2006.67	44.4309	43.2625	87.6933	91.7729	92.8933	95.7419	96.0408	9.14992	11.5147	7.76605	13.2544	13.3231	13.3593	13.4298	13.4159	3.18327	70.8122	56.6143	127.426	131.287	131.896	134.071	134.071	7.6153	21.9936	12.4086	24.2708	24.2408	24.2935	24.2778	24.2778	3.4568	20.0552	28.8626	48.9178	53.2168	54.9166	58.5528	59.234	10.8468	8.61388
Azerbaijan	Azerbaijan2006	13565	318	42.6572	1065	1	1987.5	2006.67	10.5873	38.8286	49.4159	56.7026	57.966	61.3584	61.3584	12.5633	4.04331	9.68351	10.5509	10.7816	10.8687	11.037	11.037	4.05775	8.94727	51.8415	60.7888	68.9887	69.6797	72.2752	72.2752	12.2298	5.46216	16.7251	17.598	17.9012	18.0157	17.9716	17.9716	5.18036	12.3142	26.762	39.0762	45.3598	47.2725	51.6206	51.6206	13.0545	5.86742
Azerbaijan	Azerbaijan2006	13565	318	42.6572	1065	1	1986.5	2006.67	32.7494	62.5921	95.3415	101.674	101.674	102.35	105.307	11.0162	9.65592	13.0594	15.5486	15.6191	15.6191	15.6367	16.2864	4.46425	33.5205	58.7117	92.2322	99.8172	99.8172	101.09	101.09	9.75802	14.8309	16.3839	20.9878	21.1861	21.1861	21.1702	21.1702	4.72276	31.9256	66.8456	98.7713	103.717	103.717	103.717	110.261	12.7488	12.827
Azerbaijan	Azerbaijan2006	13565	318	42.6572	1065	1	1985.5	2006.67	27.2281	27.2936	54.5217	57.4782	57.4782	58.3559	62.1432	8.06096	9.13251	6.95456	11.2892	11.5809	11.5809	11.6384	12.2139	4.52649	39.5965	26.9855	66.582	68.5167	68.5167	70.0959	70.0959	3.76458	16.1246	8.34268	18.2071	18.2591	18.2591	18.293	18.293	2.59118	13.707	27.5211	41.2281	45.4229	45.4229	45.4229	54.486	13.828	7.7712
Azerbaijan	Azerbaijan2006	13565	318	42.6572	1065	1	1984.5	2006.67	14.5135	49.5068	64.0203	69.0849	70.5043	73.5177	73.5177	10.147	5.73478	11.5154	12.6786	13.0301	13.2031	13.4352	13.4352	4.88827	10.9629	57.8579	68.8208	68.8208	71.4025	71.4025	71.4025	2.77244	5.64217	17.677	18.3951	18.3951	18.5231	18.5231	18.5231	2.76709	18.6763	41.1303	59.8065	70.6173	70.6173	77.6987	77.6987	19.0304	10.4644
Azerbaijan	Azerbaijan2006	13565	318	42.6572	1065	1	1983.5	2006.67	33.9785	63.3449	97.3234	104.193	105.857	109.608	116.483	21.2256	11.6569	13.6638	16.9627	18.1566	18.2838	18.5487	19.9897	9.76666	12.6899	52.7338	65.4237	69.7977	72.7995	72.7995	72.7995	7.89219	6.79118	17.6477	18.8949	19.3184	19.5004	19.5004	19.5004	4.81022	58.1083	75.5123	133.621	143.297	143.297	150.435	164.234	35.3351	23.7474
Azerbaijan	Azerbaijan2006	13565	318	42.6572	1065	1	1982.5	2006.67	22.9449	81.8515	104.796	107.606	107.606	107.606	118.835	15.6823	8.36807	21.1692	22.4835	22.5999	22.5999	22.5999	25.7416	12.5345	34.9516	59.5398	94.4914	99.4206	99.4206	99.4206	99.4206	5.44353	15.6611	23.3734	27.4643	27.7817	27.7817	27.7817	27.7817	4.19368	11.2696	107.595	118.865	118.865	118.865	118.865	145.845	30.6202	5.98239
Azerbaijan	Azerbaijan2006	13565	318	42.6572	1065	1	1981.5	2006.67	43.6745	70.3325	114.007	117.709	117.709	117.709	117.709	4.17785	17.342	22.6283	22.6182	22.8471	22.8471	22.8471	22.8471	4.14018	27.7801	50.9784	78.7586	86.4773	86.4773	86.4773	86.4773	8.37858	13.9693	19.5212	23.7389	24.8328	24.8328	24.8328	24.8328	8.30275	66.1923	94.0707	160.263	160.263	160.263	160.263	160.263	0	37.8286
Azerbaijan	Azerbaijan2006	13565	318	42.6572	1065	2	2005	2006.67	37.5591	19.5172	57.0763	58.79	58.8904	61.9798	64.4439	7.8136	8.1956	4.85503	9.29258	9.37674	9.37585	9.65982	10.3298	3.48798	43.5185	19.2344	62.7529	63.4503	63.6436	69.735	74.4977	12.5312	13.3388	5.86667	14.7988	14.7951	14.7943	15.3244	16.9658	6.2877	30.0022	19.9013	49.9035	52.8232	52.8232	52.8232	52.8232	3.07304	10.9796
Azerbaijan	Azerbaijan2006	13565	318	42.6572	1065	2	2003	2006.67	20.0784	8.84522	28.9236	32.282	32.282	32.9267	33.3102	4.51725	4.78496	2.92379	5.46571	5.81362	5.81362	5.75806	5.79356	2.26764	28.1971	10.6751	38.8722	38.8722	38.8722	40.0633	40.0633	1.23918	8.78209	4.32359	9.69211	9.69211	9.69211	9.55972	9.55972	0.98691	11.0594	6.90786	17.9673	24.7993	24.7993	24.7993	25.6722	7.84587	5.35964
Azerbaijan	Azerbaijan2006	13565	318	42.6572	1065	2	2001	2006.67	19.9943	21.4294	41.4237	45.2797	45.8654	46.2214	46.6785	5.48187	6.80432	5.58755	8.61603	8.82295	8.83212	8.83168	8.8425	2.37996	38.6999	24.9873	63.6873	63.6873	64.7182	64.7182	64.7182	1.10101	13.3254	8.64005	15.5147	15.5147	15.5159	15.5159	15.5159	1.10631	0.657098	17.4746	18.1317	26.6373	26.6373	27.4476	28.4516	10.5105	0.661076
Azerbaijan	Azerbaijan2006	13565	318	42.6572	1065	2	1999	2006.67	36.2668	20.3697	56.6366	66.7531	69.5132	69.598	69.8085	13.9627	8.39945	4.48979	9.03066	9.78312	9.96563	9.96506	9.94439	4.15909	45.0357	14.765	59.8007	69.4579	72.2593	72.2593	72.2593	13.251	13.4718	4.7259	13.9207	14.435	15.3627	15.3627	15.3627	5.44102	25.1125	27.6356	52.7482	63.4328	66.1454	66.3236	66.7659	14.7983	10.0335
Azerbaijan	Azerbaijan2006	13565	318	42.6572	1065	2	1997	2006.67	29.0338	32.5986	61.6324	69.6737	70.9585	71.3629	72.7601	11.8585	6.90188	7.79784	10.3166	10.6885	10.7296	10.7326	10.772	3.83318	29.7425	17.3187	47.0612	60.0469	62.5276	63.297	65.0995	18.9291	8.33081	5.87538	10.2554	12.1359	12.1502	12.1666	12.2759	7.3153	28.2152	49.7366	77.9518	80.6815	80.6815	80.6815	81.6273	3.98619	11.6131
Azerbaijan	Azerbaijan2006	13565	318	42.6572	1065	2	1995	2006.67	33.1765	30.7074	63.8839	75.3332	76.4199	77.9247	79.1055	16.2605	9.97678	5.69629	10.4305	12.2934	12.2002	12.2221	12.2241	3.95027	33.4432	40.2674	73.7106	86.6339	87.7926	90.5142	92.1864	19.9461	12.0149	9.67436	14.2589	16.7019	16.7707	16.8472	16.8647	6.07344	32.8839	19.9865	52.8705	62.6071	63.6092	63.6092	64.2037	11.9659	10.7935
Azerbaijan	Azerbaijan2006	13565	318	42.6572	1065	2	1993	2006.67	24.9617	42.6796	67.6414	74.538	78.1298	79.0108	79.0108	12.1942	5.49234	7.79636	10.1708	10.3146	10.6587	10.7169	10.7169	3.71104	29.8468	41.8606	71.7074	78.5224	82.2045	83.9856	83.9856	13.2266	7.51137	9.16529	11.9988	12.3162	12.7506	12.7809	12.7809	5.61849	19.3557	43.5505	62.9063	69.9007	73.3864	73.3864	73.3864	11.1836	6.1899
Azerbaijan	Azerbaijan2006	13565	318	42.6572	1065	2	1991	2006.67	29.4442	39.6244	69.0686	73.7876	75.9263	79.2169	80.1161	11.8672	6.47012	7.20131	9.02061	9.00787	9.83023	9.94159	9.93832	3.62966	39.1751	36.0103	75.1854	80.6368	85.0824	85.0824	86.2886	12.0059	10.7709	10.8919	14.0316	14.2448	16.7222	16.7222	16.7189	5.03788	16.9931	44.6215	61.6146	65.6168	65.6168	72.1837	72.7582	11.8753	5.60598
Azerbaijan	Azerbaijan2006	13565	318	42.6572	1065	2	1989	2006.67	35.3439	35.9549	71.2988	75.2128	75.9329	78.2574	79.6332	8.97431	8.08512	6.19722	10.0479	10.1191	10.1213	10.3471	10.363	2.28033	53.2018	37.4877	90.6895	95.0018	95.6425	96.7433	98.1245	8.1765	14.5006	7.38647	15.5237	15.5844	15.5943	15.5953	15.6231	2.86419	18.8176	34.3377	53.1553	56.6572	57.4608	61.1579	62.5199	9.89031	6.36499
Azerbaijan	Azerbaijan2006	13565	318	42.6572	1065	2	1987	2006.67	21.6589	50.5965	72.2554	79.0711	79.7303	81.8921	83.244	11.8444	5.39114	8.57982	9.44222	9.63275	9.63714	9.89284	10.2868	3.938	21.2663	55.3481	76.6144	84.508	84.8661	86.8718	86.8718	11.1084	8.00817	11.6097	13.1186	13.6509	13.6898	13.6163	13.6163	4.56088	22.0752	45.6786	67.7538	73.3867	74.3949	76.7388	79.6909	12.8047	7.13156
Azerbaijan	Azerbaijan2006	13565	318	42.6572	1065	2	1985	2006.67	21.1727	37.5746	58.7473	62.6369	63.2763	65.1244	67.2463	9.02955	5.73281	6.86553	8.38362	8.57917	8.64398	8.76429	9.01728	3.44368	25.725	40.8786	66.6036	67.698	68.8753	69.7246	69.7246	3.34369	8.95934	9.94756	13.2291	13.0932	13.1401	13.1981	13.1981	1.91879	16.0277	33.6889	49.7165	56.8994	56.8994	60.0369	64.7002	15.7676	6.52937
Azerbaijan	Azerbaijan2006	13565	318	42.6572	1065	2	1983	2006.67	29.267	71.7532	101.02	106.054	106.991	109.154	117.68	18.5321	7.82662	12.7303	15.2585	15.7749	15.7896	15.881	18.5689	10.1514	21.7911	55.8441	77.6352	82.2775	84.0555	84.0555	84.0555	6.9607	7.68694	15.3456	17.0747	17.6881	17.6994	17.6994	17.6994	4.31276	37.2033	90.3687	127.572	133.088	133.088	137.361	155.671	32.2074	13.9054
Azerbaijan	Azerbaijan2006	13565	318	42.6572	1065	2	1981	2006.67	39.8755	77.1792	117.055	121.909	129.576	129.576	129.576	14.1809	12.8926	18.3935	21.7789	21.9658	22.4532	22.4532	22.4532	11.3959	40.0539	56.3088	96.3627	104.894	119.026	119.026	119.026	25.08	17.3652	18.3779	25.6267	26.8144	29.7528	29.7528	29.7528	20.4456	39.64	99.6477	139.288	140.481	140.481	140.481	140.481	1.38614	21.505
Azerbaijan	Azerbaijan2006	13565	318	42.6572	1065	3	2004.5	2006.67	31.8565	16.0211	47.8777	50.4193	50.4868	52.9381	54.7208	7.18724	5.8705	3.51736	6.55953	6.79026	6.79062	6.94337	7.35445	2.89244	37.6134	16.536	54.1494	54.6453	54.7764	59.5456	62.6638	9.00183	9.61022	4.19156	10.4743	10.478	10.4786	10.7492	11.7654	4.25016	24.6691	15.3832	40.0523	44.9218	44.9218	44.9218	45.2009	5.36338	7.48771
Azerbaijan	Azerbaijan2006	13565	318	42.6572	1065	3	2001.5	2006.67	19.9888	17.5449	37.5337	40.9069	41.3008	41.5485	41.9788	4.61843	5.05767	4.29496	6.76509	6.77846	6.78293	6.78054	6.79378	1.76343	36.4696	20.699	57.1686	57.1686	57.8773	57.8773	57.8773	0.751631	10.1946	6.95252	12.5245	12.5245	12.5214	12.5214	12.5214	0.753937	3.08448	14.1689	17.2533	24.501	24.501	25.0632	26.0231	8.92377	1.72068
Azerbaijan	Azerbaijan2006	13565	318	42.6572	1065	3	1998.5	2006.67	30.5504	25.8373	56.3877	66.0381	68.764	68.9669	69.5698	13.9698	6.31374	5.1266	8.47889	9.13128	9.34606	9.34544	9.33753	3.80594	39.1108	17.9045	57.0153	68.0418	71.6712	71.9535	72.5765	16.5021	9.88432	4.91413	10.8747	11.7422	12.7778	12.7788	12.7817	6.05937	19.6419	35.7221	55.3639	63.3671	65.0748	65.1896	65.7705	11.0165	6.63342
Azerbaijan	Azerbaijan2006	13565	318	42.6572	1065	3	1995.5	2006.67	34.4164	30.3319	64.7483	74.9158	75.647	76.7661	78.0438	14.216	7.64038	5.16153	8.9349	9.99445	9.90058	9.90618	9.90506	3.23326	32.6005	31.5284	64.1289	76.874	77.6629	79.7269	81.4523	18.5105	8.58863	6.85204	10.4666	12.4936	12.5614	12.6063	12.6067	5.25134	36.379	29.1478	65.5268	72.8189	73.4845	73.4845	74.2441	9.32864	10.1746
Azerbaijan	Azerbaijan2006	13565	318	42.6572	1065	3	1992.5	2006.67	27.4306	44.5153	71.9459	78.7639	81.7644	83.1107	83.1107	12.0303	4.98535	6.4152	8.0651	8.73935	9.03468	9.15946	9.15946	3.47915	35.0171	41.6147	76.6318	83.3365	87.0933	88.3222	88.3222	12.6606	7.7651	8.71979	11.0363	12.6434	13.227	13.2185	13.2185	4.65382	18.3264	47.945	66.2714	73.2231	75.4123	76.8743	76.8743	11.3554	4.92976
Azerbaijan	Azerbaijan2006	13565	318	42.6572	1065	3	1989.5	2006.67	32.3437	34.3082	66.6518	70.137	71.4779	74.5186	76.0861	10.108	6.67351	4.86616	8.02275	8.08506	8.12319	8.34899	8.44062	2.30389	45.8834	34.8717	80.7551	85.0698	87.2215	87.9371	89.7262	9.75926	12.3168	5.1963	12.6464	12.6725	12.7241	12.7169	12.9192	3.16419	18.6023	33.7043	52.3066	54.9835	55.4865	61.0762	62.3857	10.6354	4.25567
Azerbaijan	Azerbaijan2006	13565	318	42.6572	1065	3	1986.5	2006.67	23.3591	43.5089	66.868	72.567	73.0533	74.8861	76.8804	10.7299	4.60149	6.52896	7.89418	8.20548	8.21434	8.38912	9.01028	3.79085	26.9191	46.2693	73.1884	79.2973	79.5614	81.4571	81.4571	8.92167	7.25764	8.48321	10.5457	10.9968	11.0225	10.9851	10.9851	3.46269	19.5484	40.4903	60.0387	65.2729	66.0172	67.7733	72.2329	12.9731	5.44062
Azerbaijan	Azerbaijan2006	13565	318	42.6572	1065	3	1983.5	2006.67	23.2624	62.805	86.0674	91.1152	92.2443	94.7617	99.4612	14.6552	4.99133	9.89035	11.1411	11.7209	11.8168	12.0059	12.8237	6.56359	17.2609	56.5281	73.789	76.6319	78.7379	78.7379	78.7379	5.34321	5.14642	13.363	15.046	15.3208	15.4082	15.4082	15.4082	3.27693	29.8959	69.8131	99.709	107.363	107.363	112.706	122.424	25.2305	8.95902
Azerbaijan	Azerbaijan2006	13565	318	42.6572	1065	4	2004	2006.67	29.1909	14.5356	43.7265	46.2159	46.2657	48.0938	49.5057	6.04342	4.86055	3.10036	5.56376	5.75986	5.76004	5.84618	6.24727	2.27309	36.4151	15.4595	51.8746	52.2545	52.3505	55.8312	58.0874	6.5527	8.73242	4.09553	9.48245	9.48444	9.4845	9.61229	10.7031	3.08489	20.5943	13.4595	34.0538	38.8897	38.8897	38.8897	39.3105	5.44202	5.9261
Azerbaijan	Azerbaijan2006	13565	318	42.6572	1065	4	2000	2006.67	28.4582	20.8784	49.3365	56.525	58.2847	58.4952	58.818	9.97346	5.2749	3.61589	6.63922	6.71693	6.90813	6.90853	6.90495	2.55889	42.1478	19.4919	61.6396	66.7983	68.7598	68.7598	68.7598	7.58785	8.98148	4.8904	11.5862	11.7192	12.1683	12.1683	12.1683	2.94039	12.7001	22.5431	35.2432	44.9124	46.4221	46.8814	47.5747	12.7819	5.1401
Azerbaijan	Azerbaijan2006	13565	318	42.6572	1065	4	1996	2006.67	31.264	31.5192	62.7832	72.6472	73.8298	74.7721	76.0653	14.1718	5.82259	4.49999	7.18162	7.96984	7.87782	7.87332	7.88196	3.04865	31.7123	29.7668	61.4791	74.4318	76.2171	77.964	79.7004	19.4149	6.68826	5.23573	8.22299	10.2257	10.1835	10.1895	10.2105	5.31082	30.7605	33.5003	64.2607	70.6693	71.1759	71.1759	71.958	8.22582	8.13016
Azerbaijan	Azerbaijan2006	13565	318	42.6572	1065	4	1992	2006.67	27.091	41.2112	68.3022	74.1159	76.9905	78.9878	79.3956	11.9066	4.05637	5.57899	6.92995	7.30477	7.59171	7.74826	7.77545	3.07497	34.3926	38.9502	73.3428	79.5133	83.5503	84.5032	85.0712	12.6567	6.53789	7.21427	9.21484	10.3574	11.1417	11.1268	11.1636	4.00397	18.2685	43.9678	62.2362	67.6622	69.3243	72.3547	72.6055	11.0574	4.25083
Azerbaijan	Azerbaijan2006	13565	318	42.6572	1065	4	1988	2006.67	29.145	42.6742	71.8192	77.0619	77.7543	80.0086	81.3745	10.2946	5.59172	4.99929	7.23642	7.29713	7.30988	7.6212	7.85699	2.61842	38.1926	45.7351	83.9277	89.9127	90.4234	91.9166	92.7489	9.6294	8.77652	6.66757	10.4986	10.7654	10.8051	10.7754	10.8952	2.9694	20.2386	39.6276	59.8663	64.3232	65.2174	68.341	70.3369	11.1374	5.71708
Azerbaijan	Azerbaijan2006	13565	318	42.6572	1065	4	1984	2006.67	24.4886	51.5211	76.0097	80.3615	81.1215	83.09	87.4511	12.3826	4.83948	7.32725	8.69287	9.09677	9.1647	9.30413	9.92591	4.55664	24.1418	46.9443	71.0861	73.6253	75.0417	75.5871	75.5871	4.84542	6.22458	9.39879	12.2535	12.3409	12.4044	12.4436	12.4436	2.35993	24.8706	56.6957	81.5662	88.0763	88.0763	91.6986	101.188	21.3647	6.71297
Azerbaijan	Azerbaijan2006	13565	318	42.6572	1065	5	2003.5	2006.67	24.9917	15.0421	40.0337	42.7342	42.8992	44.3936	45.597	5.79524	4.05413	3.16212	4.95997	5.08533	5.08715	5.17293	5.46145	1.89729	31.7699	15.6155	47.3854	47.687	48.0009	50.6923	52.4467	5.3131	7.41288	4.50246	8.55181	8.55433	8.55561	8.62602	9.41153	2.40551	17.1075	14.4009	31.5084	36.8726	36.8726	36.9983	37.5529	6.24118	4.82269
Azerbaijan	Azerbaijan2006	13565	318	42.6572	1065	5	1998.5	2006.67	32.3951	26.3922	58.7873	66.9765	68.699	68.985	69.7414	11.6382	5.16281	4.31267	7.00396	7.31615	7.52687	7.52698	7.5284	2.92736	41.8009	18.9173	60.7183	70.0337	72.3516	72.687	73.4509	13.5557	8.15168	4.28811	9.6848	10.4859	11.047	11.0506	11.0569	4.91044	21.3826	35.2753	56.658	63.5197	64.5528	64.7828	65.5307	9.4057	6.26279
Azerbaijan	Azerbaijan2006	13565	318	42.6572	1065	5	1993.5	2006.67	29.6274	39.0246	68.652	77.3749	79.5754	80.9865	81.4767	13.7701	5.87503	4.54836	7.18882	8.57347	8.60447	8.64833	8.64242	3.09942	34.4309	40.9428	75.3737	84.6334	87.2804	89.1617	89.8995	15.7099	7.97571	6.22676	9.54038	11.7629	11.8993	11.8872	11.879	4.48676	24.0585	36.786	60.8445	68.9432	70.6482	71.5569	71.7879	11.6524	5.04303
Azerbaijan	Azerbaijan2006	13565	318	42.6572	1065	5	1988.5	2006.67	28.4908	40.0352	68.526	73.1757	74.2805	77.0358	78.5387	10.7493	5.00252	4.24906	6.61452	6.65963	6.78645	7.0604	7.33186	2.37153	36.8836	42.1665	79.0501	84.6635	86.1713	87.315	88.5681	10.335	8.46408	5.3231	10.0962	10.2731	10.3275	10.2995	10.547	2.88849	19.8367	37.934	57.7707	61.4413	62.1122	66.6728	68.4624	11.3472	4.2347
Azerbaijan	Azerbaijan2006	13565	318	42.6572	1065	5	1983.5	2006.67	27.2374	54.2106	81.448	85.7154	86.3867	88.1699	92.2162	11.723	5.39478	7.87456	8.47731	8.79438	8.84712	9.03873	9.5491	4.39274	24.7151	47.9411	72.6562	75.772	77.0316	77.5235	77.5235	5.24866	5.70018	9.66829	11.8104	11.9395	11.9887	12.0174	12.0174	2.29188	30.1168	61.5494	91.6662	97.2598	97.2598	100.558	109.293	19.4062	9.16347
Bangladesh	Bangladesh1993-94	32590	301	108.272	6043	1	1993.5	1994	42.9577	28.8915	71.8492	88.5139	99.4707	109.06	114.906	46.3903	6.48471	4.39287	8.05452	8.29392	8.57814	8.45483	8.77715	3.92446	50.9567	26.8685	77.8252	91.0539	104.32	114.684	121.914	47.8095	9.35255	6.2695	11.6875	12.4342	12.9439	13.0917	13.5769	6.45748	34.903	31.0586	65.9616	86.2167	94.7406	103.529	107.97	44.9752	7.50766
Bangladesh	Bangladesh1993-94	32590	301	108.272	6043	1	1992.5	1994	49.8614	38.7689	88.6303	105.312	119.362	131.272	137.602	53.7347	6.22654	4.84063	8.10701	8.50534	9.03154	9.69444	10.0392	5.453	56.8359	29.1908	86.0268	100.271	112.753	122.616	128.948	46.9615	9.27994	5.60839	10.8176	10.9488	11.4803	11.543	11.7732	6.97055	42.6084	48.5209	91.1293	110.335	125.964	139.881	146.208	60.6008	7.82905
Bangladesh	Bangladesh1993-94	32590	301	108.272	6043	1	1991.5	1994	53.9976	36.3002	90.2978	104.404	120.838	132.492	139.033	53.5725	6.22999	4.35313	7.43978	7.88679	8.313	8.87566	9.10694	4.76716	69.5759	34.0384	103.614	116.638	128.26	136.276	140.751	41.429	9.52682	5.4714	10.5419	10.6422	11.4458	11.725	11.8876	4.80326	37.3411	38.7914	76.1325	91.3756	112.701	127.957	136.594	65.4439	7.01104
Bangladesh	Bangladesh1993-94	32590	301	108.272	6043	1	1990.5	1994	63.7692	38.3894	102.159	119.492	132.531	142.547	149.607	52.8477	6.27592	4.76268	7.84545	8.14429	8.56281	8.86919	8.98083	4.66238	75.6913	37.519	113.21	130.164	138.838	149.697	154.951	47.0695	9.55216	6.3411	11.4996	11.8536	11.9813	12.1336	12.2756	5.15599	51.1599	39.3122	90.4721	108.199	125.548	134.709	143.824	58.6584	7.23158
Bangladesh	Bangladesh1993-94	32590	301	108.272	6043	1	1989.5	1994	66.7313	40.4606	107.192	126.269	138.399	147.463	152.491	50.7381	6.50039	5.02299	8.21578	8.52343	8.62651	8.93497	9.26037	4.51977	69.8466	51.9651	121.812	138.277	149.15	156.382	163.022	46.9266	9.48429	7.81232	11.8351	12.0706	12.6358	12.88	12.9912	5.98658	63.6266	28.7122	92.3387	114.004	127.427	138.568	141.7	54.3832	9.06599
Bangladesh	Bangladesh1993-94	32590	301	108.272	6043	1	1988.5	1994	75.5509	29.3414	104.892	124.351	137.827	152.342	157.573	58.8546	7.00987	3.7752	7.71044	7.64916	7.32157	7.91119	8.11796	4.86407	85.4579	33.5898	119.048	132.349	145.793	154.651	161.402	48.0777	9.66638	5.73736	10.2863	10.3761	10.5851	10.7475	10.9857	5.96248	65.4318	25.2154	90.6472	116.385	129.88	150.894	154.509	70.2283	8.83781
Bangladesh	Bangladesh1993-94	32590	301	108.272	6043	1	1987.5	1994	69.5273	37.0949	106.622	125.8	139.982	158.366	163.899	64.1128	6.17755	4.67366	7.94442	8.44887	8.65254	9.22542	9.50777	5.48531	81.6059	40.9177	122.524	133.188	147.634	159.685	165.351	48.808	8.57421	6.59383	10.7862	10.9911	11.1789	11.031	11.2692	6.11674	57.7114	33.0883	90.7997	119.557	133.4	158.438	163.827	80.3204	7.60912
Bangladesh	Bangladesh1993-94	32590	301	108.272	6043	1	1986.5	1994	74.6648	43.1864	117.851	135.901	152.968	163.346	169.664	58.7342	6.55584	4.40999	7.98013	8.107	8.59847	8.67059	8.90925	4.89187	84.0386	39.2556	123.294	136.217	152.987	159.87	164.881	47.4351	9.54268	6.51415	11.4193	11.2817	11.553	11.6078	11.7159	5.71017	64.6911	47.3474	112.038	135.888	153.257	167.119	174.849	70.7356	8.60481
Bangladesh	Bangladesh1993-94	32590	301	108.272	6043	1	1985.5	1994	78.6559	44.6132	123.269	148.247	165.841	174.269	182.294	67.3243	6.67754	5.21765	7.64702	8.30945	8.8561	8.66512	8.81134	5.28779	77.8171	37.1064	114.923	134.874	153.917	162.81	165.568	57.2211	9.33021	6.59322	9.53808	9.86591	10.5477	10.4712	10.4413	6.53572	79.6095	53.1838	132.793	162.787	178.945	186.875	200.437	78.0014	10.1789
Bangladesh	Bangladesh1993-94	32590	301	108.272	6043	1	1984.5	1994	67.6175	40.2467	107.864	132.877	150.694	164.197	171.062	70.8387	6.35171	5.1002	7.47503	7.43739	7.99761	8.28952	8.28488	6.1105	72.9694	36.5393	109.509	125.242	145.513	159.518	160.362	57.1071	8.82831	6.06121	9.6989	9.11367	9.55913	10.2865	10.2754	7.29723	61.8185	44.3464	106.165	140.312	155.5	168.475	181.433	84.2085	8.69954
Bangladesh	Bangladesh1993-94	32590	301	108.272	6043	1	1983.5	1994	88.7879	32.7404	121.528	140.208	159.048	173.11	178.148	64.4527	7.85	5.48385	9.06369	9.43815	9.86052	10.2445	10.3335	6.0938	114.392	38.2588	152.651	163.397	180.656	193.366	196.613	51.8826	12.0771	7.42281	13.0806	13.0378	13.2731	13.2961	13.476	6.68579	63.1305	27.0185	90.149	117.904	138.457	153.925	160.951	77.8172	9.47855
Bangladesh	Bangladesh1993-94	32590	301	108.272	6043	1	1982.5	1994	65.7777	40.3589	106.137	130.856	146.098	163.4	169.693	71.1032	5.61468	5.12918	6.73664	7.86366	7.9847	8.52408	8.67743	5.8474	64.9772	40.465	105.442	125.954	141.298	158.781	163.78	65.2136	8.27298	7.23691	10.7725	11.959	12.3697	13.3347	13.751	7.99864	66.6154	40.3033	106.919	136.134	151.267	168.375	176.113	77.4776	8.83759
Bangladesh	Bangladesh1993-94	32590	301	108.272	6043	1	1981.5	1994	86.2184	41.0383	127.257	153.877	168.775	188.199	193.872	76.3292	7.83533	5.09013	9.02932	9.421	9.53064	10.074	10.2223	6.9676	90.2576	42.4972	132.755	159.187	175.649	193.171	196.201	73.1586	10.8397	7.7315	13.3917	13.7251	13.3031	13.9513	14.0997	8.21721	81.6229	39.5971	121.22	148.047	161.243	182.83	191.232	79.6691	10.9824
Bangladesh	Bangladesh1993-94	32590	301	108.272	6043	1	1980.5	1994	86.853	37.9432	124.796	149.188	170.867	187.709	190.9	75.53	8.2395	5.60925	9.76368	9.73792	10.273	10.6945	10.9046	6.84851	84.7083	38.5796	123.288	149.351	173.021	181.128	183.959	69.2032	12.5831	8.6752	15.3472	14.8702	15.4393	16.1534	16.2837	9.75044	89.0082	37.2468	126.255	148.856	168.293	193.901	197.444	81.476	11.4146
Bangladesh	Bangladesh1993-94	32590	301	108.272	6043	1	1979.5	1994	88.6139	49.9736	138.587	165.785	189.386	205.777	209.865	82.7445	8.61867	5.93758	9.95828	10.1526	10.714	11.5168	11.4145	7.90423	89.2127	45.7502	134.963	158.328	184.684	194.685	200.109	75.3097	11.7973	8.32837	14.2012	14.0767	14.4777	15.2816	15.03	10.3085	87.9903	54.7618	142.752	174.184	195.044	217.564	220.261	90.416	12.0066
Bangladesh	Bangladesh1993-94	32590	301	108.272	6043	1	1978.5	1994	95.7283	51.6252	147.353	168.761	196.625	218.529	224.532	90.5166	10.4823	7.27661	11.9513	11.8454	12.8891	13.4895	13.2213	8.70218	102.495	61.1192	163.614	181.282	208.511	230.296	238.665	89.7327	15.0171	11.1319	18.7969	18.3971	18.4956	19.0315	18.9584	11.247	87.8277	40.8588	128.687	154.017	182.591	204.65	207.903	90.9163	14.0663
Bangladesh	Bangladesh1993-94	32590	301	108.272	6043	1	1977.5	1994	85.049	56.2316	141.281	157.058	186.758	212.925	219.9	91.5546	9.86462	7.88249	12.5818	12.9595	13.8323	14.3453	14.5625	8.9303	93.7819	72.2472	166.029	179.902	206.326	230.05	235.328	83.0957	13.2603	13.402	18.9838	20.0883	20.5009	20.686	20.8532	10.9083	75.5771	40.4722	116.049	133.783	167.083	196.016	205.029	100.662	13.9695
Bangladesh	Bangladesh1993-94	32590	301	108.272	6043	1	1976.5	1994	95.4105	48.1312	143.542	160.315	188.716	210.45	217.621	86.4946	10.2504	7.42409	12.0582	12.0763	12.4206	12.5676	12.5394	7.70389	114.258	62.3415	176.599	189.741	215.578	230.28	234.818	70.7051	14.5738	11.782	18.0748	17.8438	17.8983	18.2976	18.3765	9.63734	75.8062	31.9622	107.768	128.661	160.013	190.292	200.699	104.156	14.9294
Bangladesh	Bangladesh1993-94	32590	301	108.272	6043	1	1975.5	1994	90.9122	64.9734	155.886	175.206	197.609	215.587	224.964	81.8357	12.0824	7.61177	12.4991	12.7517	12.732	13.1187	13.7683	8.89139	111.285	57.549	168.834	188.137	207.068	223.237	229.906	73.4773	18.8401	10.6042	19.8049	20.5169	20.1678	20.9741	20.954	10.7607	68.935	72.7198	141.655	160.98	187.449	207.581	220.3	91.6239	15.1619
Bangladesh	Bangladesh1993-94	32590	301	108.272	6043	1	1974.5	1994	105.874	41.2641	147.138	176.584	191.036	207.044	217.048	81.9709	10.7841	7.22693	12.9062	12.7323	12.5372	12.5636	13.1728	8.62155	113.332	55.6203	168.952	196.09	205.738	226.592	229.842	73.2689	15.7959	10.6776	17.9389	17.2469	17.5216	18.0137	18.0534	10.628	97.6378	23.8399	121.478	153.676	173.997	183.752	202.035	91.696	15.9483
Bangladesh	Bangladesh1993-94	32590	301	108.272	6043	1	1973.5	1994	101.329	36.5595	137.888	170.715	186.614	204.001	210.074	83.7309	13.5788	6.51091	15.1205	15.4681	15.3534	15.319	16.1229	9.59697	105.017	38.1605	143.177	168.465	178.136	202.542	205.565	72.8129	18.9674	8.96129	21.8233	21.0734	20.8095	21.2871	22.0452	13.1408	96.8367	35.0229	131.86	173.406	196.813	206.067	215.301	96.1149	16.9057
Bangladesh	Bangladesh1993-94	32590	301	108.272	6043	1	1972.5	1994	70.9097	37.3216	108.231	142.871	164.633	185.918	189.327	90.9377	10.6956	7.0997	13.1661	14.351	14.9746	15.6186	15.9147	10.897	69.2402	38.6385	107.879	134.635	150.269	176.6	183.573	84.8479	16.1769	9.46717	18.9145	20.0149	20.1619	21.5554	22.1479	16.1532	72.7407	35.7044	108.445	152.457	181.208	197.315	197.315	99.6794	15.9958
Bangladesh	Bangladesh1993-94	32590	301	108.272	6043	1	1971.5	1994	120.519	53.8046	174.324	209.328	231.416	248.924	251.882	93.9324	14.2016	9.69629	17.0584	18.0083	18.6717	19.2058	19.2015	11.0011	150.214	62.0209	212.235	245.375	264.625	276.786	281.517	87.9466	21.6953	13.7362	24.7732	25.4237	26.2564	25.7087	25.6345	15.5184	81.2997	43.4621	124.762	162.2	187.737	211.135	212.115	99.8045	16.7671
Bangladesh	Bangladesh1993-94	32590	301	108.272	6043	1	1970.5	1994	101.099	54.7755	155.874	189.306	212.036	229.013	236.739	95.7972	14.5312	10.3257	18.6084	20.0195	20.1149	20.7847	21.4987	13.9754	101.97	65.6783	167.648	200.968	220.665	237.263	242.382	89.7863	19.4471	14.9675	24.2005	24.7422	24.9736	26.2729	26.5593	18.3888	100.033	41.1117	141.145	174.776	200.593	218.023	228.291	101.468	20.4134
Bangladesh	Bangladesh1993-94	32590	301	108.272	6043	1	1969.5	1994	95.5444	54.0135	149.558	180.047	196.522	219.001	227.275	91.384	13.7015	11.827	16.7967	17.61	18.4804	18.7847	19.5869	14.2385	94.9172	62.1662	157.083	177.282	193.738	224.183	226.755	82.6556	19.7253	18.3711	24.5863	24.4868	25.0437	25.0547	25.1346	15.9146	96.2614	45.3509	141.612	181.943	198.458	213.364	227.743	100.34	20.3506
Bangladesh	Bangladesh1993-94	32590	301	108.272	6043	1	1968.5	1994	90.8258	72.2196	163.045	188.773	205.489	229.157	234.916	85.8715	14.3213	13.8954	19.3719	20.1695	21.4431	22.1646	22.928	15.6433	111.856	95.1115	206.967	216.573	231.255	244.851	251.688	56.3923	22.5079	21.706	28.7091	28.3715	29.76	29.2374	29.8376	15.4057	70.0794	47.4202	117.5	161.012	179.794	214.449	218.828	114.82	17.8298
Bangladesh	Bangladesh1993-94	32590	301	108.272	6043	2	1992	1994	52.0545	37.539	89.5936	104.959	120.197	131.976	138.412	53.6227	4.63097	3.55951	5.87491	6.35972	6.89538	7.65754	7.97097	4.66044	63.6338	31.794	95.4278	109.041	121.086	130.01	135.392	44.1799	6.99031	4.33601	7.98212	8.05235	8.68936	8.99662	9.21573	4.94426	39.8343	43.6217	83.456	100.646	119.114	133.709	141.186	62.9866	5.35244
Bangladesh	Bangladesh1993-94	32590	301	108.272	6043	2	1990	1994	65.2824	39.4338	104.716	122.93	135.51	145.067	151.105	51.8144	4.15838	3.40263	5.78787	6.27854	6.54758	6.90166	7.12536	4.0802	72.7483	44.6094	117.358	134.07	143.869	152.941	158.898	47.0641	6.8318	5.58311	9.11709	9.61149	9.90126	10.1958	10.3273	4.92169	57.6223	34.1557	91.7781	111.499	126.88	136.957	143.079	56.4847	5.58747
Bangladesh	Bangladesh1993-94	32590	301	108.272	6043	2	1988	1994	72.4724	33.1643	105.637	124.963	138.797	155.158	160.539	61.3866	4.73617	3.33103	5.95366	6.3942	6.35547	7.11524	7.44025	4.69581	83.51	37.2767	120.787	132.793	146.744	157.09	163.314	48.3691	6.40608	4.93459	8.11981	8.32319	8.6791	8.7049	8.91924	5.34227	61.4445	29.0225	90.467	117.617	131.293	154.28	158.782	75.11	5.94504
Bangladesh	Bangladesh1993-94	32590	301	108.272	6043	2	1986	1994	76.5465	43.9527	120.499	141.878	159.206	168.606	175.701	62.7647	4.44408	3.86137	5.54207	6.1459	6.64426	6.46028	6.72822	4.36914	81.0564	38.1906	119.247	135.449	153.321	161.231	165.221	52.1984	6.16613	4.84263	7.18552	7.47355	8.0151	7.98747	8.10452	5.1445	71.5959	50.3321	121.928	148.84	165.612	176.539	186.947	74.0472	6.25522
Bangladesh	Bangladesh1993-94	32590	301	108.272	6043	2	1984	1994	76.6422	36.6802	113.322	135.195	153.502	167.301	173.286	67.6276	4.87052	4.15997	5.88644	6.2088	6.80054	7.12823	7.15961	5.36143	90.2408	36.9663	127.207	140.413	159.341	172.765	174.818	54.5496	7.13203	5.52698	7.75732	7.53981	8.17681	8.48107	8.45846	5.75038	62.3906	36.393	98.7836	129.845	147.457	161.653	171.801	81.0215	6.95937
Bangladesh	Bangladesh1993-94	32590	301	108.272	6043	2	1982	1994	74.774	40.698	115.472	141.165	156.255	174.562	180.558	73.5829	5.02954	3.87815	6.02487	6.84402	7.02234	7.64106	7.82794	5.67689	76.353	41.4765	117.829	141.273	157.201	174.713	178.766	69.0752	7.25503	5.39495	8.787	9.70103	9.93686	10.7325	11.0662	7.10439	73.0598	39.8483	112.908	140.968	155.183	174.362	182.445	78.387	6.38869
Bangladesh	Bangladesh1993-94	32590	301	108.272	6043	2	1980	1994	87.7136	43.8574	131.571	157.27	179.89	196.512	200.141	78.9591	6.31115	4.46173	7.6928	7.77174	8.31735	8.87815	8.95853	6.57282	86.9296	42.2383	129.168	153.946	178.875	187.891	192.011	72.1639	9.21301	6.58714	11.3786	11.0864	11.4785	12.0124	11.9894	8.76911	88.5153	45.5667	134.082	160.787	180.967	205.071	208.208	85.6042	8.3578
Bangladesh	Bangladesh1993-94	32590	301	108.272	6043	2	1978	1994	90.9653	53.7795	144.745	163.451	192.188	216.136	222.616	91.0501	7.85455	5.79647	9.37198	9.65445	10.7255	11.2827	11.2338	7.90216	98.6835	66.342	165.026	180.874	207.695	230.421	237.244	86.4916	11.0155	8.78472	14.0662	14.3683	14.7971	15.192	15.1714	9.78728	82.2457	40.4554	122.701	144.385	175.178	200.498	206.558	95.5848	10.2677
Bangladesh	Bangladesh1993-94	32590	301	108.272	6043	2	1976	1994	93.4083	56.5556	149.964	167.974	193.389	213.247	221.397	84.0353	7.97566	6.00235	8.8556	9.03503	9.37549	9.75095	9.92974	7.26447	112.922	60.4432	173.365	189.51	211.919	227.337	232.821	71.9261	11.5553	9.44838	13.4971	14.0435	14.1759	14.8336	14.8527	8.47138	72.7795	52.2175	124.997	145.109	174.015	199.212	210.633	97.8696	10.5206
Bangladesh	Bangladesh1993-94	32590	301	108.272	6043	2	1974	1994	103.904	38.4583	142.362	173.476	188.577	205.244	213.466	82.9061	9.46394	4.91493	10.868	11.2416	11.2207	10.9406	11.3753	7.36627	109.635	46.7953	156.43	182.668	192.34	214.85	218.006	72.9948	12.8153	7.5336	14.9628	14.6567	14.5676	14.5417	14.6245	9.31442	97.3008	28.5642	125.865	162.729	184.414	193.934	207.911	93.8599	12.1845
Bangladesh	Bangladesh1993-94	32590	301	108.272	6043	2	1972	1994	92.9287	45.0709	138	172.941	194.902	214.448	217.645	92.3956	9.08621	5.7409	10.912	12.1138	12.8148	13.3828	13.4318	9.0621	106.873	49.7042	156.577	186.7	204.086	223.754	229.609	86.5902	14.3068	8.52244	16.5439	17.7691	18.4294	18.592	18.6019	13.251	76.3265	39.345	115.671	156.535	183.78	203.237	203.698	99.5402	12.1469
Bangladesh	Bangladesh1993-94	32590	301	108.272	6043	2	1970	1994	98.4323	54.144	152.576	184.726	204.537	223.889	231.873	93.5742	10.1076	8.35978	13.1214	14.5002	14.9196	15.2629	16.2951	12.4179	98.6385	63.7563	162.395	190.137	208.294	230.67	234.58	86.1803	13.6815	11.8128	16.791	17.3045	17.7629	18.1982	18.5037	14.5984	98.1881	42.9295	141.118	177.831	199.348	215.669	227.789	100.912	13.5361
Bangladesh	Bangladesh1993-94	32590	301	108.272	6043	3	1993.5	1994	47.8766	32.469	80.3457	95.8992	108.13	119.062	124.352	47.8511	3.7378	3.1804	4.48601	4.80719	5.22179	5.52085	5.73257	3.54901	52.3071	27.7459	80.053	93.277	105.21	115.245	121.593	45.1553	5.37405	4.00333	6.62349	7.18722	7.82748	7.67996	7.91376	5.43366	43.3206	37.2973	80.6178	98.5763	111.115	122.953	127.194	50.6604	4.49028
Bangladesh	Bangladesh1993-94	32590	301	108.272	6043	3	1990.5	1994	61.6635	38.4332	100.097	116.961	130.79	141.051	147.261	52.4105	3.66556	2.9314	5.06114	5.47707	5.74551	6.25318	6.46896	3.58392	71.717	41.1412	112.858	128.34	138.732	147.459	152.92	45.1586	5.49703	4.25796	7.43551	7.81518	8.20415	8.52798	8.64117	3.92691	51.2112	35.6078	86.819	105.091	122.394	134.258	141.292	59.6518	4.49048
Bangladesh	Bangladesh1993-94	32590	301	108.272	6043	3	1987.5	1994	73.2015	36.4238	109.625	128.531	143.391	157.859	163.55	60.5638	4.12991	2.66948	4.78828	5.19396	5.42042	5.89169	6.10168	4.09755	83.6895	37.9445	121.634	133.947	148.764	158.052	163.868	48.0824	5.40843	4.07736	6.6783	6.7693	7.21131	7.17372	7.19969	4.60884	62.5013	34.8238	97.3251	123.412	138.304	158.307	163.863	73.7117	5.42538
Bangladesh	Bangladesh1993-94	32590	301	108.272	6043	3	1984.5	1994	77.3202	39.4817	116.802	139.753	157.807	169.552	176.258	67.3195	4.22959	3.25295	4.70366	5.21603	5.98209	6.1256	6.21604	4.61888	85.9495	36.9882	122.938	138.448	157.417	169.105	171.407	55.2626	5.79059	4.33028	6.28827	6.09313	6.99025	7.05105	7.00722	5.08435	68.0257	42.1698	110.196	140.901	157.995	169.804	181.168	79.7622	6.13353
Bangladesh	Bangladesh1993-94	32590	301	108.272	6043	3	1981.5	1994	78.3772	39.863	118.24	143.526	160.578	178.44	183.56	74.0786	4.49081	3.12226	5.30693	5.66025	6.09583	6.65671	6.88255	5.26661	78.7797	40.6243	119.404	143.687	161.979	176.702	180.384	69.2488	6.57254	4.26385	7.65636	8.21168	8.67181	9.19697	9.46684	6.66711	77.9502	39.037	116.987	143.336	159.061	180.273	186.89	79.1644	5.25591
Bangladesh	Bangladesh1993-94	32590	301	108.272	6043	3	1978.5	1994	90.0883	52.3598	142.448	164.182	191.091	212.374	218.024	88.1302	6.2584	4.34847	7.35015	7.60423	8.38944	9.03212	8.98098	6.74673	95.2373	58.5261	153.763	172.355	199.036	217.528	223.893	82.8725	8.36114	6.49176	10.3035	10.1753	10.6155	11.2664	11.0741	8.30569	84.4455	45.7161	130.162	155.228	182.389	206.671	211.508	93.5188	8.65054
Bangladesh	Bangladesh1993-94	32590	301	108.272	6043	3	1975.5	1994	97.5867	51.5531	149.14	170.825	192.671	211.443	220.12	83.4212	6.21291	5.10449	7.41882	7.48346	7.66296	7.97991	8.46942	6.56617	113.061	58.7002	171.761	191.493	209.718	226.704	231.56	72.1997	9.24944	7.55208	11.5071	11.6	11.8965	12.4845	12.4613	7.6266	80.987	43.4022	124.389	148.309	174.44	195.354	208.721	96.3115	9.33531
Bangladesh	Bangladesh1993-94	32590	301	108.272	6043	3	1972.5	1994	95.6076	41.7085	137.316	171.446	191.155	209.858	214.187	89.1071	7.63684	4.29525	9.32302	10.2179	10.6398	11.1604	11.3895	7.90236	106.277	45.4666	151.743	179.974	194.433	216.008	220.745	81.345	11.8346	6.38346	13.4982	14.1027	14.5745	15.212	15.5967	11.7776	82.8117	37.2351	120.047	161.288	187.164	202.751	206.662	98.4316	9.63272
Bangladesh	Bangladesh1993-94	32590	301	108.272	6043	3	1969.5	1994	96.4391	58.7524	155.191	185.528	204.525	225.067	232.446	91.4458	8.15626	7.83989	11.3295	12.3865	13.1132	13.7004	14.5461	11.2626	101.882	71.8423	173.725	196.201	213.453	233.383	238.162	77.985	11.1669	10.9918	14.8846	14.8767	15.9248	15.8277	16.3468	11.8598	90.2956	44.127	134.423	173.023	193.827	215.04	225.209	104.886	11.4067
Bangladesh	Bangladesh1993-94	32590	301	108.272	6043	4	1993	1994	49.6158	33.5338	83.1496	98.3043	111.628	122.743	128.354	49.3041	3.52762	2.65114	4.12184	4.49807	4.91587	5.29701	5.51585	3.38661	57.2808	29.5381	86.8189	99.9837	111.827	121.339	127.197	44.2173	5.05065	3.40199	6.01214	6.26985	6.82146	6.85383	7.02446	4.40451	41.6458	37.7	79.3458	96.5625	111.405	124.134	129.498	54.4744	4.10945
Bangladesh	Bangladesh1993-94	32590	301	108.272	6043	4	1989	1994	68.9106	36.2691	105.18	123.943	137.127	149.96	155.685	56.4424	3.32669	2.55015	4.481	4.80865	4.89283	5.53116	5.77119	3.56809	78.1433	40.91	119.053	133.397	145.262	154.952	161.032	47.6515	4.88077	3.86434	6.39459	6.85868	7.10661	7.37095	7.5479	4.16524	59.5638	31.5677	91.1315	114.46	129.045	145.293	150.624	65.4581	4.3946
Bangladesh	Bangladesh1993-94	32590	301	108.272	6043	4	1985	1994	76.5926	40.4894	117.082	138.695	156.484	167.853	174.444	64.9684	3.40559	2.75986	3.89526	4.48677	5.12363	5.08005	5.24885	3.94266	85.4282	37.5989	123.027	137.81	156.191	166.589	169.697	53.2172	4.84032	3.68465	5.39428	5.34601	6.1279	6.00378	6.10795	4.40016	67.1078	43.5878	110.696	139.588	156.756	169.141	179.438	77.2991	5.01425
Bangladesh	Bangladesh1993-94	32590	301	108.272	6043	4	1981	1994	80.6487	42.1526	122.801	148.502	167.004	184.537	189.42	75.9447	4.32733	2.94946	5.166	5.47741	5.97711	6.47589	6.65378	5.07741	81.0784	41.7996	122.878	146.957	166.977	180.68	184.763	70.5551	6.08943	3.833	7.07063	7.47866	8.05915	8.40561	8.61183	6.3341	80.1947	42.5235	122.718	150.152	167.058	188.586	194.302	81.5977	5.19434
Bangladesh	Bangladesh1993-94	32590	301	108.272	6043	4	1977	1994	92.1024	55.0769	147.179	165.559	192.722	214.692	221.951	87.6762	6.06206	3.90408	6.67822	6.86562	7.42016	7.94484	8.11849	5.81343	105.199	63.6166	168.815	184.812	209.488	228.625	234.821	79.4113	8.21363	6.33728	9.80267	10.3042	10.4662	10.5691	10.6442	6.47568	77.7577	45.9184	123.676	144.644	174.572	199.835	208.368	96.6442	7.63052
Bangladesh	Bangladesh1993-94	32590	301	108.272	6043	4	1973	1994	98.6279	41.4641	140.092	172.86	190.889	208.771	214.921	87.0196	6.64788	3.85172	7.9815	8.80491	9.23226	9.38999	9.5388	6.38781	108.297	48.1697	156.466	184.389	197.296	218.66	222.899	78.7552	9.84747	6.06665	11.3787	11.9981	12.3773	12.587	12.6982	9.19169	87.3107	33.3622	120.673	159.265	183.377	197.284	205.526	96.4979	8.33439
Bangladesh	Bangladesh1993-94	32590	301	108.272	6043	4	1969	1994	94.9468	58.816	153.763	182.686	201.103	221.965	230.058	90.1583	7.61973	6.90773	10.1447	11.2768	12.2264	13.0444	14.1323	10.9109	94.0312	75.0426	169.074	190.049	206.227	223.961	229.935	73.2452	9.74903	10.2545	13.4582	13.4738	14.6247	14.773	15.6099	10.9513	95.9637	40.9845	136.948	174.054	194.757	218.926	229.288	106.992	11.5616
Bangladesh	Bangladesh1993-94	32590	301	108.272	6043	5	1992.5	1994	52.8348	34.6481	87.4829	103.109	116.367	127.248	133.133	50.0271	3.42621	2.26576	3.85587	4.29701	4.65106	5.0507	5.28306	3.11934	61.4949	31.3495	92.8444	106.821	117.998	127.788	133.518	44.8368	4.77903	3.0453	5.6261	5.96391	6.39165	6.5525	6.76195	3.8061	43.7951	38.0775	81.8726	99.1999	114.579	126.563	132.607	55.2581	3.65156
Bangladesh	Bangladesh1993-94	32590	301	108.272	6043	5	1987.5	1994	72.8658	38.8221	111.688	131.75	146.507	158.682	164.614	59.5804	3.34817	2.4584	3.82405	4.16651	4.59456	4.93414	5.10534	3.32209	79.7858	40.5142	120.3	134.838	149.543	158.314	163.816	49.4668	4.61157	3.49769	5.44364	5.79087	6.45215	6.55631	6.5967	3.98321	65.7002	37.0311	102.731	128.607	143.418	159.277	165.669	70.1432	4.16574
Bangladesh	Bangladesh1993-94	32590	301	108.272	6043	5	1982.5	1994	77.631	38.4479	116.079	139.811	157.43	173.473	178.989	71.1719	3.19723	2.65059	3.76484	4.27841	4.73362	5.27514	5.40663	4.28009	83.6923	39.0209	122.713	141.96	160.548	174.693	177.625	62.5931	4.8826	3.62168	5.47057	5.85328	6.37508	6.86363	6.98059	4.88702	71.2342	37.8519	109.086	137.565	154.132	172.199	180.426	80.0753	3.8469
Bangladesh	Bangladesh1993-94	32590	301	108.272	6043	5	1977.5	1994	91.2608	53.8473	145.108	165.491	191.853	212.601	219.16	86.6214	5.4405	3.43892	5.9955	6.18083	6.68689	7.22507	7.32764	5.27238	101.413	59.2344	160.647	178.336	203.397	220.699	226.739	78.7413	7.18366	5.42293	8.4004	8.51018	8.82399	9.09599	9.00817	5.90829	80.2756	48.0173	128.293	151.608	179.383	203.996	211.155	95.0568	6.79362
Bangladesh	Bangladesh1993-94	32590	301	108.272	6043	5	1972.5	1994	99.0185	43.6114	142.63	175.49	194.156	211.902	218.254	88.2054	6.30042	3.87493	7.56076	8.60855	8.97239	9.25683	9.39026	6.25479	107.28	51.0551	158.335	187.018	200.78	221.464	225.81	80.1685	9.07528	6.16525	10.4395	11.3158	11.6854	12.0718	12.1547	8.86161	89.2815	34.6609	123.942	161.757	186.118	200.553	209.07	97.1717	7.9955
Bangladesh	Bangladesh1996-97	29366	313	93.8211	4965	1	1996.5	1997	44.6556	29.1999	73.8555	85.6801	95.1521	100.659	106.309	35.042	6.40709	5.26543	7.22695	7.64014	7.93072	8.21658	8.36936	4.33175	45.2854	25.1177	70.4031	79.8611	89.9989	94.0189	102.181	34.1851	8.90676	7.14981	9.99152	10.4308	10.8001	11.1796	11.645	7.19848	44.0111	33.3829	77.3941	91.5022	100.323	107.282	110.555	35.9432	8.00404
Bangladesh	Bangladesh1996-97	29366	313	93.8211	4965	1	1995.5	1997	45.9314	38.0895	84.021	97.8638	109.357	114.839	119.474	38.7052	6.98232	6.03576	8.94618	9.07089	9.11555	9.21465	9.48522	3.79391	49.8048	33.6812	83.486	93.2923	107.502	109.049	114.761	34.1238	9.69997	7.26554	11.6336	11.6078	12.0664	12.2851	12.6932	6.57821	42.1627	42.1839	84.3467	102.145	110.967	120.179	123.794	43.0814	8.5718
Bangladesh	Bangladesh1996-97	29366	313	93.8211	4965	1	1994.5	1997	57.9437	34.9806	92.9243	105.681	116.777	125.467	127.617	38.2469	7.03522	4.82773	8.142	8.66533	9.0866	8.98081	8.99162	4.37644	63.1108	37.2357	100.347	108.967	123.453	128.92	128.92	31.7604	10.6448	6.51744	11.3509	11.5977	12.2849	12.4321	12.4321	5.4638	52.8082	32.6407	85.449	102.347	110.173	121.977	126.296	44.6635	8.78903
Bangladesh	Bangladesh1996-97	29366	313	93.8211	4965	1	1993.5	1997	50.438	31.6183	82.0563	94.8943	105.72	114.607	117.425	38.5305	6.58756	5.54529	8.20756	8.49727	8.76202	8.75789	8.61877	4.39828	52.8274	32.6585	85.4859	93.7031	105.177	112.222	112.932	30.012	8.848	7.80412	11.2446	11.4419	11.4866	10.8786	10.9062	4.58597	48.0996	30.5944	78.6941	95.9493	106.159	116.881	121.829	46.8196	9.2671
Bangladesh	Bangladesh1996-97	29366	313	93.8211	4965	1	1992.5	1997	66.2066	31.3747	97.5813	112.253	124.531	132.62	136.563	43.1971	7.17163	5.0292	8.69184	9.07088	9.78619	10.1532	10.1286	5.45919	73.1644	28.1355	101.3	112.485	123.02	129.251	132.819	35.0716	11.476	5.5246	12.7782	13.3394	13.5666	13.8023	14.0292	6.04909	59.1932	34.607	93.8002	111.801	125.812	135.777	140.101	51.0931	8.65945
Bangladesh	Bangladesh1996-97	29366	313	93.8211	4965	1	1991.5	1997	63.6544	39.1039	102.758	117.343	130.188	140.742	146.3	48.5287	6.0275	5.35978	7.2636	7.66727	8.20303	8.62707	8.7229	4.9546	79.4755	34.7165	114.192	125.821	135.192	144.787	150.788	41.3134	9.18771	7.00936	10.6471	11.2246	11.3489	11.8436	12.0361	6.41213	48.8676	43.3705	92.2381	109.792	126.171	137.699	142.776	55.6727	8.24142
Bangladesh	Bangladesh1996-97	29366	313	93.8211	4965	1	1990.5	1997	58.1619	34.5934	92.7553	107.88	118.22	125.938	130.256	41.335	6.06147	4.75541	7.29869	7.85975	7.86298	8.57353	8.63898	4.9025	60.9256	32.149	93.0746	108.408	117.369	125.118	129.743	40.4319	8.21054	6.42494	9.99199	10.8878	11.1518	11.7389	11.6989	6.45476	55.4376	37.0957	92.5333	107.446	119.188	126.872	130.875	42.2512	8.37869
Bangladesh	Bangladesh1996-97	29366	313	93.8211	4965	1	1989.5	1997	53.3107	38.0805	91.3911	106.769	121.361	128.927	132.409	45.1433	5.89355	5.14748	7.6334	7.66108	8.15787	8.52734	8.42227	4.9805	60.453	46.504	106.957	123.433	135.741	142.423	144.674	42.2338	8.06389	7.98009	11.5522	12.0203	12.2414	12.4424	12.4964	5.90059	46.0024	29.615	75.6174	89.826	106.9	115.397	120.157	48.183	7.79995
Bangladesh	Bangladesh1996-97	29366	313	93.8211	4965	1	1988.5	1997	65.7305	34.6183	100.349	117.872	133.189	145.337	150.755	56.0287	6.82519	4.41477	7.57597	7.6913	8.07158	8.6598	8.89507	5.48905	71.3591	33.4865	104.846	120.073	132.215	142.857	147.738	47.9162	9.37293	6.02241	11.3308	11.5335	11.6337	12.591	12.9888	7.28563	59.9635	35.7977	95.7612	115.718	134.287	147.94	153.922	64.3199	9.38212
Bangladesh	Bangladesh1996-97	29366	313	93.8211	4965	1	1987.5	1997	64.9876	41.1827	106.17	126.829	139.209	155.149	163.733	64.3997	6.37827	6.34405	8.34089	8.74437	8.842	9.71838	10.3569	5.76803	79.6094	42.1461	121.755	139.524	149.86	162.702	171.143	56.2347	10.7847	7.45587	12.2063	12.4345	12.4152	13.2522	14.2723	8.09057	48.9683	40.1635	89.1318	112.844	127.342	146.623	155.363	72.7127	8.34702
Bangladesh	Bangladesh1996-97	29366	313	93.8211	4965	1	1986.5	1997	74.1695	36.9116	111.081	128.88	142.227	158.267	165.377	61.0811	7.68422	4.87643	8.57537	8.76311	8.89177	9.338	9.77817	5.95687	83.0926	41.8629	124.955	136.478	147.774	159.744	165.356	46.1695	10.4519	7.62035	12.2312	12.352	12.2061	12.6921	13.1509	7.97763	64.5574	31.9108	96.4682	120.661	136.191	156.515	165.255	76.1312	9.58186
Bangladesh	Bangladesh1996-97	29366	313	93.8211	4965	1	1985.5	1997	65.735	41.9268	107.662	125.873	144.249	160.435	164.509	63.7059	7.92911	5.6729	9.9592	10.2605	10.4546	11.055	10.9883	6.21954	75.7717	31.5783	107.35	121.045	136.684	148.827	151.865	49.8684	11.3699	7.20072	13.7819	14.3678	14.3984	14.5004	14.5414	7.66622	55.9346	52.3895	108.324	131.185	152.342	172.778	178.024	78.1677	9.84321
Bangladesh	Bangladesh1996-97	29366	313	93.8211	4965	1	1984.5	1997	75.0086	50.7341	125.743	144.464	165.012	180.121	185.913	68.8244	7.8245	6.28601	9.56624	9.47944	10.742	10.7805	10.5762	6.30399	89.8169	54.794	144.611	164.832	183.973	195.495	201.058	65.9896	11.848	9.42654	15.1425	15.0134	16.2565	16.0072	16.0177	7.86289	59.366	46.7125	106.078	123.16	145.249	164.624	170.668	72.2537	10.6995
Bangladesh	Bangladesh1996-97	29366	313	93.8211	4965	1	1983.5	1997	91.2436	41.4259	132.67	146.584	164.326	177.532	183.381	58.4689	9.57915	5.62355	11.1037	11.3064	11.5404	12.1213	12.1952	6.40645	86.35	40.6341	126.984	143.333	159.677	171.157	178.027	58.4673	11.4765	7.4852	13.2961	13.5315	13.731	13.8495	14.276	8.30109	96.3399	42.2638	138.604	149.938	169.276	184.416	189.17	58.7026	14.9928
Bangladesh	Bangladesh1996-97	29366	313	93.8211	4965	1	1982.5	1997	84.231	51.0097	135.241	151.858	170.153	183.776	190.23	63.5892	9.62161	6.44052	10.9874	11.1117	11.3789	11.455	11.4865	6.45894	87.526	59.0075	146.534	159.645	167.484	177.377	183.786	43.6484	13.5014	11.0407	17.0796	17.3656	17.5767	18.1418	18.7187	8.06073	80.8113	42.1253	122.937	143.63	173.649	191.259	197.752	85.3021	12.6141
Bangladesh	Bangladesh1996-97	29366	313	93.8211	4965	1	1981.5	1997	72.8093	44.9318	117.741	138.496	152.878	166.56	175.979	66.0103	9.95504	7.14497	11.6303	11.8359	11.7591	11.9081	12.8371	7.71716	69.7711	54.9572	124.728	140.96	145.773	153.761	161.537	42.054	12.0477	10.1142	14.4193	14.9968	15.6375	15.9287	16.271	8.61408	76.26	33.8999	110.16	135.922	160.457	179.902	190.942	90.7832	14.6291
Bangladesh	Bangladesh1996-97	29366	313	93.8211	4965	1	1980.5	1997	95.4782	40.5543	136.033	154.755	168.742	187.766	201.243	75.478	10.3987	6.89963	12.7948	13.8477	13.9648	14.2639	14.9633	9.21314	105.846	32.5525	138.398	158.227	169.357	181.151	193.571	64.0349	16.5489	7.94021	19.8653	20.8149	20.9226	21.3008	22.2902	10.7081	83.5025	49.5965	133.099	150.652	167.601	193.912	208.549	87.0338	13.3909
Bangladesh	Bangladesh1996-97	29366	313	93.8211	4965	1	1979.5	1997	92.5934	31.1757	123.769	141.577	161.237	179.974	193.875	80.0088	11.2691	6.16968	12.905	13.7903	14.1865	14.035	14.5417	9.04415	97.75	29.2604	127.01	143.89	160.87	174.118	187.62	69.4275	15.6169	8.21233	17.7508	18.43	19.1333	19.4026	19.7838	10.9172	87.1545	33.1355	120.29	139.058	161.412	186.09	200.398	91.0623	15.6436
Bangladesh	Bangladesh1996-97	29366	313	93.8211	4965	1	1978.5	1997	91.3939	59.2145	150.608	168.629	190.242	203.59	214.378	75.0766	13.0377	8.55469	15.212	15.0353	14.8904	15.5009	16.0154	9.58755	96.6795	62.7981	159.478	171.24	189.215	201.98	208.924	58.8288	15.4012	12.7017	19.4608	20.0908	20.2948	20.6948	21.0265	10.6315	85.4063	55.2801	140.686	165.02	190.586	204.549	219.04	91.1814	19.9762
Bangladesh	Bangladesh1996-97	29366	313	93.8211	4965	1	1977.5	1997	83.8425	49.2522	133.095	154.72	179.075	193.836	200.012	77.1907	9.73264	7.84421	11.7246	12.6391	12.0384	12.4795	12.3399	9.21701	88.5349	50.4132	138.948	154.206	179.572	193.395	195.539	65.7232	13.926	10.8903	15.1238	15.8281	16.0262	16.4642	16.6869	12.0724	79.3187	48.2335	127.552	155.974	179.26	194.912	205.649	89.5145	14.4172
Bangladesh	Bangladesh1996-97	29366	313	93.8211	4965	1	1976.5	1997	90.4887	49.8359	140.325	164.551	184.009	199.975	201.304	70.9334	10.7378	8.46309	13.137	13.411	12.9373	14.1648	14.1678	9.88153	116.684	45.8627	162.547	181.838	199.936	211.795	211.795	58.8069	16.311	11.9052	18.3502	19.0068	19.0252	20.5469	20.5469	12.2988	62.409	54.6391	117.048	146.605	167.44	188.167	191.117	83.8874	15.509
Bangladesh	Bangladesh1996-97	29366	313	93.8211	4965	1	1975.5	1997	96.2551	49.1769	145.432	171.129	187.028	204.179	208.746	74.0885	12.5064	8.94398	14.6911	15.6635	15.2468	16.4691	16.7191	11.2093	95.0787	56.154	151.233	169.545	181.541	197.495	200.549	58.1034	17.2163	12.3725	20.9782	20.83	20.7766	21.1219	21.219	13.1413	97.5527	41.658	139.211	171.998	192.24	210.814	216.965	90.3291	18.7047
Bangladesh	Bangladesh1996-97	29366	313	93.8211	4965	1	1974.5	1997	108.618	40.7502	149.368	166.957	190.141	205.835	213.061	74.8777	14.0493	8.08433	15.9095	15.5596	16.4558	17.0132	17.0935	10.9717	117.257	61.7726	179.029	190.344	206.572	227.744	234.521	67.5932	20.1158	14.1788	23.7878	23.4338	23.5453	24.0434	24.4923	14.1165	100.287	21.2299	121.517	146.318	177.805	187.247	194.916	83.552	19.7482
Bangladesh	Bangladesh1996-97	29366	313	93.8211	4965	1	1973.5	1997	77.589	56.314	133.903	146.981	178.608	187.975	194.902	70.4294	15.1033	11.6399	19.6063	19.216	20.0543	19.941	19.8668	12.0233	88.7225	48.1162	136.839	149.787	172.398	184.775	198.369	71.2843	20.7282	13.3376	23.594	23.6678	24.0235	24.5236	25.6267	18.1077	66.24	65.1695	131.409	144.625	185.814	192.058	192.058	69.8241	18.5115
Bangladesh	Bangladesh1996-97	29366	313	93.8211	4965	1	1972.5	1997	58.2703	52.1402	110.411	133.491	152.747	163.171	173.38	70.7853	10.4203	9.9017	13.4106	13.8957	14.5579	15.2815	17.3547	15.3086	74.2176	56.0851	130.303	164.515	186.791	203.332	218.671	101.608	16.0221	13.3901	18.5359	20.0701	20.168	22.8294	26.0852	24.3962	38.1823	47.4574	85.6397	96.0467	111.873	115.198	119.128	36.625	13.2615
Bangladesh	Bangladesh1996-97	29366	313	93.8211	4965	1	1971.5	1997	86.8629	61.9911	148.854	184.685	194.186	206.428	219.111	82.5446	15.6858	13.1526	19.3424	20.326	20.0319	20.0646	20.9927	17.0789	104.055	70.6121	174.667	228.6	245.842	263.059	275.438	122.098	22.0595	18.1389	27.2484	29.7725	29.165	29.7465	29.7131	24.1392	66.9273	52.1774	119.105	133.303	133.303	139.067	151.985	37.3265	19.3677
Bangladesh	Bangladesh1996-97	29366	313	93.8211	4965	2	1995	1997	52.0149	36.4978	88.5127	101.813	113.099	120.251	123.636	38.5342	4.67309	4.0279	5.67281	6.28493	6.45151	6.4535	6.59292	3.59046	56.5792	35.5026	92.0818	101.291	115.648	119.244	122.037	32.9936	7.15275	5.41857	7.92796	8.2777	8.94076	9.11143	9.34238	5.22781	47.526	37.4697	84.9957	102.345	110.642	121.195	125.158	43.8932	6.04065
Bangladesh	Bangladesh1996-97	29366	313	93.8211	4965	2	1993	1997	58.4406	31.4676	89.9082	103.709	115.267	123.753	127.131	40.9002	5.17242	4.22043	6.67949	6.98136	7.36843	7.49446	7.44225	4.29778	63.2237	30.2497	93.4733	103.244	114.239	120.873	123.008	32.5799	7.68696	4.98743	9.46036	9.80996	9.76347	9.56129	9.65502	4.29702	53.6889	32.6788	86.3676	104.017	116.125	126.467	131.103	48.9645	7.11824
Bangladesh	Bangladesh1996-97	29366	313	93.8211	4965	2	1991	1997	60.8977	36.8212	97.719	112.572	124.19	133.4	138.354	45.0358	4.34993	3.8498	5.25848	5.62681	5.81858	6.48286	6.61806	4.11074	70.0392	33.4008	103.44	116.899	126.073	134.791	140.131	40.9239	5.84566	5.31338	7.25619	7.81158	7.80286	8.60924	8.7443	5.1503	52.1223	40.2078	92.3301	108.58	122.685	132.402	136.949	49.158	6.23259
Bangladesh	Bangladesh1996-97	29366	313	93.8211	4965	2	1989	1997	59.4075	36.3085	95.716	112.13	127.084	136.923	141.319	50.43	4.92884	3.25068	5.85144	5.96663	6.59689	7.12584	7.12471	4.52707	65.8085	39.8703	105.679	121.556	133.786	142.405	145.903	44.977	6.33489	4.788	8.77413	9.08669	9.46069	9.97912	10.174	5.41405	52.8535	32.6601	85.5135	102.49	120.326	131.422	136.753	56.0309	6.2381
Bangladesh	Bangladesh1996-97	29366	313	93.8211	4965	2	1987	1997	69.266	39.0587	108.325	127.581	140.419	156.413	164.272	62.7445	5.16858	4.23478	6.17827	6.69482	6.90953	7.59231	8.18704	5.1811	81.2254	42.0332	123.259	137.979	148.771	161.19	168.23	51.2937	7.79693	5.20103	8.94433	9.27671	9.34395	10.173	10.9604	7.20098	56.2663	35.8745	92.1408	116.108	131.094	150.902	159.648	74.359	6.37097
Bangladesh	Bangladesh1996-97	29366	313	93.8211	4965	2	1985	1997	70.0206	46.1161	116.137	134.611	154.081	169.751	174.657	66.2093	5.33007	4.54437	7.24766	7.34234	8.24695	8.61516	8.51663	5.67843	82.3987	42.6558	125.055	142.04	159.493	171.337	175.611	57.7825	7.84187	6.233	10.6009	10.9021	11.6519	11.7126	11.7649	7.07844	57.4866	49.6864	107.173	127.208	148.82	168.769	174.397	75.2931	7.15381
Bangladesh	Bangladesh1996-97	29366	313	93.8211	4965	2	1983	1997	87.7929	46.1214	133.914	149.116	167.122	180.526	186.671	60.9134	6.95592	4.43018	8.0852	8.08795	8.60645	9.08743	9.19611	5.64925	86.9282	49.7605	136.689	151.455	163.737	174.467	181.111	51.4563	9.02114	7.21487	11.1373	11.1088	11.7507	12.1913	12.8001	7.30786	88.692	42.2118	130.904	146.588	171.065	187.397	193.011	71.4624	10.7054
Bangladesh	Bangladesh1996-97	29366	313	93.8211	4965	2	1981	1997	83.4139	42.8601	126.274	146.065	160.26	176.53	187.86	70.487	6.8372	5.30436	8.47805	9.25417	9.58181	9.99044	10.8564	7.42817	86.7176	44.1204	130.838	148.772	156.667	166.497	176.513	52.5508	10.2247	6.94236	11.5162	12.5075	12.8768	13.4735	14.1099	8.35731	79.6318	41.4122	121.044	142.859	163.657	186.434	199.126	88.8347	9.28091
Bangladesh	Bangladesh1996-97	29366	313	93.8211	4965	2	1979	1997	92.0496	45.1106	137.16	155.066	175.633	191.715	204.119	77.6025	8.23787	5.54039	10.3536	11.176	11.677	11.8462	12.4552	7.73409	97.2556	46.2886	143.544	157.928	175.369	188.372	198.771	64.4833	10.4809	8.02245	13.7607	14.4577	15.2025	15.5965	16.0424	9.03808	86.378	43.8521	130.23	151.734	175.559	194.912	209.313	90.9236	12.7392
Bangladesh	Bangladesh1996-97	29366	313	93.8211	4965	2	1977	1997	86.7425	48.7936	135.536	158.457	180.518	195.914	199.763	74.2963	6.96047	5.34008	8.29234	8.96459	8.6646	9.30262	9.24455	7.67982	101.183	46.9798	148.163	165.439	187.443	200.265	201.361	62.4511	9.87031	7.01697	10.7527	11.7036	12.4958	13.3991	13.5028	10.4114	72.1618	50.6801	122.842	151.801	173.909	192.016	199.083	86.9187	10.6367
Bangladesh	Bangladesh1996-97	29366	313	93.8211	4965	2	1975	1997	101.964	45.173	147.137	168.735	188.143	204.658	210.425	74.2068	9.83917	6.83648	11.765	12.3737	12.6847	13.6525	13.954	9.52177	104.956	58.89	163.846	178.473	192.58	210.805	215.565	61.8526	13.514	10.5008	16.9749	16.7255	17.2019	17.7725	18.1469	11.3826	98.8621	31.5667	130.429	159.379	184.904	199.42	206.254	87.1989	13.9324
Bangladesh	Bangladesh1996-97	29366	313	93.8211	4965	2	1973	1997	67.5091	54.6695	122.179	139.658	165.881	175.716	184.152	70.5995	9.73084	8.0003	12.5135	12.107	13.1045	13.1295	14.1695	11.6377	80.7962	52.6725	133.469	155.663	178.144	192.344	206.791	84.6158	13.6203	10.1594	16.315	16.5595	16.9394	17.7755	20.4681	18.1784	52.3887	57.0369	109.426	121.431	151.794	156.874	158.59	55.2054	11.5357
Bangladesh	Bangladesh1996-97	29366	313	93.8211	4965	3	1996.5	1997	42.3018	34.7275	77.0293	87.9423	99.141	104.592	109.13	34.7799	3.42575	3.55312	4.95187	5.37244	5.55382	5.85265	6.06593	3.33398	45.3412	34.0258	79.367	87.009	99.4367	103.501	109.24	32.4485	5.36296	5.19198	7.11255	7.21216	7.50954	7.74502	8.13268	5.47786	39.2465	35.4359	74.6824	88.8493	98.8376	105.643	109.019	37.1077	4.52524
Bangladesh	Bangladesh1996-97	29366	313	93.8211	4965	3	1993.5	1997	58.2723	32.6417	90.914	104.393	115.804	124.358	127.318	40.0441	4.29373	3.50549	5.28586	5.74825	5.98595	6.03167	6.05581	3.55147	63.1854	32.5861	95.7715	105.181	117.282	123.53	124.938	32.2562	6.06699	4.23771	7.16891	7.56042	7.66545	7.73692	7.85356	3.87149	53.3907	32.7138	86.1045	103.527	114.269	125.106	129.633	47.6299	5.77861
Bangladesh	Bangladesh1996-97	29366	313	93.8211	4965	3	1990.5	1997	58.3564	37.1988	95.5552	110.58	123.127	131.818	136.301	45.0505	3.38393	3.31447	4.37648	4.72454	5.09902	5.5775	5.57894	3.58486	66.7595	37.6632	104.423	118.877	129.052	137.123	141.476	41.3734	4.93062	4.52211	6.33867	6.943	6.97714	7.54619	7.60216	4.34948	50.1155	36.7515	86.867	102.469	117.481	126.818	131.434	48.8065	4.91526
Bangladesh	Bangladesh1996-97	29366	313	93.8211	4965	3	1987.5	1997	68.0266	37.4767	105.503	124.17	137.88	152.469	159.489	60.3536	4.13996	3.30308	5.13436	5.55018	5.9078	6.40252	6.93109	4.46848	77.831	39.0097	116.841	131.737	143.001	154.782	161.086	50.0988	5.99342	3.96636	7.30182	7.69292	7.85359	8.61493	9.34629	6.16934	57.588	35.8494	93.4374	116.044	132.298	149.815	157.602	70.7777	5.14907
Bangladesh	Bangladesh1996-97	29366	313	93.8211	4965	3	1984.5	1997	76.542	44.6687	121.211	138.205	157.14	172.06	177.25	63.7693	4.41685	3.55043	5.74508	5.83699	6.5531	7.00719	6.96627	4.88832	83.6245	42.0414	125.666	142.444	159.545	171.278	176.316	57.93	6.39768	5.1311	8.16124	8.23904	9.08049	9.28247	9.36175	6.23162	69.3082	47.3749	116.683	133.903	154.828	173.314	178.674	70.1795	6.32091
Bangladesh	Bangladesh1996-97	29366	313	93.8211	4965	3	1981.5	1997	83.7086	45.8284	129.537	148.159	163.861	179.181	188.698	67.9649	5.3316	4.22583	7.14163	7.55732	7.92176	8.12556	8.57045	6.09874	87.0005	49.5477	136.548	152.67	160.546	170.399	179.076	49.2527	7.57137	6.13386	9.73819	10.5288	10.9455	11.4522	12.0806	6.93908	80.0713	41.6875	121.759	143.169	167.278	188.235	198.618	87.5145	7.80131
Bangladesh	Bangladesh1996-97	29366	313	93.8211	4965	3	1978.5	1997	89.3442	46	135.344	154.359	176.093	191.786	202.152	77.2655	6.50025	4.48804	7.99057	8.68251	8.95786	9.19608	9.72821	7.0309	94.496	47.0681	141.564	156.22	176.083	189.333	196.913	64.4764	8.38859	6.82864	10.8403	11.7117	12.0898	12.5371	12.8783	8.31395	83.9535	44.9042	128.858	152.38	176.059	194.268	207.529	90.3083	9.6854
Bangladesh	Bangladesh1996-97	29366	313	93.8211	4965	3	1975.5	1997	98.0323	46.7059	144.738	167.269	186.696	203.002	206.942	72.731	7.88861	5.38132	9.56218	10.3215	10.3055	11.3742	11.5788	8.16224	109.018	53.6771	162.695	179.005	194.388	210.217	212.95	60.0202	10.5382	7.48808	12.8817	13.1095	13.4754	14.0181	14.1906	9.46635	86.5138	39.3777	125.892	155.05	178.928	195.762	201.059	85.9932	11.3404
Bangladesh	Bangladesh1996-97	29366	313	93.8211	4965	3	1972.5	1997	73.0962	56.7289	129.825	152.268	174.136	184.638	194.227	74.0099	9.27462	7.27233	11.5189	11.1688	11.5546	11.6655	12.8657	11.5428	87.5524	57.6642	145.217	176.081	197.132	212.241	226.096	94.6199	13.3238	9.67708	15.7413	16.3654	16.0215	17.1432	19.5265	17.9929	56.5557	55.6103	112.166	124.757	147.563	152.818	157.332	50.8722	10.4361
Bangladesh	Bangladesh1996-97	29366	313	93.8211	4965	4	1996	1997	46.3507	34.7841	81.1349	92.513	103.687	110.042	113.939	35.7002	3.02176	2.84858	3.99965	4.57226	4.69348	4.8532	5.02959	2.79082	49.9216	34.839	84.7606	92.65	105.631	110.087	114.26	32.2314	4.98314	4.42196	6.03281	6.33167	6.70611	6.82324	7.11581	4.67817	42.7718	34.7307	77.5025	92.3567	101.761	109.966	113.592	39.1212	3.74624
Bangladesh	Bangladesh1996-97	29366	313	93.8211	4965	4	1992	1997	59.7655	34.3165	94.082	108.416	120	128.832	132.956	42.9107	3.46579	3.19184	4.45785	4.74492	5.05391	5.23731	5.30952	2.97236	66.8694	31.9409	98.8102	110.483	120.561	128.209	131.877	36.6926	4.91934	4.05373	6.0305	6.47841	6.41812	6.86555	7.00416	3.75258	52.8375	36.6484	89.4859	106.429	119.511	129.551	134.144	49.0476	4.81786
Bangladesh	Bangladesh1996-97	29366	313	93.8211	4965	4	1988	1997	64.1029	37.6025	101.705	119.492	133.436	146.125	152.162	56.1696	3.78989	2.89887	4.83393	5.14612	5.57012	5.99248	6.30378	3.94293	73.2633	40.9015	114.165	129.486	141.031	151.423	156.612	47.918	5.09267	3.66174	6.62535	7.08275	7.34945	7.93643	8.4166	5.13993	54.4528	34.1583	88.6111	108.98	125.451	140.545	147.48	64.5922	4.51216
Bangladesh	Bangladesh1996-97	29366	313	93.8211	4965	4	1984	1997	78.3059	46.1439	124.45	141.357	160.148	174.784	180.255	63.7379	4.1079	3.22986	5.20077	5.2794	5.933	6.34311	6.24553	4.42842	84.525	46.1057	130.631	146.539	161.554	172.893	178.224	54.7444	6.11521	4.93659	7.68195	7.71281	8.73516	9.05617	9.20862	5.66388	71.9305	46.189	118.12	136.102	159.021	177.313	182.936	73.4986	5.94921
Bangladesh	Bangladesh1996-97	29366	313	93.8211	4965	4	1980	1997	87.3061	43.856	131.162	150.082	167.204	183.388	195.211	73.7177	5.50166	4.16105	7.18135	7.79486	8.12626	8.50008	9.13854	6.01496	91.4062	45.0805	136.487	152.804	165.074	176.351	186.542	57.9674	7.82662	5.55337	9.77624	10.4249	10.8566	11.2784	11.7526	6.916	82.7162	42.4968	125.213	146.885	169.077	190.331	203.812	89.8491	7.55473
Bangladesh	Bangladesh1996-97	29366	313	93.8211	4965	4	1976	1997	93.679	47.131	140.81	163.114	183.893	199.803	204.432	74.0493	6.08813	4.36047	7.50552	8.13062	8.0872	8.6811	8.82132	6.76179	102.914	52.3616	155.276	171.318	189.366	204.721	207.273	61.5554	8.45718	5.93287	10.4346	10.8285	11.0986	11.3647	11.4638	8.44798	84.2415	41.8505	126.092	155.058	178.779	195.282	202.25	87.1463	9.22038
Bangladesh	Bangladesh1996-97	29366	313	93.8211	4965	4	1972	1997	77.4919	60.3524	137.844	162.443	182.119	192.109	201.958	74.3641	7.97546	7.14547	10.3456	9.87283	10.2139	10.2826	11.7738	11.3853	88.4778	58.5446	147.022	182.049	201.526	215.357	228.927	96.0224	11.5224	8.83833	13.1314	13.7994	13.6385	14.1976	17.117	16.9716	65.0401	62.4348	127.475	140.021	159.928	165.493	170.98	49.8611	9.56867
Bangladesh	Bangladesh1996-97	29366	313	93.8211	4965	5	1995.5	1997	47.1655	34.1514	81.3169	93.0078	104.104	111.006	114.679	36.315	2.63303	2.62763	3.45288	4.00094	4.16525	4.3689	4.51309	2.64745	50.4953	34.4118	84.9071	92.8655	105.516	110.535	113.981	31.7716	4.13459	4.09128	5.08558	5.46291	5.84265	5.87525	6.117	4.05869	43.8439	33.8908	77.7347	93.1118	102.697	111.441	115.337	40.7718	3.56308
Bangladesh	Bangladesh1996-97	29366	313	93.8211	4965	5	1990.5	1997	61.2395	35.5621	96.8015	112.215	125.215	134.417	138.939	46.6538	3.02352	2.56773	3.89131	4.07488	4.5073	4.85693	4.8441	2.89347	68.8495	35.0235	103.873	117.817	128.428	136.571	140.84	41.2522	4.38763	3.39115	5.54585	5.92784	6.08258	6.48184	6.57091	3.32485	53.6733	36.0972	89.7705	106.672	122.127	132.419	137.204	52.1113	3.94283
Bangladesh	Bangladesh1996-97	29366	313	93.8211	4965	5	1985.5	1997	73.4587	42.2449	115.704	133.689	149.974	165.356	171.733	63.3609	3.36833	2.82431	4.42842	4.74066	5.04674	5.33519	5.58237	3.7641	82.59	42.0162	124.606	140.485	154.877	166.903	172.822	55.0789	4.65834	3.60193	5.62804	5.94281	6.37485	6.7346	6.98175	4.92875	63.8829	42.4858	106.369	126.561	144.866	163.92	170.803	72.1037	4.73211
Bangladesh	Bangladesh1996-97	29366	313	93.8211	4965	5	1980.5	1997	86.5786	45.5682	132.147	150.518	167.92	183.502	194.018	71.2923	4.88017	3.5694	6.46297	6.92734	7.29602	7.52026	7.94118	5.3997	90.5135	48.4325	138.946	154.471	165.653	176.6	185.866	54.491	6.79646	5.1686	8.66386	9.20538	9.69081	10.0483	10.5452	6.07932	82.2519	42.4118	124.664	146.113	170.123	190.533	202.323	88.7191	6.85778
Bangladesh	Bangladesh1996-97	29366	313	93.8211	4965	5	1975.5	1997	91.1013	48.7988	139.9	160.558	182.997	198.003	202.909	73.2571	5.87532	4.46423	7.65263	8.074	8.41174	8.86437	8.88535	6.3423	100.643	51.7547	152.398	167.861	186.605	201.565	205.392	62.5227	8.21104	5.56809	10.1274	10.4628	10.9983	11.1552	11.0228	7.91774	81.3545	45.7378	127.092	153.368	179.784	194.827	200.932	84.5909	8.21557
Bangladesh	Bangladesh1999-00	31925	341	93.6217	4936	1	1999.5	2000	39.2248	21.5559	60.7807	69.0411	74.2362	77.7064	79.9447	20.4042	5.31778	4.2489	6.20429	6.3522	6.68288	6.80443	6.88717	3.30831	33.5215	22.1926	55.7141	63.7458	69.4372	73.4147	74.296	19.6782	6.76291	6.53185	8.49094	8.73852	8.9876	9.18183	9.23079	4.06846	45.2494	20.9217	66.1711	74.6543	79.344	82.2605	85.9399	21.1696	8.41227
Bangladesh	Bangladesh1999-00	31925	341	93.6217	4936	1	1998.5	2000	52.1803	28.158	80.3383	89.6799	96.4304	102.498	110.507	32.8046	6.14522	4.73672	8.13088	7.99947	8.05535	8.15123	8.56374	3.67633	56.0153	22.4019	78.4173	86.3342	91.4264	94.0173	100.215	23.6521	9.85221	5.18836	10.5617	10.3916	10.3235	10.4418	10.6279	4.43131	48.3666	33.7208	82.0874	92.8849	101.449	111.175	121.009	42.4027	8.52749
Bangladesh	Bangladesh1999-00	31925	341	93.6217	4936	1	1997.5	2000	50.0861	26.4558	76.5419	87.6774	97.0059	102.514	110.323	36.5813	6.22019	4.3004	7.59961	7.76525	7.85094	7.92075	8.03537	3.88845	68.0165	28.7237	96.7402	104.047	107.528	109.694	117.25	22.7068	10.5372	6.40509	11.7793	12.1113	12.091	12.1931	12.254	4.4138	31.6728	24.0566	55.7295	71.2032	86.8813	95.8694	103.94	51.0558	8.2513
Bangladesh	Bangladesh1999-00	31925	341	93.6217	4936	1	1996.5	2000	31.7706	23.0429	54.8135	68.6456	78.4615	81.9738	86.3374	33.352	4.66869	4.34408	6.05468	6.34022	6.86287	7.01184	7.1885	4.0359	32.6383	22.8527	55.491	67.7637	72.5181	74.3606	76.8929	22.6593	6.94596	5.24458	8.1623	8.83061	9.36992	9.46231	9.46217	4.85694	30.8094	23.2706	54.08	69.5459	84.455	89.695	95.9307	44.2434	6.16975
Bangladesh	Bangladesh1999-00	31925	341	93.6217	4936	1	1995.5	2000	36.671	32.3985	69.0694	80.1656	88.4057	93.3294	99.0525	32.2076	6.33488	4.74025	7.59913	7.6125	7.83051	8.09354	8.16779	4.15456	37.8041	29.7575	67.5616	80.0499	87.2208	89.294	93.3081	27.612	8.70321	6.63562	10.7444	11.2649	11.4395	11.5173	11.7165	5.55238	35.4304	35.4068	70.8372	80.5276	89.8826	97.7401	105.142	36.92	9.02677
Bangladesh	Bangladesh1999-00	31925	341	93.6217	4936	1	1994.5	2000	58.9848	34.0842	93.069	103.43	113.492	120.629	125.193	35.4206	6.65266	6.01801	9.35225	9.67043	10.0321	9.89944	9.97771	4.14108	66.5468	26.1113	92.6581	103.202	114.804	121.999	127.835	38.769	9.40969	7.21723	12.7952	13.0881	13.5578	13.3986	13.4444	6.11213	51.4941	42.1794	93.6735	103.842	112.305	119.385	122.598	31.9139	8.76637
Bangladesh	Bangladesh1999-00	31925	341	93.6217	4936	1	1993.5	2000	51.0402	28.3805	79.4206	93.8416	104.252	113.186	117.529	41.3959	5.61709	3.81646	6.43982	7.0905	7.22336	7.30042	7.39257	4.40679	53.6734	27.7704	81.4437	92.5784	104.579	114.213	120.888	42.942	7.76546	5.43055	8.55733	8.97347	9.14008	9.35456	9.51923	6.15217	48.323	29.0371	77.3601	95.1768	104.005	112.196	113.865	39.5653	8.22948
Bangladesh	Bangladesh1999-00	31925	341	93.6217	4936	1	1992.5	2000	71.8974	41.357	113.254	124.273	133.687	142.616	146.03	36.962	7.98372	5.52731	8.82946	9.15461	9.69749	9.81744	9.8768	4.76502	74.3333	41.8393	116.173	124.599	132.016	139.941	144.416	31.9563	10.519	8.41174	12.7651	13.1723	13.7282	13.6378	13.6379	5.42546	69.3166	40.8173	110.134	123.742	135.267	145.34	147.664	42.1755	10.7014
Bangladesh	Bangladesh1999-00	31925	341	93.6217	4936	1	1991.5	2000	76.6291	35.1355	111.765	125.361	134.157	140.371	144.044	36.3405	8.25385	4.36893	8.50627	8.9509	9.11132	9.13312	9.17044	4.42491	86.7693	34.6536	121.423	129.918	136.469	142.514	145.59	27.5069	12.5837	5.6078	12.9262	12.9481	13.1275	13.0679	12.6806	4.93366	66.4207	35.6188	102.039	121.065	132.424	138.808	143.051	45.6724	11.1517
Bangladesh	Bangladesh1999-00	31925	341	93.6217	4936	1	1990.5	2000	55.9018	40.8626	96.7644	112.208	122.849	129.35	134.898	42.2195	6.12055	6.06089	8.51452	8.87316	9.11163	9.19615	9.66327	4.49061	60.3537	26.865	87.2188	98.2889	106.335	111.492	116.564	32.1489	10.1312	5.66385	11.6548	11.9004	12.801	13.1698	13.4173	5.49308	51.4571	55.4369	106.894	127.147	140.352	148.067	154.065	52.8163	9.00196
Bangladesh	Bangladesh1999-00	31925	341	93.6217	4936	1	1989.5	2000	68.146	35.9213	104.067	118.515	135.228	145.756	154.412	56.1921	8.82503	4.76094	10.0187	10.3257	10.781	10.9139	11.3355	6.02619	79.8433	29.8976	109.741	122.351	133.611	142.736	150.823	46.1467	13.7562	6.19603	14.9986	14.8998	14.851	14.8988	15.5912	6.83186	55.1576	42.7345	97.8921	114.249	136.153	148.087	157.302	65.8564	8.78894
Bangladesh	Bangladesh1999-00	31925	341	93.6217	4936	1	1988.5	2000	64.465	42.5254	106.99	121.089	136.221	145.066	153.705	52.312	7.16596	5.39243	8.63935	7.91858	8.47396	8.60769	9.04453	6.30808	56.891	44.6848	101.576	117.442	129.389	136.945	144.445	47.7163	8.43013	7.93255	10.5081	10.4089	11.6516	12.3779	12.5631	7.5242	72.8367	40.4364	113.273	125.704	143.948	154.018	163.727	56.8986	10.2914
Bangladesh	Bangladesh1999-00	31925	341	93.6217	4936	1	1987.5	2000	63.1287	44.049	107.178	125.856	138.165	147.12	150.156	48.1375	7.97004	6.73783	9.3226	9.51565	9.65091	9.41041	9.72426	5.49462	76.8481	49.4195	126.268	146.51	153.904	158.503	159.685	38.2471	12.9453	10.2077	15.1608	15.0956	15.0566	15.1881	15.1371	6.30258	49.7809	38.6737	88.4547	105.483	122.763	136.048	141.19	57.8524	8.80011
Bangladesh	Bangladesh1999-00	31925	341	93.6217	4936	1	1986.5	2000	63.6601	42.5395	106.2	127.182	143.769	159.414	163.314	63.9002	7.75952	6.30302	10.0211	10.3301	10.1339	10.6911	10.9269	5.5671	75.6111	47.9392	123.55	139.963	153.951	162.463	167.272	49.8855	12.6852	8.41502	14.3823	14.7713	14.9212	15.4063	16.044	8.08613	52.0732	37.3068	89.3799	114.896	134.031	157.611	160.511	78.1122	8.87027
Bangladesh	Bangladesh1999-00	31925	341	93.6217	4936	1	1985.5	2000	65.013	44.6997	109.713	125.289	140.438	160.67	166.686	63.9938	8.00189	6.23593	9.79215	10.0829	10.6946	10.8441	11.273	6.7502	76.4579	48.2781	124.736	136.932	151.338	170.346	178.965	61.957	12.2874	8.54273	14.3636	14.5746	15.1125	14.951	15.5432	9.03771	52.6939	41.3998	94.0938	113.001	128.968	150.545	153.832	65.9431	8.32386
Bangladesh	Bangladesh1999-00	31925	341	93.6217	4936	1	1984.5	2000	79.6147	42.0896	121.704	135.956	148.349	167.451	175.288	61.0085	8.04276	6.11785	10.4143	10.6233	10.9811	11.2506	11.4289	6.60355	73.702	61.5549	135.257	147.646	158.915	177.523	188.412	61.4692	11.5069	9.73551	15.0827	15.1801	15.2962	15.4783	15.707	9.72545	84.9485	23.5133	108.462	124.765	138.38	157.974	162.36	60.4549	12.0488
Bangladesh	Bangladesh1999-00	31925	341	93.6217	4936	1	1983.5	2000	93.3368	45.6249	138.962	156.508	170.382	186.042	192.186	61.8138	10.1976	6.32987	11.8382	12.229	12.6417	13.173	13.2261	6.46031	90.6729	49.8311	140.504	154.813	166.551	175.922	186.098	53.0471	14.0961	8.64098	15.8469	16.155	16.3061	16.7187	16.6435	8.15392	96.1219	40.8562	136.978	158.015	174.058	196.464	198.532	71.3236	15.4231
Bangladesh	Bangladesh1999-00	31925	341	93.6217	4936	1	1982.5	2000	97.5714	46.7472	144.319	160.601	174.957	187.942	191.958	55.6748	11.427	7.25362	13.3461	13.3448	13.597	14.1579	14.2401	6.92562	83.8808	59.0349	142.916	157.953	165.864	175.64	180.568	43.9307	11.4723	11.5138	15.6573	15.6716	15.4876	16.462	16.2844	8.69423	113.282	33.2617	146.544	164.07	185.222	201.411	204.519	67.9296	19.1134
Bangladesh	Bangladesh1999-00	31925	341	93.6217	4936	1	1981.5	2000	99.097	56.8237	155.921	170.608	187.694	207.916	214.477	69.3729	10.5344	8.44205	13.2932	13.5354	14.3029	13.9593	14.1104	8.11168	100.172	65.0116	165.184	179.317	190.635	204.831	209.211	52.7386	16.2387	11.8775	18.4279	18.7591	19.7299	19.5759	19.8038	9.68906	98.0321	48.3858	146.418	161.697	184.755	211.087	219.952	86.1479	15.08
Bangladesh	Bangladesh1999-00	31925	341	93.6217	4936	1	1980.5	2000	97.0136	45.7128	142.726	160.044	180.695	200.492	209.63	78.0426	12.3071	7.79946	15.4403	15.4703	15.6802	15.6525	15.4549	8.69493	107.694	45.151	152.845	167.347	182.162	194.588	201.641	57.5989	14.4785	8.78191	16.977	17.5244	18.2509	18.5936	18.6728	10.2499	85.1149	46.1371	131.252	151.499	178.083	205.647	216.875	98.5585	16.5721
Bangladesh	Bangladesh1999-00	31925	341	93.6217	4936	1	1979.5	2000	86.7947	56.3226	143.117	162.928	181.371	188.872	197.58	63.5594	11.8952	8.47427	13.1527	13.4357	13.8134	14.106	14.2136	7.92431	86.3519	56.0841	142.436	157.645	174.855	177.79	185.701	50.4505	17.4719	11.7427	20.764	20.8982	20.9678	20.8218	21.4558	8.83021	87.2633	56.4142	143.678	168.003	187.724	199.719	209.204	76.5208	16.388
Bangladesh	Bangladesh1999-00	31925	341	93.6217	4936	1	1978.5	2000	71.1674	52.7719	123.939	147.767	160.9	171.17	180.547	64.6158	10.5028	8.44847	13.3272	14.2107	14.5395	14.2717	14.652	9.99461	74.4859	56.5218	131.008	152.103	167.432	173.038	174.593	50.156	14.3475	13.0493	18.22	18.8519	19.4012	18.5657	18.4704	9.78192	68.0534	49.0238	117.077	143.762	154.66	169.61	186.766	78.9294	14.0311
Bangladesh	Bangladesh1999-00	31925	341	93.6217	4936	1	1977.5	2000	85.0656	76.5575	161.623	181.535	198.519	212.641	219.27	68.7605	12.5324	11.483	16.1394	16.8385	16.9476	16.876	17.1228	9.85835	75.7225	83.603	159.325	176.375	194.55	210.47	210.47	60.8377	14.8402	15.766	21.0386	21.8403	21.4641	21.7075	21.7075	13.4256	94.8705	67.7276	162.598	185.387	201.229	213.598	227.187	77.1306	19.5351
Bangladesh	Bangladesh1999-00	31925	341	93.6217	4936	1	1976.5	2000	86.9201	44.5914	131.511	154.581	176.79	189.354	190.472	67.8888	11.0851	7.80413	13.4046	14.2417	14.3714	15.2181	15.2719	10.8105	118.151	46.1752	164.326	178.406	203.841	220.889	220.889	67.6853	17.7117	12.1373	22.456	24.1259	25.4192	26.0392	26.0392	15.7626	51.5099	42.8395	94.3494	126.961	145.782	153.218	155.803	67.8563	14.4062
Bangladesh	Bangladesh1999-00	31925	341	93.6217	4936	1	1975.5	2000	104.212	46.1206	150.333	175.016	190.688	203.153	208.601	68.5774	15.6614	8.65375	17.8866	18.7221	18.5326	18.6272	18.9328	10.9998	105.903	40.8227	146.725	163.693	177.043	191.608	196.694	58.5615	19.5318	11.8826	22.2942	22.4739	23.0711	23.3688	23.7362	14.1144	102.577	51.3509	153.928	186.153	204.229	214.258	220.108	78.2208	21.8583
Bangladesh	Bangladesh1999-00	31925	341	93.6217	4936	1	1974.5	2000	122.874	50.6966	173.571	190.704	205.479	220.344	228.847	66.8853	13.0229	10.431	16.4114	16.4566	17.5334	18.0265	19.2055	12.6038	112.612	62.0464	174.658	185.46	196.206	209.365	217.306	51.6725	20.3683	16.2588	24.9436	25.5633	26.0508	26.3945	27.6703	16.7612	132.738	39.9845	172.722	196.466	216.044	232.752	241.71	83.3916	18.1697
Bangladesh	Bangladesh1999-00	31925	341	93.6217	4936	2	1998	2000	51.1608	27.2791	78.4398	88.668	96.703	102.478	110.389	34.6683	4.73353	3.28285	6.11387	6.08756	6.09774	6.10528	6.41901	3.36243	61.906	25.5053	87.4113	95.0211	99.3112	101.682	108.563	23.1776	7.78342	4.37043	8.6495	8.70612	8.66578	8.75476	8.87842	3.9515	40.3067	29.0292	69.3359	82.3796	94.4888	103.821	112.794	46.6962	6.21946
Bangladesh	Bangladesh1999-00	31925	341	93.6217	4936	2	1996	2000	34.1196	27.624	61.7436	74.1437	83.179	87.3684	92.4357	32.7118	4.05863	3.2103	4.73882	4.88424	5.34826	5.60115	5.82585	3.72927	35.1072	26.2619	61.3692	73.7597	79.7271	81.6797	84.9704	25.1444	6.02584	4.58833	7.43445	8.13707	8.57749	8.64663	8.73509	4.7648	33.0316	29.111	62.1425	74.5523	86.7334	93.2327	100.08	40.4515	5.67549
Bangladesh	Bangladesh1999-00	31925	341	93.6217	4936	2	1994	2000	54.8834	31.1284	86.0118	98.3082	108.55	116.587	121.046	38.3308	4.4174	3.95152	5.95957	6.51839	6.72648	6.70541	6.81161	3.81465	59.8356	27.0167	86.8524	97.6818	109.487	117.92	124.175	40.872	6.20789	4.77162	7.6811	8.01166	8.34644	8.43409	8.56184	5.53041	49.8733	35.3506	85.224	99.0442	107.699	115.329	117.805	35.6168	5.72975
Bangladesh	Bangladesh1999-00	31925	341	93.6217	4936	2	1992	2000	74.2404	38.1954	112.436	124.749	133.861	141.47	145.007	36.6975	5.84847	3.87598	6.55362	6.93966	7.27699	7.32719	7.4962	4.10087	80.4133	38.3292	118.742	127.205	134.189	141.219	145.041	29.842	7.92218	5.66177	9.53749	9.82234	10.1766	10.1011	10.1323	4.52205	67.8638	38.0385	105.902	122.188	133.637	141.875	145.129	43.8729	8.22007
Bangladesh	Bangladesh1999-00	31925	341	93.6217	4936	2	1990	2000	61.8219	38.3907	100.213	115.172	128.727	137.222	144.314	49.0129	5.6504	3.88538	7.2004	7.57772	7.98214	8.13707	8.57226	4.47301	70.0293	28.4056	98.4348	110.241	119.804	126.966	133.539	38.9367	8.92574	4.18791	10.1319	10.3726	10.6786	10.901	11.4131	5.27701	53.196	49.2315	102.427	120.749	138.176	147.934	155.523	59.1543	6.55357
Bangladesh	Bangladesh1999-00	31925	341	93.6217	4936	2	1988	2000	63.8452	43.2974	107.143	123.493	137.237	146.133	152.082	50.3322	5.52343	4.73919	6.94918	6.52268	6.85131	6.8768	7.16921	5.29232	65.8385	47.052	112.89	130.993	140.695	146.831	151.162	43.1415	7.43845	6.92262	9.19564	9.19816	9.87959	10.3725	10.2982	5.98425	61.7686	39.57	101.339	115.97	133.741	145.333	152.959	57.4417	7.46359
Bangladesh	Bangladesh1999-00	31925	341	93.6217	4936	2	1986	2000	64.3228	43.6409	107.964	126.365	142.26	160.1	165.031	63.9737	5.9401	4.24057	6.90986	7.30114	7.44367	7.92286	8.33597	5.24839	76.0368	47.9882	124.025	138.436	152.632	166.165	172.812	55.6948	9.20804	6.64907	10.4007	10.6915	11.1134	11.2455	12.1199	7.53831	52.3691	39.2039	91.5729	113.927	131.595	154.214	157.304	72.3575	6.19784
Bangladesh	Bangladesh1999-00	31925	341	93.6217	4936	2	1984	2000	85.9965	43.7954	129.792	145.648	158.778	176.207	183.231	61.4094	6.44458	4.54712	7.81852	8.20646	8.80352	9.32655	9.55152	5.85813	81.9113	55.5874	137.499	150.814	162.313	176.399	186.959	57.3449	9.32839	6.70074	10.9496	11.1203	11.4094	11.8839	12.1385	7.97587	89.9435	31.5948	121.538	140.181	155.044	176.016	179.258	65.705	8.78561
Bangladesh	Bangladesh1999-00	31925	341	93.6217	4936	2	1982	2000	98.2762	51.8178	150.094	165.601	181.261	197.788	203.022	62.2754	7.87156	5.54334	9.1342	9.38371	9.51335	9.85834	10.0002	6.19408	91.1193	62.1944	153.314	167.915	177.452	189.405	194.069	48.1349	9.41612	8.34322	11.5087	12.1796	12.5026	13.1248	13.1437	7.93189	105.947	40.8227	146.77	163.223	185.285	206.418	212.234	76.7256	11.6454
Bangladesh	Bangladesh1999-00	31925	341	93.6217	4936	2	1980	2000	92.5353	50.4812	143.017	161.547	181.151	194.864	203.806	70.9346	8.33905	5.74888	10.7396	11.0841	11.4885	11.5802	11.6297	7.21854	98.4709	50.1219	148.593	163.422	179.362	187.161	194.606	54.0432	11.1485	7.6848	14.5688	14.9012	15.5127	15.6273	16.0406	8.40107	86.0706	50.7271	136.798	159.076	182.431	202.179	212.603	87.8191	10.571
Bangladesh	Bangladesh1999-00	31925	341	93.6217	4936	2	1978	2000	77.5009	63.5662	141.067	162.972	177.966	189.981	197.986	66.2672	8.92717	7.30196	10.9285	11.7313	12.0241	11.9021	12.4396	8.68486	75.0667	69.6482	144.715	163.813	180.487	190.732	191.49	54.689	10.3396	10.8179	13.9005	14.7454	14.9894	14.471	14.4401	9.53478	79.9047	57.3853	137.29	162.075	175.388	189.171	204.589	78.0089	12.8785
Bangladesh	Bangladesh1999-00	31925	341	93.6217	4936	2	1976	2000	95.2099	45.2819	140.492	164.272	183.236	195.756	198.713	67.7382	10.4522	5.80836	12.2325	13.1802	13.1272	13.514	13.6883	9.10947	112.516	43.7263	156.242	171.6	191.054	206.899	208.954	62.4733	13.6354	9.13883	16.3706	17.7343	18.6847	18.9605	19.0773	11.7487	77.0261	46.8324	123.858	156.213	174.67	183.328	187.371	72.4906	13.9794
Bangladesh	Bangladesh1999-00	31925	341	93.6217	4936	3	1999.5	2000	41.8665	23.7147	65.5812	74.4454	81.9581	86.3008	90.0456	26.1814	3.65716	2.23685	4.05996	4.07807	4.326	4.51549	4.61771	2.83685	43.6741	21.1914	64.8655	72.4352	80.0869	84.0543	86.7924	23.4479	4.96885	3.15576	5.60278	5.61063	5.72362	5.94351	6.04893	3.44362	39.9744	26.4004	66.3748	76.5608	83.9292	88.6703	93.4843	29.0369	5.14123
Bangladesh	Bangladesh1999-00	31925	341	93.6217	4936	3	1996.5	2000	39.4627	27.1784	66.641	78.6266	87.7537	92.4091	98.4451	34.0748	3.56717	2.70749	3.92732	4.05904	4.43042	4.49062	4.59388	3.1017	45.8724	26.9961	72.8684	83.5428	88.701	90.7311	95.562	24.4772	5.7535	3.85372	6.2366	6.87613	7.17864	7.24463	7.2456	3.80234	32.5659	27.3746	59.9405	73.32	86.597	93.9718	101.243	43.9362	4.53255
Bangladesh	Bangladesh1999-00	31925	341	93.6217	4936	3	1993.5	2000	60.2573	34.3685	94.6258	106.495	116.459	124.796	128.917	37.8751	4.24367	3.37027	5.12896	5.68334	5.98869	5.92165	6.05172	3.29832	64.4861	31.752	96.2381	106.263	116.536	124.801	130.493	37.9025	5.26121	4.14513	6.08845	6.44198	6.78278	6.84375	7.06586	4.52039	55.9162	37.0896	93.0059	106.765	116.411	124.825	127.252	37.7582	5.55333
Bangladesh	Bangladesh1999-00	31925	341	93.6217	4936	3	1990.5	2000	66.5568	37.3148	103.872	118.359	130.218	137.894	143.802	44.5591	4.71017	2.98939	5.50848	5.76231	6.14072	6.21989	6.45545	3.62028	75.3053	30.4153	105.721	116.375	124.817	131.575	136.941	34.9115	7.22604	3.43049	7.98726	8.09857	8.43212	8.68946	8.68616	4.11692	57.4879	44.5647	102.053	120.626	136.001	144.578	151.003	54.5141	6.07936
Bangladesh	Bangladesh1999-00	31925	341	93.6217	4936	3	1987.5	2000	63.7873	43.0371	106.824	124.663	139.289	150.265	155.581	54.5875	4.68282	3.9717	5.72658	5.68387	6.06466	6.13914	6.48638	4.62206	68.8209	47.1894	116.01	133.573	144.602	151.507	155.99	45.2265	6.51383	5.7363	6.74293	7.08582	7.66566	8.10829	8.09699	5.20205	58.66	38.9186	97.5786	115.692	133.887	149.003	155.195	63.8463	5.7172
Bangladesh	Bangladesh1999-00	31925	341	93.6217	4936	3	1984.5	2000	78.5611	44.0992	122.66	138.418	152.26	170.67	177.335	62.3182	4.84309	3.82304	6.34794	6.66561	7.20554	7.74203	8.02936	5.19694	79.9117	52.9683	132.88	145.817	158.358	174.188	184.062	59.0256	7.15755	5.59351	8.71533	8.88357	9.05223	9.48014	9.83891	7.20329	77.2053	34.9657	112.171	130.895	146.139	167.317	170.574	65.7813	6.55
Bangladesh	Bangladesh1999-00	31925	341	93.6217	4936	3	1981.5	2000	97.8606	49.8944	147.755	163.813	181.019	198.539	205.025	67.1995	7.40462	4.65858	8.86934	9.06048	9.25164	9.39082	9.45636	5.93468	96.6428	56.8754	153.518	168.084	179.231	191.324	196.746	51.0673	8.40127	6.78443	9.89944	10.4135	10.9842	11.4538	11.4468	7.34373	99.1826	42.3579	141.54	159.158	182.647	205.715	213.282	83.5699	10.2002
Bangladesh	Bangladesh1999-00	31925	341	93.6217	4936	3	1978.5	2000	80.6443	60.8915	141.536	162.69	178.909	189.168	197.452	65.1353	7.54655	5.53086	9.23154	9.93625	10.3038	10.2318	10.6042	7.23442	78.9705	64.6213	143.592	161.309	178.181	185.588	189.099	53.1377	9.03047	8.03163	11.7382	12.1408	12.5455	11.9261	12.1128	7.24126	82.3363	57.0524	139.389	164.012	179.574	192.667	205.743	77.1011	10.9224
Bangladesh	Bangladesh1999-00	31925	341	93.6217	4936	3	1975.5	2000	103.141	46.7019	149.843	171.603	189.267	202.401	206.648	66.8167	8.75504	5.25268	10.3129	10.8719	11.1563	11.5399	11.9384	8.09776	112.542	48.5235	161.066	175.025	191.643	206.811	210.079	58.4232	11.3248	8.19219	13.9472	14.8908	15.5675	15.6092	16.0226	10.111	93.5129	44.906	138.419	168.165	186.964	197.78	203.116	75.0911	11.3769
Bangladesh	Bangladesh1999-00	31925	341	93.6217	4936	4	1999	2000	43.8357	24.378	68.2137	77.6374	85.604	90.262	95.0677	28.82	3.24047	2.03988	3.72612	3.6755	3.75754	3.93192	4.02788	2.53654	49.4646	22.9833	72.4478	79.955	86.5508	90.0402	94.0406	23.2793	4.81585	3.0673	5.39717	5.41514	5.46846	5.62475	5.74672	3.04357	37.9709	25.839	63.8099	75.2436	84.6477	90.5388	96.2003	34.5981	4.36126
Bangladesh	Bangladesh1999-00	31925	341	93.6217	4936	4	1995	2000	45.101	29.4844	74.5854	86.9244	96.5376	102.684	107.438	35.5004	2.94979	2.73229	3.89892	4.3179	4.55199	4.54351	4.75599	3.00392	47.93	26.6479	74.5779	86.1795	94.9785	100.228	105.069	32.9478	4.21713	3.76718	5.6341	6.26222	6.50164	6.60463	6.80843	3.97943	42.1219	32.4579	74.5798	87.6804	98.1238	105.194	109.857	38.1206	4.15355
Bangladesh	Bangladesh1999-00	31925	341	93.6217	4936	4	1991	2000	67.8698	38.2984	106.168	119.762	130.96	138.984	144.202	42.5519	4.21845	2.53795	4.90841	5.04233	5.31488	5.4414	5.64256	3.2454	75.0644	33.2324	108.297	118.39	126.554	133.653	138.769	34.1731	5.85003	3.43938	6.86291	7.00592	7.23815	7.38634	7.39272	3.66554	60.3715	43.6569	104.028	121.29	135.634	144.603	149.92	51.2195	5.57227
Bangladesh	Bangladesh1999-00	31925	341	93.6217	4936	4	1987	2000	64.0704	43.4278	107.498	124.824	139.566	152.586	158.061	56.6527	4.08995	3.41737	4.7553	4.82888	5.15206	5.45438	5.8002	4.06569	70.6217	47.4472	118.069	134.417	146.233	155.902	161.321	49.0425	5.63488	5.31435	5.82537	6.16794	6.69229	7.09046	7.27112	5.02183	57.3117	39.4027	96.7144	115.01	132.734	149.229	154.761	64.2618	4.99289
Bangladesh	Bangladesh1999-00	31925	341	93.6217	4936	4	1983	2000	91.7345	47.5538	139.288	154.981	169.298	186.306	192.498	61.8207	5.05995	3.43196	6.20684	6.44414	6.88186	7.11908	7.22381	4.64769	86.332	58.8338	145.166	159.078	169.657	182.757	190.607	53.1578	6.58646	4.8333	7.88671	8.2101	8.61116	8.97893	8.9224	5.97106	97.2136	35.8764	133.09	150.694	168.955	190.012	194.467	70.7999	7.3169
Bangladesh	Bangladesh1999-00	31925	341	93.6217	4936	4	1979	2000	85.5951	56.4497	142.045	162.137	179.605	192.58	201.132	68.8698	6.47939	4.59766	8.36054	9.03534	9.50886	9.5023	9.87928	6.54448	87.9462	58.8972	146.843	163.654	179.932	188.791	193.403	54.5732	7.73933	6.44687	10.4105	10.6406	11.2029	10.8904	11.1227	6.41928	83.1477	53.8687	137.016	160.449	179.123	196.258	208.763	83.1381	8.78041
Bangladesh	Bangladesh1999-00	31925	341	93.6217	4936	4	1975	2000	100.051	48.4765	148.528	169.966	188.337	202.739	209.709	71.8532	7.27237	4.89999	9.06409	9.58684	10.1562	10.6482	10.7375	7.54845	107.759	53.3296	161.088	175.743	192.267	207.408	212.561	61.3566	9.53293	7.68114	12.0458	12.7901	13.2631	13.3851	13.5362	9.60348	92.1531	43.5689	135.722	164.391	184.777	198.353	207.238	82.7469	9.7641
Bangladesh	Bangladesh1999-00	31925	341	93.6217	4936	5	1998.5	2000	41.4381	24.0824	65.5205	75.7981	84.155	88.5783	93.3015	29.7288	2.85567	1.92475	3.3337	3.34246	3.44154	3.56938	3.64989	2.31792	46.0408	22.9635	69.0043	77.4343	83.6471	86.8022	90.5318	23.123	3.9961	2.79883	4.45302	4.51086	4.61145	4.78548	4.85636	2.71418	36.5836	25.2659	61.8495	74.0645	84.6509	90.4074	96.1786	36.5924	3.67378
Bangladesh	Bangladesh1999-00	31925	341	93.6217	4936	5	1993.5	2000	59.1224	34.2228	93.3452	105.402	114.776	122.051	126.415	36.4749	3.26693	2.53438	4.14501	4.48727	4.65269	4.61373	4.79748	2.7439	63.737	32.0413	95.7783	105.984	114.853	121.525	126.422	33.8899	3.99692	3.41414	5.3292	5.84425	5.97247	6.05355	6.27564	3.46898	54.3475	36.4555	90.803	104.765	114.672	122.581	126.393	39.1447	4.80008
Bangladesh	Bangladesh1999-00	31925	341	93.6217	4936	5	1988.5	2000	62.9424	41.0152	103.958	120.545	134.71	144.616	150.719	52.1862	3.83578	2.89914	4.50692	4.57683	5.01209	5.15346	5.56271	3.85061	69.3449	38.8429	108.188	123.193	133.597	140.616	146.005	42.405	5.62948	3.59958	5.85274	6.12171	6.43593	6.68765	6.82127	3.96021	56.3324	43.2625	99.5949	117.797	135.662	148.427	155.254	61.8157	4.41376
Bangladesh	Bangladesh1999-00	31925	341	93.6217	4936	5	1983.5	2000	85.6894	46.8805	132.57	148.238	162.743	180.472	186.623	62.3145	4.14523	3.13736	5.3183	5.53964	6.0095	6.23396	6.4077	4.34411	84.0475	56.3629	140.41	153.956	165.413	179.865	187.891	55.2363	5.56742	4.40239	6.69296	6.90296	7.28786	7.53364	7.64764	5.80005	87.3772	37.0699	124.447	142.345	160.106	181.281	185.468	69.6938	5.97321
Bangladesh	Bangladesh1999-00	31925	341	93.6217	4936	5	1978.5	2000	85.8272	54.3344	140.162	160.751	178.918	191.832	199.209	68.673	5.5387	4.11311	7.43913	8.1075	8.51301	8.43244	8.70986	6.03927	93.4192	56.6153	150.034	166.381	184.016	194.235	198.034	56.4722	7.00601	5.54397	9.22312	9.5213	10.0304	9.83227	9.85156	6.5592	77.8053	51.9158	129.721	154.661	173.379	189.076	200.207	80.9924	7.61367
Bangladesh	Bangladesh2004	33605	361	93.0886	4686	1	2003.5	2004.17	34.8102	25.3316	60.1418	68.4511	71.2276	74.4931	76.8708	17.7995	5.51647	5.09082	7.75855	7.81736	7.93348	8.38835	8.52626	3.65822	30.6161	25.0805	55.6967	65.4767	66.2106	70.8846	72.3928	17.6809	6.76492	6.82337	10.3976	10.4209	10.4498	10.6337	10.6599	4.47213	39.0459	25.5613	64.6072	71.5151	76.4663	78.2512	81.498	18.0574	8.36101
Bangladesh	Bangladesh2004	33605	361	93.0886	4686	1	2002.5	2004.17	37.7582	23.5674	61.3256	71.1584	74.4102	78.3795	84.0593	24.2189	5.50976	4.35436	6.69937	6.96346	7.23842	7.43455	7.24855	3.94723	49.7175	21.7211	71.4386	81.8962	85.5131	89.7265	96.4122	26.8949	9.07694	5.59288	10.2858	10.8783	10.7676	10.8638	10.4305	5.08598	26.61	25.5346	52.1446	61.2731	64.1214	67.8338	72.4591	21.4321	6.59342
Bangladesh	Bangladesh2004	33605	361	93.0886	4686	1	2001.5	2004.17	47.3392	23.6355	70.9747	81.854	87.0236	93.0978	98.4547	29.5794	6.50532	4.00761	7.82556	7.99401	8.40245	8.47082	8.44249	3.51945	46.1189	31.2448	77.3637	89.4602	95.7346	101.118	108.474	33.7192	8.38859	6.44203	9.75211	9.93296	10.4985	10.6945	10.5114	5.0428	48.6155	15.5368	64.1523	73.7132	77.748	84.5387	87.8618	25.3347	10.0965
Bangladesh	Bangladesh2004	33605	361	93.0886	4686	1	2000.5	2004.17	48.2116	22.2104	70.4219	79.7554	84.7465	89.3016	93.011	24.3003	5.95168	4.05272	6.93386	7.64999	7.95864	8.02619	8.00041	3.61602	39.6091	21.1591	60.7682	69.3616	73.4672	75.6105	78.2972	18.6631	7.56734	5.11846	8.65693	9.22969	9.54001	9.71923	9.77637	4.52365	57.4188	23.3235	80.7423	90.7989	96.6618	103.551	108.298	29.9759	9.36619
Bangladesh	Bangladesh2004	33605	361	93.0886	4686	1	1999.5	2004.17	35.9651	26.4722	62.4373	68.7182	74.8202	78.6131	80.8254	19.6127	5.28706	3.98933	6.27068	6.38431	6.68979	6.62343	6.56045	3.18169	44.277	29.7987	74.0757	78.6474	83.5595	86.3809	87.4772	14.4736	8.87296	6.65051	10.2836	10.275	10.4701	10.1905	10.2136	3.69538	27.2813	23.0542	50.3355	58.3857	65.696	70.5233	73.9528	24.8691	6.90363
Bangladesh	Bangladesh2004	33605	361	93.0886	4686	1	1998.5	2004.17	38.731	31.2233	69.9543	75.597	80.8835	86.9808	88.2346	19.6552	5.5694	4.15862	7.06135	6.94606	7.07341	7.05092	7.06341	2.71245	44.439	27.1268	71.5658	77.4977	81.8483	89.0219	90.6398	20.5442	8.18802	5.62567	10.0956	9.8955	10.0087	10.4204	10.4688	4.25877	32.9415	35.3327	68.2742	73.6292	79.8956	84.8325	85.7155	18.7194	6.53946
Bangladesh	Bangladesh2004	33605	361	93.0886	4686	1	1997.5	2004.17	64.7685	22.7447	87.5132	98.4138	103.434	109.132	112.203	27.0575	7.23117	3.63765	7.5319	8.19914	8.1117	8.12945	8.14596	3.62642	72.8898	23.9324	96.8222	108.741	111.123	115.758	119.16	24.7328	11.1816	4.97507	11.4018	11.8926	11.735	11.7572	11.7416	4.35449	56.2668	21.3897	77.6565	87.4691	95.3758	102.168	104.893	29.53	9.04159
Bangladesh	Bangladesh2004	33605	361	93.0886	4686	1	1996.5	2004.17	38.0599	32.9972	71.057	86.9275	93.666	97.8724	102.414	33.7559	5.44574	4.13392	6.84949	7.69527	7.6899	7.8055	7.97313	4.3596	45.2077	37.0376	82.2453	93.7053	99.2933	100.939	104.82	24.5975	8.93543	5.5625	10.5836	10.9883	11.0447	11.2009	11.345	4.50808	31.0144	28.8994	59.9138	80.5511	88.4632	95.3153	100.574	43.2517	6.51726
Bangladesh	Bangladesh2004	33605	361	93.0886	4686	1	1995.5	2004.17	54.5596	21.8575	76.4171	89.8346	95.9105	99.921	103.288	29.0943	7.50487	3.57165	7.81636	8.30924	8.41156	8.60995	8.70258	3.96921	66.0212	25.2521	91.2733	100.225	106.901	110.036	111.576	22.3421	11.0836	5.38644	11.753	11.8344	12.1736	12.2888	12.2954	4.67167	41.1528	18.2237	59.3765	77.4389	82.895	87.8813	93.2111	35.9704	7.59993
Bangladesh	Bangladesh2004	33605	361	93.0886	4686	1	1994.5	2004.17	56.528	35.1004	91.6284	103.961	114.201	119.725	123.632	35.2319	7.3771	4.40148	8.58661	8.95289	8.85783	8.86388	8.81982	4.4789	78.8583	35.1604	114.019	126.256	135.169	140.028	141.467	30.9809	11.8546	6.67731	13.5299	14.2813	14.0075	13.8792	13.8744	5.99755	33.9111	34.97	68.8811	81.297	93.0126	99.254	105.535	39.3649	7.17754
Bangladesh	Bangladesh2004	33605	361	93.0886	4686	1	1993.5	2004.17	50.3982	41.9588	92.357	104.698	117.277	122.78	126.378	37.4824	6.51573	5.60334	8.98767	9.38833	9.4659	9.27502	9.35314	4.17921	57.7037	37.8616	95.5652	103.557	115.89	122.09	124.422	31.9061	9.68576	7.72175	12.2845	12.5753	12.9687	13.478	13.6536	6.04837	42.827	46.2059	89.0329	106.048	118.881	123.744	128.506	43.3313	7.35513
Bangladesh	Bangladesh2004	33605	361	93.0886	4686	1	1992.5	2004.17	60.2563	40.1269	100.383	112.687	123.735	129.743	133.427	36.7311	6.93399	6.37142	7.66346	8.07252	8.37878	8.29703	8.41228	4.45787	70.938	41.2401	112.178	118.193	128.751	135.642	140.324	31.7026	12.6585	8.85249	13.1621	13.3679	13.6216	13.3765	13.4058	5.97199	48.9048	38.6694	87.5742	106.536	118.052	123.239	125.94	42.0486	8.57218
Bangladesh	Bangladesh2004	33605	361	93.0886	4686	1	1991.5	2004.17	53.0406	29.6146	82.6551	97.0665	107.806	116.934	121.11	41.9203	6.17552	5.07288	7.78488	8.11479	8.54475	8.91456	9.09627	4.54203	54.4371	34.4337	88.8708	99.3722	106.517	114.943	120.549	34.7686	7.91535	7.84338	10.5522	10.7825	11.5497	11.9692	12.2977	5.64802	51.4898	25.3117	76.8014	94.819	108.877	118.688	121.315	48.2162	9.11011
Bangladesh	Bangladesh2004	33605	361	93.0886	4686	1	1990.5	2004.17	77.2732	40.3116	117.585	130.407	140.117	147.397	151.686	38.6452	9.09685	6.21419	10.1988	10.5952	10.6957	10.7855	10.8049	4.52469	98.6714	39.4573	138.129	149.415	156.197	162.095	164.776	30.9184	15.0539	8.24444	16.2913	16.633	16.7045	16.8933	16.8601	5.52675	55.5117	41.3172	96.8289	111.14	123.807	132.631	138.801	46.4718	10.5139
Bangladesh	Bangladesh2004	33605	361	93.0886	4686	1	1989.5	2004.17	59.9277	33.6595	93.5872	108.635	118.245	126.468	132.299	42.7084	7.0901	6.07191	9.2554	9.58018	9.63037	10.0604	10.292	5.08619	81.5182	36.5676	118.086	134.449	142.348	148.774	151.506	37.8945	11.0981	8.52771	13.4109	13.4058	13.367	13.6103	13.7808	5.96995	40.6444	30.8934	71.5378	85.1922	96.6946	106.997	116.1	47.9959	8.26732
Bangladesh	Bangladesh2004	33605	361	93.0886	4686	1	1988.5	2004.17	45.5819	33.3665	78.9484	97.973	107.705	117.992	122.3	47.0673	5.7893	5.08401	7.58172	7.69058	8.17699	8.64023	8.68382	5.42648	53.7425	36.862	90.6045	107.235	117.587	123.012	127.861	40.9688	9.09703	8.4243	13.0474	13.3655	14.3448	14.5236	14.5724	6.94464	37.4808	29.9886	67.4693	89.1095	98.1017	113.376	117.135	53.2596	7.16992
Bangladesh	Bangladesh2004	33605	361	93.0886	4686	1	1987.5	2004.17	79.0747	38.6898	117.765	134.66	152.565	159.592	163.99	52.3954	9.06052	6.54503	10.4251	11.0015	10.7827	11.0645	11.0328	6.37856	84.804	48.9056	133.71	146.393	164.819	167.226	171.545	43.6755	12.3149	8.49796	14.7602	16.0053	16.3714	16.1562	16.084	8.3729	73.2926	27.2943	100.587	122.372	139.744	151.459	155.942	61.5463	12.5825
Bangladesh	Bangladesh2004	33605	361	93.0886	4686	1	1986.5	2004.17	68.3604	54.6479	123.008	139.053	159.923	167.415	173.211	57.2448	8.87457	6.76743	11.574	11.9754	12.4605	12.3974	12.3191	6.62561	77.23	58.0956	135.326	150.585	168.401	174.235	175.245	46.1674	12.9181	11.3635	16.2028	16.5082	17.5986	17.2052	17.2093	8.01629	57.0402	50.4385	107.479	124.389	148.412	157.766	168.918	68.8376	10.4036
Bangladesh	Bangladesh2004	33605	361	93.0886	4686	1	1985.5	2004.17	73.0547	49.7158	122.771	140.152	156.634	166.984	174.208	58.6362	9.23559	6.6315	10.9535	11.1356	11.7348	11.6898	12.3406	6.4336	77.3183	49.8866	127.205	142.058	154.04	162.674	168.408	47.2083	12.2662	8.9964	13.9405	14.5413	14.6162	14.6802	15.3376	7.65203	68.705	49.5552	118.26	138.13	159.467	171.672	180.367	70.4371	12.0731
Bangladesh	Bangladesh2004	33605	361	93.0886	4686	1	1984.5	2004.17	73.4077	44.1891	117.597	138.096	153.581	166.399	177.261	67.6158	9.10874	6.70592	10.3936	10.4626	10.6291	11.3994	11.5849	7.59566	83.825	44.9283	128.753	145.381	157.18	168.293	180.402	59.2815	14.3233	8.93038	15.4948	15.5708	15.6279	15.9225	16.0361	9.75345	63.1476	43.5765	106.724	131.418	150.926	165.44	175.008	76.442	11.735
Bangladesh	Bangladesh2004	33605	361	93.0886	4686	1	1983.5	2004.17	71.6735	48.3096	119.983	138.742	153.81	171.55	181.893	70.3503	9.56242	8.90044	12.4294	12.2229	12.2135	13.7597	13.9555	10.275	67.7645	49.5336	117.298	132.735	145.952	165.904	174.248	64.5176	12.8179	13.0688	19.0899	19.6353	19.3862	20.8847	20.9939	13.6608	75.6994	47.0353	122.735	145.032	161.902	177.405	189.804	76.4532	13.8078
Bangladesh	Bangladesh2004	33605	361	93.0886	4686	1	1982.5	2004.17	85.3299	46.3232	131.653	146.435	164.857	182.86	190.781	68.0922	10.9934	7.3291	11.6282	12.073	12.6383	13.3605	13.636	9.19289	81.955	56.1253	138.08	150.805	163.261	188.803	195.614	66.7506	17.1816	11.9387	18.0553	18.5284	18.2342	19.7772	20.0241	12.9205	89.1046	36.1824	125.287	142.128	166.66	176.673	185.779	69.1558	15.3985
Bangladesh	Bangladesh2004	33605	361	93.0886	4686	1	1981.5	2004.17	71.5522	46.0271	117.579	132.118	152.254	162.437	167.748	56.8536	9.75353	8.98277	13.4776	14.0336	14.1483	14.8888	15.1346	8.34547	79.3093	61.6616	140.971	151.579	162.4	176.826	181.145	46.7665	14.9683	13.6403	19.4822	19.8491	19.889	20.5218	20.6546	10.4493	63.2007	29.1929	92.3936	111.115	141.404	146.948	153.397	67.2132	14.2795
Bangladesh	Bangladesh2004	33605	361	93.0886	4686	1	1980.5	2004.17	92.4512	57.7935	150.245	162.332	182.677	190.218	192.494	49.7199	12.4485	8.87339	14.3837	14.4101	14.5072	14.5381	14.4725	7.38077	95.488	52.1635	147.652	158.509	170.081	175.832	175.832	33.0618	18.5318	11.2237	20.8727	21.4499	21.1547	21.429	21.429	8.19921	89.4851	63.501	152.986	166.34	195.745	205.211	209.798	67.0727	17.6182
Bangladesh	Bangladesh2004	33605	361	93.0886	4686	1	1979.5	2004.17	100.469	33.5594	134.028	149.725	171.709	187.65	191.974	66.9136	15.1328	7.71555	16.7171	16.9884	17.4639	17.9576	18.4587	9.37057	133.81	27.3073	161.118	172.827	190.897	205.102	205.102	52.4317	25.2626	7.76295	25.0656	25.0768	25.4396	25.5332	25.5332	11.4684	63.9762	40.5279	104.504	124.594	151.08	168.923	178.163	82.2545	14.2836
Bangladesh	Bangladesh2004	33605	361	93.0886	4686	1	1978.5	2004.17	85.0267	52.348	137.375	158.399	181.149	198.793	209.263	83.3362	15.5269	10.16	19.3705	19.1913	19.6391	19.5487	19.8163	12.4427	84.1095	74.7859	158.895	169.729	188.994	206.181	211.401	62.4247	17.9264	17.5042	22.0112	22.1686	22.8559	22.5924	23.2015	14.498	86.0289	26.9895	113.018	145.554	172.056	190.217	207.474	106.491	20.6658
Bangladesh	Bangladesh2004	33605	361	93.0886	4686	2	2003	2004.17	36.2761	24.4564	60.7325	69.8091	72.8213	76.4392	80.4934	21.0386	4.03784	3.14616	5.23795	5.42636	5.47543	5.8068	5.7842	3.37222	39.9199	23.3281	63.248	73.3883	75.5612	80.0069	84.1722	22.337	5.94662	4.29363	7.77493	8.20177	8.16966	8.21367	7.90482	4.12133	32.7397	25.5432	58.283	66.2724	70.1866	72.9416	76.8818	19.7499	5.69538
Bangladesh	Bangladesh2004	33605	361	93.0886	4686	2	2001	2004.17	47.7742	22.928	70.7022	80.8088	85.8878	91.1952	95.7334	26.9356	4.37355	2.73096	5.24878	5.77354	6.10719	6.18931	6.28318	3.17163	42.8545	26.246	69.1005	79.4868	84.6722	88.4458	93.4825	26.1918	5.35805	4.19099	6.21383	6.79609	7.18887	7.37913	7.47157	4.34595	52.9792	19.4213	72.4005	82.2175	87.1888	94.0322	98.0632	27.6658	7.23879
Bangladesh	Bangladesh2004	33605	361	93.0886	4686	2	1999	2004.17	37.3613	28.8692	66.2304	72.1876	77.882	82.802	84.5336	19.6013	3.95728	2.92151	4.76725	4.79125	5.03702	5.00855	5.01564	2.58596	44.3582	28.4812	72.8394	78.0949	82.7242	87.6811	89.0345	17.4674	6.09594	4.73727	7.52936	7.30685	7.45039	7.5548	7.63666	3.61139	30.1598	29.2573	59.4171	66.0872	72.8793	77.7587	79.889	21.7651	5.20043
Bangladesh	Bangladesh2004	33605	361	93.0886	4686	2	1997	2004.17	51.754	27.7044	79.4583	92.7677	98.6407	103.618	107.41	30.3644	4.62334	2.75498	5.20435	6.22497	6.19562	6.26383	6.39141	3.67984	59.6074	30.2672	89.8746	101.568	105.515	108.703	112.341	24.6848	7.18456	3.8998	8.04222	8.66342	8.57887	8.67716	8.70877	3.85488	43.7704	25.0738	68.8442	83.884	91.7943	98.6173	102.572	36.2216	5.65908
Bangladesh	Bangladesh2004	33605	361	93.0886	4686	2	1995	2004.17	55.5111	28.7081	84.2192	97.1001	105.251	110.031	113.655	32.1432	5.06551	2.85523	5.62429	6.06517	6.17578	6.25005	6.35692	3.73946	72.006	30.4062	102.412	112.992	120.81	124.822	126.314	26.6288	7.89036	4.57622	8.71768	9.25554	9.31731	9.26081	9.37347	4.68236	37.5163	26.9117	64.4281	79.7433	88.2572	93.884	99.681	37.6807	5.32767
Bangladesh	Bangladesh2004	33605	361	93.0886	4686	2	1993	2004.17	54.9961	40.9802	95.9763	108.304	120.157	125.922	129.565	37.1547	4.99277	4.67116	6.50498	6.92638	7.05018	6.92541	6.95125	3.68159	63.9166	39.7398	103.656	110.652	122.161	128.721	132.254	31.9053	8.26257	6.44022	9.48833	9.64534	10.2695	10.4877	10.5047	5.17129	45.6423	42.2567	87.899	105.912	118.105	123.136	126.883	42.741	5.7738
Bangladesh	Bangladesh2004	33605	361	93.0886	4686	2	1991	2004.17	64.5287	34.7963	99.325	112.931	123.158	131.414	135.65	40.3313	5.52481	4.23124	6.9645	7.36678	7.78801	8.01358	8.14755	3.89324	74.9381	36.733	111.671	122.625	129.604	136.801	140.927	32.9336	8.51929	6.14395	10.2601	10.6152	10.9435	11.1842	11.3689	4.76471	53.442	33.2981	86.7401	102.849	116.214	125.573	129.932	47.2947	7.35664
Bangladesh	Bangladesh2004	33605	361	93.0886	4686	2	1989	2004.17	52.2474	33.1551	85.4025	102.303	111.984	121.203	126.307	44.7243	4.2782	4.14299	5.80568	6.26104	6.48175	7.13202	7.34663	4.75431	66.2728	36.0378	102.311	118.853	127.975	133.964	137.711	39.4349	7.07629	5.89839	9.27792	9.53648	10.0472	10.3858	10.6004	5.72172	38.9911	30.3441	69.3351	86.5801	96.8686	109.64	116.137	50.2891	5.4907
Bangladesh	Bangladesh2004	33605	361	93.0886	4686	2	1987	2004.17	73.9712	46.6223	120.593	137.072	156.411	163.655	168.712	54.7165	6.28769	5.04674	8.24365	8.69155	8.75935	8.91761	8.8958	5.89098	80.9882	53.5351	134.523	148.412	166.544	170.612	173.366	44.8804	9.29049	6.90402	11.7229	12.6433	13.2611	12.9252	12.894	7.47651	66.055	38.6482	104.703	124.046	144.649	155.263	162.885	64.9864	7.94341
Bangladesh	Bangladesh2004	33605	361	93.0886	4686	2	1985	2004.17	73.214	47.2088	120.423	139.267	155.278	166.824	175.688	62.8312	6.67478	5.14491	7.88617	8.0045	8.42975	8.83702	9.33093	5.91545	80.2259	47.5755	127.801	143.514	155.411	165.226	173.866	52.8147	9.50776	6.65276	10.5026	11.0259	11.2485	11.6393	12.0659	7.56586	66.1731	46.8648	113.038	135.11	155.587	168.929	178.013	73.2561	8.7025
Bangladesh	Bangladesh2004	33605	361	93.0886	4686	2	1983	2004.17	77.419	47.576	124.995	141.826	158.432	176.324	185.517	69.1675	7.15671	6.36584	8.37787	8.31888	8.62859	10.0603	10.5274	8.93542	73.8727	52.9678	126.841	140.981	153.848	176.662	184.27	65.7716	9.99169	9.74691	12.754	13.3171	13.0863	15.3579	15.7877	12.2233	81.2002	41.8526	123.053	142.666	163.01	175.811	186.671	72.5452	10.4985
Bangladesh	Bangladesh2004	33605	361	93.0886	4686	2	1981	2004.17	80.7101	51.5672	132.277	145.6	165.861	174.848	178.721	53.5234	7.924	7.20815	10.6922	11.0191	11.3772	11.4049	11.5463	6.80028	86.208	57.6159	143.824	154.564	165.745	176.258	178.59	40.6067	11.8197	10.0198	14.8844	15.5041	15.6677	15.5627	15.609	7.80238	75.0384	45.2684	120.307	136.339	166.255	173.586	179.133	66.8709	11.366
Bangladesh	Bangladesh2004	33605	361	93.0886	4686	2	1979	2004.17	92.649	42.7757	135.425	153.507	175.861	192.568	199.74	74.3898	12.9542	6.5221	14.8656	15.1238	15.7694	15.9991	16.3068	9.56053	108.652	50.4173	159.069	170.399	189.044	204.608	207.105	57.1219	18.3826	9.93155	19.0627	19.4069	19.9697	19.8091	19.7072	11.4654	75.1486	34.2209	109.369	134.957	161.443	179.408	192.205	93.0073	12.8871
Bangladesh	Bangladesh2004	33605	361	93.0886	4686	3	2002.5	2004.17	40.0471	24.1648	64.2119	73.8887	77.6224	82.0836	86.5885	23.912	3.51953	2.42628	4.43656	4.56776	4.79687	4.9976	4.9341	3.03363	42.0851	26.0894	68.1745	78.9778	82.5013	87.2679	92.5354	26.1432	5.21614	3.3984	6.41789	6.77643	6.92919	7.04219	6.7484	3.806	38.018	22.2216	60.2397	68.7422	72.6976	76.8406	80.5679	21.6314	5.16582
Bangladesh	Bangladesh2004	33605	361	93.0886	4686	3	1999.5	2004.17	41.0286	26.6255	67.654	74.7124	80.1738	84.9691	87.3872	21.1651	3.51297	2.31486	4.19633	4.38449	4.72816	4.73182	4.67759	2.37239	42.7327	25.9763	68.709	75.0455	79.5047	83.5293	85.3398	17.8578	5.17285	3.56096	6.04509	6.18901	6.45197	6.5132	6.53485	2.94376	39.2512	27.2902	66.5415	74.3264	80.8069	86.4007	89.4515	24.5432	4.79737
Bangladesh	Bangladesh2004	33605	361	93.0886	4686	3	1996.5	2004.17	52.6878	25.806	78.4938	91.8381	97.776	102.443	106.094	29.9506	4.12025	2.28022	4.50721	5.32578	5.26882	5.36531	5.44479	3.16292	61.8389	28.5311	90.37	101.18	105.997	109.167	112.106	23.8956	6.49588	3.23073	7.04212	7.3493	7.38059	7.50911	7.56381	3.30215	42.9411	22.893	65.8341	81.872	88.9942	95.2433	99.6537	36.203	4.46817
Bangladesh	Bangladesh2004	33605	361	93.0886	4686	3	1993.5	2004.17	55.5172	38.902	94.4192	106.75	118.057	123.738	127.466	36.4928	4.60072	3.66969	5.73516	6.0919	6.28249	6.12714	6.16018	3.40657	68.9418	38.1676	107.109	115.866	126.458	132.395	135.255	31.5224	7.43684	4.91648	8.2661	8.56379	8.98415	8.98294	8.95637	4.5761	41.6055	39.6171	81.2226	97.3726	109.418	114.851	119.413	41.566	4.68222
Bangladesh	Bangladesh2004	33605	361	93.0886	4686	3	1990.5	2004.17	63.1151	34.0531	97.1682	111.265	121.312	129.561	134.292	41.1195	4.70739	3.7317	5.97965	6.29835	6.53396	6.78645	6.96434	3.52283	76.8371	35.7365	112.574	125.431	132.711	139.667	143.373	34.7061	7.03637	4.7967	8.09965	8.33942	8.51891	8.83799	9.08727	4.31252	49.2694	32.4828	81.7522	97.0521	109.904	119.545	125.406	47.5405	5.95976
Bangladesh	Bangladesh2004	33605	361	93.0886	4686	3	1987.5	2004.17	63.2342	41.7591	104.993	122.365	138.392	146.706	151.496	51.9577	4.48105	3.83337	6.11236	6.42394	6.66784	6.95714	6.94079	4.55261	71.0787	47.6519	118.731	133.566	148.888	153.428	156.917	43.3308	6.52827	5.15903	8.63761	9.24044	10.2834	10.1741	10.1326	5.96322	54.8027	35.4039	90.2066	110.37	127.152	139.422	145.608	60.8945	5.79224
Bangladesh	Bangladesh2004	33605	361	93.0886	4686	3	1984.5	2004.17	72.7156	47.4516	120.167	138.989	154.712	168.034	177.36	65.0041	5.51067	4.4267	6.693	6.54833	6.89799	7.72897	8.0979	5.94081	76.1599	48.1298	124.29	139.927	152.221	164.914	173.466	56.1565	7.61944	6.54053	9.1151	9.48246	9.75524	10.3555	10.5246	7.68113	69.2287	46.7845	116.013	138.147	157.475	171.442	181.549	74.1369	7.66431
Bangladesh	Bangladesh2004	33605	361	93.0886	4686	3	1981.5	2004.17	82.2457	49.5833	131.829	145.705	165.332	177.779	183.279	59.2619	6.40866	5.64597	7.98924	8.42397	8.75791	9.3653	9.55987	6.4356	84.7573	57.0605	141.818	153.293	164.91	181.146	185.269	50.6316	9.6441	8.34909	11.9445	12.4288	12.4153	12.9439	13.1433	8.18856	79.5843	41.8121	121.396	137.753	165.797	174.171	181.159	68.02	9.4838
Bangladesh	Bangladesh2004	33605	361	93.0886	4686	3	1978.5	2004.17	96.5643	47.2252	143.79	161.98	185.105	202.45	209.692	76.9694	12.2687	5.71316	13.9631	14.0422	14.5931	15.0984	15.1061	9.05793	112.131	55.9572	168.089	179.796	195.586	209.563	213.169	54.1888	16.2722	9.06276	16.8601	17.0863	17.4649	17.5667	17.6326	10.3098	79.6519	37.7114	117.363	142.722	173.98	195.151	206.696	101.211	12.5249
Bangladesh	Bangladesh2004	33605	361	93.0886	4686	4	2002	2004.17	42.1142	23.6722	65.7864	75.3773	79.4324	83.9181	88.2205	24.0139	2.84201	2.04846	3.52627	3.84086	4.0929	4.2057	4.27545	2.79594	41.4414	24.8249	66.2663	76.5291	80.1978	84.3017	88.9131	24.254	4.14737	2.90269	5.08608	5.47408	5.59614	5.67612	5.59065	3.39721	42.7965	22.4927	65.2892	74.1896	78.6472	83.5229	87.5106	23.7736	4.56174
Bangladesh	Bangladesh2004	33605	361	93.0886	4686	4	1998	2004.17	44.7862	28.2631	73.0493	82.6797	88.4596	93.4056	96.1431	24.9137	3.22508	2.05627	3.72378	4.04684	4.06311	4.13367	4.25259	2.3358	52.2016	29.4136	81.6152	90.1344	94.4238	98.5159	100.988	21.0941	5.18946	3.01552	5.75083	5.85586	5.70721	5.98551	6.02444	2.6204	37.2025	27.0915	64.2941	75.0838	82.4195	88.263	91.2813	28.8415	3.73919
Bangladesh	Bangladesh2004	33605	361	93.0886	4686	4	1994	2004.17	55.2619	34.5974	89.8592	102.47	112.446	117.707	121.341	34.5904	4.11122	2.86912	4.95447	5.37078	5.46711	5.35234	5.50191	3.02934	68.1298	34.8946	103.024	111.832	121.423	126.622	129.127	29.1009	6.44725	3.93803	7.05782	7.3121	7.53479	7.52998	7.64085	3.88751	41.4903	34.2727	75.763	92.4087	102.787	108.115	112.866	40.1446	4.12261
Bangladesh	Bangladesh2004	33605	361	93.0886	4686	4	1990	2004.17	58.531	33.8815	92.4125	107.62	117.604	126.306	130.946	42.4573	3.75444	3.19521	4.9377	5.17171	5.37767	5.7914	6.03816	3.43262	70.8352	36.0346	106.87	120.623	128.625	135.261	139.216	36.2168	5.89733	4.37264	7.40043	7.46599	7.81296	8.19002	8.51442	4.147	46.1687	31.8121	77.9808	94.6349	106.683	117.589	122.966	48.7898	4.57591
Bangladesh	Bangladesh2004	33605	361	93.0886	4686	4	1986	2004.17	73.61	46.9282	120.538	138.107	155.951	165.128	171.889	58.3891	4.77751	4.02472	6.06933	6.25433	6.47711	6.71059	6.89769	4.38915	80.6352	50.8237	131.459	146.175	161.459	168.102	173.423	48.3155	6.56156	5.08904	8.43244	9.14868	9.5166	9.60578	9.751	5.52483	66.1131	42.7527	108.866	129.485	150.019	161.859	170.152	68.773	5.68763
Bangladesh	Bangladesh2004	33605	361	93.0886	4686	4	1982	2004.17	78.9263	49.3543	128.281	143.543	161.838	175.75	182.73	62.4621	5.65877	5.38428	7.34337	7.50243	7.77764	8.64001	8.86978	6.46623	79.4729	55.045	134.518	147.131	159.209	176.46	181.851	54.6901	8.26784	7.86746	10.925	11.3416	11.2821	12.354	12.6335	8.24927	78.3523	43.3778	121.73	139.751	164.444	174.833	183.507	70.3391	7.97486
Bangladesh	Bangladesh2004	33605	361	93.0886	4686	5	2001.5	2004.17	40.9019	24.2254	65.1273	74.0474	78.5226	82.8678	86.7674	23.1477	2.67476	1.82191	3.34328	3.62563	3.86949	3.93683	3.99808	2.49873	42.0071	25.8185	67.8256	76.9325	80.854	84.6938	88.6089	22.2955	3.92832	2.55031	4.68731	4.97976	5.1697	5.14599	5.11837	2.95957	39.7745	22.5922	62.3667	71.0944	76.1431	81.0088	84.8922	24.0238	3.98012
Bangladesh	Bangladesh2004	33605	361	93.0886	4686	5	1996.5	2004.17	50.7126	28.7774	79.4899	91.0487	97.668	102.798	105.988	28.7864	3.07175	1.97108	3.60467	4.17173	4.15311	4.25289	4.35067	2.42116	61.7168	29.7027	91.4195	101.519	107.041	111.374	113.766	24.5953	4.77989	2.83541	5.51742	5.77217	5.6878	5.8259	5.91708	2.75964	39.2142	27.8124	67.0265	80.1186	87.9085	93.8886	97.9071	33.0991	3.48384
Bangladesh	Bangladesh2004	33605	361	93.0886	4686	5	1991.5	2004.17	59.7918	36.8837	96.6755	110.041	120.83	128.037	132.28	39.4151	3.68982	2.88358	4.74219	4.99857	5.30877	5.35465	5.50811	2.97915	71.4892	37.4101	108.899	119.26	128.265	135.065	138.696	33.4383	5.31287	3.87103	6.43146	6.6891	7.07172	7.25521	7.47943	3.82343	47.8018	36.3662	84.168	100.558	113.139	120.76	125.637	45.2807	4.70326
Bangladesh	Bangladesh2004	33605	361	93.0886	4686	5	1986.5	2004.17	66.8463	43.7454	110.592	128.495	144.512	153.947	160.126	55.6936	3.76733	3.33942	4.88958	5.13282	5.31298	5.61647	5.73979	3.81061	74.3193	47.6246	121.944	137.09	151.214	157.585	162.797	46.5268	5.10561	4.25091	6.82336	7.35559	7.93106	7.97541	8.05794	4.85117	59.0096	39.6906	98.7003	119.568	137.614	150.249	157.443	65.175	4.72915
Bangladesh	Bangladesh2004	33605	361	93.0886	4686	5	1981.5	2004.17	82.3521	46.6413	128.993	144.332	163.181	177.401	184.018	63.1732	5.74942	4.80318	7.1747	7.29847	7.54746	8.2712	8.38219	6.05595	88.2597	50.1409	138.401	150.869	163.892	180.68	185.313	54.4485	8.55981	6.80874	10.2408	10.6802	10.6228	11.3971	11.5942	7.45798	76.1069	42.9346	119.042	137.396	162.349	173.84	182.592	72.1376	7.44127
Bangladesh	Bangladesh2007	30527	361	84.5623	3797	1	2006.5	2007.42	22.9764	22.7195	45.6959	49.0296	49.9709	51.758	51.9321	6.53481	5.18716	5.22865	6.90256	7.06218	7.06036	7.09492	7.0966	1.53195	29.3406	21.5305	50.8712	55.472	56.4937	57.4751	57.8059	7.30639	8.33476	7.31399	9.85188	10.0239	10.0299	10.0344	10.0381	2.32532	15.9922	23.8704	39.8626	41.954	42.82	45.4117	45.4117	5.77954	5.41162
Bangladesh	Bangladesh2007	30527	361	84.5623	3797	1	2005.5	2007.42	30.8498	14.4353	45.285	52.0285	54.4358	58.6174	59.7398	15.1404	5.95917	3.32887	7.36881	7.61481	7.65053	8.25106	8.23914	2.70128	34.9807	16.9828	51.9635	59.7074	62.1002	66.2411	67.5059	16.3943	9.38463	5.71831	12.0528	12.1502	12.1774	12.3539	12.3443	4.14966	26.909	11.9525	38.8615	44.6554	47.0765	51.2982	52.2676	13.9482	7.29242
Bangladesh	Bangladesh2007	30527	361	84.5623	3797	1	2004.5	2007.42	45.6679	13.8931	59.561	67.3886	70.5798	74.9188	76.2235	17.7178	6.47311	4.37277	8.3788	8.41231	8.54908	8.4315	8.46262	3.07245	47.509	17.317	64.8261	71.3215	74.7441	79.1851	80.114	16.3477	10.4847	7.83996	14.3917	14.6998	14.7597	15.0274	15.0475	4.15237	43.8267	10.6253	54.452	63.5988	66.532	70.7611	72.4423	19.0263	9.08171
Bangladesh	Bangladesh2007	30527	361	84.5623	3797	1	2003.5	2007.42	51.7433	10.2374	61.9807	69.5297	73.765	77.6777	79.8143	19.012	6.70426	2.73603	7.49666	7.62627	7.77872	7.84272	7.85851	3.10981	51.5465	7.11438	58.6608	61.4893	66.7965	70.7045	73.0051	15.2381	11.1189	2.63052	11.3693	11.5896	11.8375	11.9601	12.0896	4.18937	51.9198	13.3708	65.2906	77.9319	81.0579	84.9732	86.949	23.1712	9.24122
Bangladesh	Bangladesh2007	30527	361	84.5623	3797	1	2002.5	2007.42	29.9826	17.078	47.0606	53.2523	59.124	61.5749	64.8941	18.7142	4.95189	3.61268	6.12821	6.21485	6.25021	6.12836	6.24056	2.80121	27.1247	14.036	41.1607	43.8431	51.2466	54.8007	58.5004	18.084	7.07213	4.5206	8.34617	8.28143	8.24164	8.53412	8.83545	3.76466	33.0245	20.2393	53.2638	63.0762	67.449	68.8253	71.7282	19.5032	7.79463
Bangladesh	Bangladesh2007	30527	361	84.5623	3797	1	2001.5	2007.42	39.7226	22.8505	62.5731	68.3739	74.3895	78.4156	81.0071	19.6645	6.27732	4.94137	8.03018	8.19923	8.29174	8.76777	8.89915	3.19977	36.1601	28.6451	64.8052	69.2534	74.6331	78.2987	80.045	16.2958	9.27537	8.5908	12.1749	12.139	12.1202	12.9893	12.9984	4.04274	43.5026	16.7881	60.2907	67.4414	74.087	78.5143	82.054	23.1597	8.90535
Bangladesh	Bangladesh2007	30527	361	84.5623	3797	1	2000.5	2007.42	38.131	17.0565	55.1875	61.1051	64.8939	70.7174	72.6569	18.4898	5.60623	3.66079	6.08871	6.24324	6.44404	6.64692	6.52797	3.26799	39.4221	17.2571	56.6792	59.6959	61.9928	65.7955	67.763	11.7498	7.49325	5.11963	9.11027	9.3889	9.51862	9.7611	9.5764	3.82851	36.7998	16.9781	53.7779	62.5526	67.9899	76.0566	77.9673	25.5642	10.187
Bangladesh	Bangladesh2007	30527	361	84.5623	3797	1	1999.5	2007.42	37.9269	21.8679	59.7948	65.4594	69.4883	73.9122	75.9218	17.1526	5.68169	3.88281	6.40065	6.41154	6.67582	6.91723	6.9361	3.07911	43.5563	23.1622	66.7185	70.7722	74.2215	75.9275	79.8567	14.0774	8.18575	6.05264	10.7531	10.7243	10.7712	10.9536	10.9763	3.83159	32.3981	20.5761	52.9742	60.4378	65.1162	72.2641	72.2641	20.3689	7.5335
Bangladesh	Bangladesh2007	30527	361	84.5623	3797	1	1998.5	2007.42	49.7027	23.4261	73.1288	81.923	87.4958	93.8227	97.8796	26.7036	6.88007	4.196	8.12613	8.49986	8.52685	8.75742	8.93919	3.98872	55.4159	28.4628	83.8787	93.9244	100.269	103.644	108.729	27.1259	9.91365	7.23852	12.4404	12.4627	12.6369	12.8874	12.7155	5.20576	43.9062	18.0686	61.9748	69.3242	74.1099	83.5811	86.4355	26.0768	10.7033
Bangladesh	Bangladesh2007	30527	361	84.5623	3797	1	1997.5	2007.42	61.7733	21.6909	83.4642	92.4944	100.176	104.195	107.091	25.7785	8.05839	4.39267	9.48387	10.2264	10.1272	10.1518	10.2706	4.13355	69.521	16.0299	85.5509	95.6932	103.101	105.054	108.117	24.6774	11.2092	4.22902	11.8489	12.592	12.8537	12.8615	13.1327	6.05977	52.0959	28.6028	80.6986	88.6202	96.5924	102.971	105.692	27.1871	10.379
Bangladesh	Bangladesh2007	30527	361	84.5623	3797	1	1996.5	2007.42	49.8216	35.7888	85.6104	95.0984	104.054	107.604	108.408	24.9323	7.19758	6.20961	9.59891	9.94942	10.156	10.3687	10.3033	4.04591	51.2914	31.5646	82.8561	92.1307	98.3008	99.3919	99.8478	18.5268	9.82884	9.32102	12.927	13.1298	13.35	13.3895	13.3927	4.64979	48.3682	39.8889	88.2571	97.9663	110.041	116.119	117.249	31.7986	10.7602
Bangladesh	Bangladesh2007	30527	361	84.5623	3797	1	1995.5	2007.42	53.5371	34.7339	88.271	96.4135	101.162	107.187	109.045	22.7848	7.79854	6.77543	9.93132	10.0927	10.2524	10.3407	10.4526	3.61492	66.0736	43.5534	109.627	116.817	120.554	123.911	126.345	18.7761	10.4572	9.83711	14.0139	13.966	14.2465	14.205	14.2615	4.10083	40.278	24.7665	65.0445	74.2926	80.1436	88.831	90.0919	26.7899	10.2686
Bangladesh	Bangladesh2007	30527	361	84.5623	3797	1	1994.5	2007.42	64.7741	26.798	91.5721	103.044	109.653	115.241	117.454	28.4909	8.07133	5.97656	10.1649	10.1618	10.0655	10.1631	10.1419	3.99404	63.8391	30.1099	93.949	103.971	111.156	113.861	116.517	24.9075	11.3638	7.04822	12.8953	13.0194	13.7085	13.7129	13.7328	4.79793	65.7873	23.1838	88.9711	101.955	108.017	116.479	118.236	32.1234	12.8749
Bangladesh	Bangladesh2007	30527	361	84.5623	3797	1	1993.5	2007.42	49.5197	32.0529	81.5726	98.1539	111.217	118.468	119.988	41.8278	7.55002	5.84886	9.82661	9.87614	9.8318	10.2111	10.2648	5.13343	49.3647	31.4778	80.8425	97.1468	107.125	111.677	112.244	34.1635	9.23213	7.2608	11.6524	12.0127	12.9307	13.631	13.6375	7.19696	49.6981	32.305	82.0031	98.8523	114.956	124.956	127.413	49.4665	10.5752
Bangladesh	Bangladesh2007	30527	361	84.5623	3797	1	1992.5	2007.42	57.963	38.3573	96.3203	111.012	122.543	128.687	129.439	36.6482	9.1972	7.56861	11.7431	12.0676	11.7132	11.9799	11.9808	5.24806	73.0327	38.1833	111.216	124.138	131.507	137.482	138.102	30.2503	14.7728	11.127	17.8517	17.8338	17.5413	17.2565	17.24	7.44496	43.5577	38.5004	82.0581	98.5324	114.403	120.711	121.599	43.0758	9.58172
Bangladesh	Bangladesh2007	30527	361	84.5623	3797	1	1991.5	2007.42	57.67	30.1008	87.7708	103.643	113.369	121.347	125.397	41.246	7.20471	5.5162	8.51028	9.41732	9.99184	10.9006	10.5144	5.6964	65.1147	29.5779	94.6926	107.115	114.978	121.774	123.048	31.3208	10.4148	7.59466	13.0962	13.6621	13.9453	14.9448	14.9437	7.3243	50.3335	30.6798	81.0133	100.415	111.999	121.186	128.179	51.3232	10.9113
Bangladesh	Bangladesh2007	30527	361	84.5623	3797	1	1990.5	2007.42	64.5578	30.5425	95.1004	109.234	122.034	132.985	142.991	52.9237	8.12536	6.26839	9.81023	10.6584	11.8373	12.7738	12.9508	7.57297	80.2664	37.6035	117.87	124.853	134.38	143.879	151.97	38.6563	12.5448	9.72395	14.726	15.3158	16.4083	16.3884	16.8094	9.28676	48.4188	23.3225	71.7413	93.2267	109.46	121.978	134.022	67.0937	11.3222
Bangladesh	Bangladesh2007	30527	361	84.5623	3797	1	1989.5	2007.42	66.7317	34.5791	101.311	115.911	129.203	137.876	147.568	51.4723	10.9123	6.16562	11.8369	12.0694	12.1789	12.0978	12.8106	8.07834	90.8298	38.7118	129.542	140.508	147.921	155.748	165.035	40.7752	18.6691	8.91262	19.1691	19.2293	18.1148	18.5713	19.3152	10.1255	39.6037	30.1851	69.7888	88.3163	108.115	117.714	127.883	62.4523	9.40407
Bangladesh	Bangladesh2007	30527	361	84.5623	3797	1	1988.5	2007.42	51.9739	26.2335	78.2074	94.735	113.549	128.248	135.175	61.8009	6.96926	5.24297	8.41251	9.76089	10.4815	12.2571	13.0613	8.89646	67.1587	17.5123	84.671	100.848	112.077	123.78	127.548	46.8433	11.7746	5.60172	13.166	14.3244	14.8425	15.8234	16.6491	10.1446	37.5008	35.4434	72.9442	89.8138	116.442	134.551	145.035	77.7634	7.27293
Bangladesh	Bangladesh2007	30527	361	84.5623	3797	1	1987.5	2007.42	64.916	39.7107	104.627	119.482	140.046	158.6	164.199	66.5339	10.0988	6.78239	11.5948	11.9823	12.8089	13.6058	13.8531	8.97433	56.6606	41.9536	98.6142	107.889	124.05	142.701	144.841	51.2842	11.8629	8.7258	14.3241	14.4464	15.6814	16.1246	16.2565	8.9758	73.5682	37.3486	110.917	131.317	156.784	175.25	184.297	82.5345	15.1964
Bangladesh	Bangladesh2007	30527	361	84.5623	3797	1	1986.5	2007.42	90.3052	38.7426	129.048	149.846	160.806	177.227	183.379	62.3813	11.9755	7.82962	13.2926	13.9358	13.9741	14.6484	14.1588	7.96526	108.397	29.6418	138.038	158.143	166.721	183.927	184.925	54.3956	17.1587	9.03236	18.1668	18.576	18.5556	19.5161	19.5215	10.2405	71.5542	48.214	119.768	141.345	155.047	170.631	182.78	71.585	16.4544
Bangladesh	Bangladesh2007	30527	361	84.5623	3797	1	1985.5	2007.42	85.3201	39.7991	125.119	147.836	164.686	176.144	184.038	67.3449	12.2342	8.52253	13.5592	14.5232	13.9463	14.0245	14.7581	9.71506	97.3191	31.4312	128.75	154.298	167.013	174.014	176.245	54.513	17.337	9.95221	18.4744	19.9834	19.7245	20.06	20.0551	10.3721	72.4664	50.1885	122.655	142.067	163.215	179.733	194.736	82.1579	15.5618
Bangladesh	Bangladesh2007	30527	361	84.5623	3797	1	1984.5	2007.42	60.3378	45.2053	105.543	120.633	138.123	145.01	149.99	49.6915	10.5571	7.95935	12.882	12.7305	12.7735	12.8598	13.1788	7.89739	64.041	48.999	113.04	129.366	142.752	144.163	145.592	36.7003	13.4925	11.7085	17.6025	17.7097	17.4236	17.7347	17.7739	9.35411	55.8212	41.0981	96.9193	110.721	132.914	146.706	156.261	65.7104	14.5541
Bangladesh	Bangladesh2007	30527	361	84.5623	3797	1	1983.5	2007.42	81.4009	48.1088	129.51	143.703	154.252	166.522	176.1	53.5225	14.6155	9.0992	15.7793	15.5316	15.6791	15.3282	16.0294	9.79921	80.9209	48.745	129.666	138.794	146.525	155.061	165.742	41.4514	20.8063	13.469	23.0355	22.7476	22.8872	21.5282	23.6852	14.2466	81.8961	47.5294	129.426	149.233	163.235	180.201	188.517	67.8769	19.4637
Bangladesh	Bangladesh2007	30527	361	84.5623	3797	1	1982.5	2007.42	74.0611	40.1908	114.252	129.379	149.234	169.677	180.069	74.3063	13.9361	7.73288	14.8651	15.0156	16.296	16.2254	16.6295	11.3519	83.2807	34.8483	118.129	122.278	140.603	160.414	173.076	62.3077	20.9452	10.6984	21.0948	21.018	21.5801	22.1162	23.1354	16.2271	63.8581	46.6584	110.517	138.961	160.711	181.838	189.394	88.6778	16.7484
Bangladesh	Bangladesh2007	30527	361	84.5623	3797	1	1981.5	2007.42	85.6211	36.8853	122.506	139.15	155.407	179.041	179.041	64.427	12.2463	7.72054	14.7757	15.5915	16.5348	17.0239	17.0239	11.6685	73.9654	43.1534	117.119	125.557	143.316	170.934	170.934	60.9539	16.817	12.165	20.0094	19.9448	22.2726	23.9457	23.9457	15.6385	98.1633	29.904	128.067	154.834	169.384	188.066	188.066	68.8107	19.9206
Bangladesh	Bangladesh2007	30527	361	84.5623	3797	2	2006	2007.42	27.0359	18.533	45.5689	50.5786	52.2475	55.254	55.9169	10.8421	4.21986	3.30034	5.23374	5.31334	5.33269	5.60255	5.60261	1.75407	32.1511	19.2397	51.3908	57.5237	59.2355	61.8698	62.6777	11.8984	6.62158	4.79437	7.76957	7.89804	7.91975	7.98725	7.98717	2.77192	21.8138	17.7935	39.6073	43.5337	45.1615	48.5596	49.0644	9.84716	4.71336
Bangladesh	Bangladesh2007	30527	361	84.5623	3797	2	2004	2007.42	48.6242	12.0652	60.6893	68.376	72.105	76.2273	77.9444	18.3699	5.18339	2.92015	6.31677	6.19698	6.38188	6.42831	6.46676	2.63127	49.4174	12.1626	61.58	66.1719	70.5496	74.7255	76.3296	15.7174	7.935	4.13605	9.35536	9.60001	9.7885	9.98921	10.107	3.39399	47.8717	11.9439	59.8156	70.7034	73.7388	77.8063	79.6347	21.08	6.82624
Bangladesh	Bangladesh2007	30527	361	84.5623	3797	2	2002	2007.42	34.997	20.0507	55.0476	61.0386	66.9805	70.2108	73.1671	19.175	4.22843	3.14491	5.44468	5.61522	5.57536	5.58442	5.67267	2.31355	31.7729	21.6138	53.3867	56.9666	63.3548	66.9655	69.6863	17.2189	6.12809	5.19375	7.87743	7.75688	7.44454	7.57549	7.69733	2.98558	38.4231	18.4139	56.837	65.2736	70.7751	73.6101	76.828	21.1958	5.94293
Bangladesh	Bangladesh2007	30527	361	84.5623	3797	2	2000	2007.42	38.0284	19.3949	57.4233	63.2166	67.1244	72.2631	74.2365	17.8375	4.32581	2.78181	4.64258	4.82268	5.02411	5.25948	5.17638	2.59246	41.4754	20.1315	61.6069	65.1508	68.0211	70.8228	73.7547	12.9454	5.26872	4.12146	7.22152	7.38381	7.49519	7.53107	7.40528	3.05977	34.5603	18.6692	53.2295	61.3821	66.4465	74.0524	75.0512	23.0485	6.07636
Bangladesh	Bangladesh2007	30527	361	84.5623	3797	2	1998	2007.42	55.7492	22.5046	78.2539	87.1636	93.7647	98.9468	102.425	26.2231	5.74231	3.22067	6.71257	7.3513	7.21652	7.27754	7.48892	3.64124	62.8262	21.7367	84.5629	94.6557	101.523	104.181	108.284	25.9122	7.74212	4.23278	9.26458	9.67773	9.75191	9.85127	9.84037	5.06077	47.7834	23.3706	71.154	78.7971	85.1282	93.0926	95.8798	26.62	7.71877
Bangladesh	Bangladesh2007	30527	361	84.5623	3797	2	1996	2007.42	51.6642	35.2714	86.9356	95.7598	102.633	107.402	108.718	23.8566	5.51661	4.67517	7.22699	7.68868	7.99764	8.19528	8.22058	3.48163	58.7453	37.839	96.5843	104.796	109.766	111.961	113.402	18.6161	7.65287	6.95269	10.4209	10.5827	10.7904	10.8035	10.8222	3.86828	44.4249	32.5666	76.9915	86.4838	95.4537	102.826	104.018	29.2809	8.03591
Bangladesh	Bangladesh2007	30527	361	84.5623	3797	2	1994	2007.42	57.2645	29.429	86.6934	100.681	110.428	116.827	118.684	35.0274	5.43749	4.56611	7.35104	7.40176	7.37448	7.39736	7.41755	4.07371	56.6114	30.7941	87.4055	100.452	109.008	112.62	114.213	29.3755	7.22822	5.09515	8.6782	9.05205	10.0123	10.0298	10.0632	5.29427	57.9933	27.8883	85.8816	100.807	111.707	120.912	123.034	40.6429	7.99181
Bangladesh	Bangladesh2007	30527	361	84.5623	3797	2	1992	2007.42	57.8156	34.1422	91.9578	107.226	117.835	124.876	127.158	38.7649	6.46156	5.53398	8.50477	9.24094	9.28622	9.86529	9.68259	4.57938	69.0197	33.6735	102.693	115.379	122.999	129.379	130.304	30.7702	9.65945	7.69075	12.1098	12.5121	12.4101	12.6877	12.6832	6.34082	46.9402	34.5952	81.5354	99.427	113.086	120.797	124.503	46.7815	7.80914
Bangladesh	Bangladesh2007	30527	361	84.5623	3797	2	1990	2007.42	65.666	32.7241	98.3901	112.75	125.775	135.646	145.498	52.2491	6.69245	4.5704	7.52934	8.0175	8.67156	9.03967	9.51156	6.84849	85.7673	38.121	123.888	132.855	141.373	150.077	158.753	39.7951	11.3322	7.17516	12.1474	12.5271	12.3176	12.6421	13.4619	8.66361	44.0296	27.1045	71.1341	91.1703	109.046	120.184	131.36	64.8383	7.23971
Bangladesh	Bangladesh2007	30527	361	84.5623	3797	2	1988	2007.42	58.1079	33.1887	91.2966	107.016	126.674	143.212	149.496	64.0461	6.97057	4.35256	7.55278	8.24616	9.208	10.6664	11.163	7.90682	62.0587	30.0587	92.1173	105.029	118.682	133.663	136.665	49.0677	9.95057	4.75878	11.03	11.2561	12.3181	12.9435	13.3683	8.36124	54.169	36.4206	90.5896	109.192	135.279	153.575	163.357	80.0163	8.45044
Bangladesh	Bangladesh2007	30527	361	84.5623	3797	2	1986	2007.42	87.9606	39.4162	127.377	149.069	162.823	176.724	183.672	64.5128	9.44937	6.07595	10.6099	11.4632	11.2045	11.6559	11.6843	7.61218	103.142	30.4129	133.555	156.208	166.702	178.635	180.208	53.8444	12.8423	6.22407	13.1071	14.2127	14.0528	15.1414	15.1479	8.77882	71.9794	49.3441	121.324	141.879	159.214	175.26	188.675	76.6514	12.4237
Bangladesh	Bangladesh2007	30527	361	84.5623	3797	2	1984	2007.42	69.7654	46.3022	116.068	130.727	145.028	154.31	161.455	51.347	9.40491	6.70666	10.8681	10.684	11.0601	11.0964	11.7932	7.0987	71.269	48.4571	119.726	132.34	143.097	147.675	153.326	38.17	12.9969	9.91063	15.3994	15.339	15.381	15.1179	16.1693	9.57485	68.0642	44.1395	112.204	129.069	147.54	162.724	171.68	66.9929	12.2374
Bangladesh	Bangladesh2007	30527	361	84.5623	3797	2	1982	2007.42	79.7857	38.2517	118.037	133.838	152.013	173.889	179.443	69.6241	8.91205	5.71744	10.7338	11.3922	13.0926	13.4706	13.3254	9.94085	78.699	37.6895	116.388	122.461	140.555	163.985	170.803	61.5822	12.6932	7.81836	13.3244	13.2834	15.3826	16.7322	16.4785	13.9714	80.9717	39.1272	120.099	147.743	166.009	186.032	190.037	79.4838	13.0281
Bangladesh	Bangladesh2007	30527	361	84.5623	3797	3	2005.5	2007.42	33.3519	16.9672	50.319	56.2558	58.4467	61.9256	62.8145	13.1576	3.50555	2.82231	4.5136	4.54399	4.59979	4.80459	4.81986	1.90522	37.3219	18.5733	55.8952	62.1483	64.4721	67.7474	68.5969	13.4536	5.54271	4.17236	6.92827	7.16724	7.14543	7.37762	7.39004	2.80486	29.327	15.3519	44.6789	50.3088	52.3647	56.0575	56.9881	12.8849	4.36583
Bangladesh	Bangladesh2007	30527	361	84.5623	3797	3	2002.5	2007.42	40.4216	16.8148	57.2363	63.7247	69.1042	72.5699	75.2429	19.0997	3.54974	2.42941	4.59335	4.83856	4.71684	4.67514	4.6893	2.15341	37.8127	16.9608	54.7736	58.11	64.1379	67.8503	70.4326	16.5665	5.2887	3.75343	6.47276	6.50954	6.31159	6.26641	6.35029	2.66232	43.046	16.6855	59.7315	69.4787	74.2094	77.4239	80.1934	21.7617	5.12677
Bangladesh	Bangladesh2007	30527	361	84.5623	3797	3	1999.5	2007.42	41.8155	20.6423	62.4577	69.2366	73.6857	79.2032	81.8544	20.6889	4.06481	2.58163	4.44065	4.69667	4.90863	5.18985	5.18811	2.61694	46.0103	22.7557	68.766	74.5067	78.4723	81.457	85.1227	17.5645	4.6575	3.8415	6.4673	6.62501	6.78765	6.92743	6.7824	3.31965	37.5835	18.4619	56.0453	63.9421	68.9137	77.1128	78.6866	23.9855	5.78518
Bangladesh	Bangladesh2007	30527	361	84.5623	3797	3	1996.5	2007.42	55.1759	30.3877	85.5636	94.4612	101.612	106.127	107.989	24.5241	4.88104	3.4412	6.07133	6.71835	7.00742	7.04735	7.17265	3.08889	62.7215	29.6976	92.4192	101.289	107.079	109.189	111.203	20.6964	6.36913	4.71324	7.70732	8.17745	8.48223	8.49547	8.62967	3.75982	46.908	31.1428	78.0508	86.9802	95.6055	102.656	104.366	28.5425	6.5249
Bangladesh	Bangladesh2007	30527	361	84.5623	3797	3	1993.5	2007.42	57.493	32.3136	89.8066	104.021	114.337	120.65	122.139	35.5223	4.75298	4.12418	6.66845	6.72272	6.57904	6.72206	6.75467	3.79195	61.7115	33.1051	94.8165	107.827	115.997	120.426	121.692	29.6902	7.27197	5.21137	8.25109	8.64693	9.16519	9.15557	9.17049	5.23746	53.018	31.4746	84.4925	99.9164	112.364	120.582	122.298	41.2943	6.01121
Bangladesh	Bangladesh2007	30527	361	84.5623	3797	3	1990.5	2007.42	62.8199	31.8285	94.6484	109.503	121.363	130.524	138.249	48.1588	5.15322	3.6412	6.10244	6.72015	7.43071	8.0661	8.03392	5.38859	78.6207	35.152	113.773	123.857	132.15	140.149	146.167	36.5532	8.15077	5.54502	9.21519	9.68641	9.69553	10.4547	10.7738	6.94158	46.3385	28.4001	74.7386	94.5594	110.158	120.552	130.162	59.9	6.30987
Bangladesh	Bangladesh2007	30527	361	84.5623	3797	3	1987.5	2007.42	67.8064	34.7726	102.579	119.898	136.887	153.394	159.642	63.586	6.60068	4.10443	7.6027	8.32627	8.77307	9.8306	9.91663	6.34132	76.205	29.9501	106.155	121.425	133.482	149.122	151.434	50.6564	8.98901	4.42266	10.5976	10.8568	11.4838	12.087	12.2719	7.34894	59.3345	39.7522	99.0866	118.585	140.976	158.432	168.998	77.6006	7.57683
Bangladesh	Bangladesh2007	30527	361	84.5623	3797	3	1984.5	2007.42	75.5228	43.7399	119.263	136.8	151.997	162.175	169.64	57.1995	7.9614	5.77129	8.34053	8.66638	8.76893	9.03977	9.64225	6.56818	80.7534	41.2827	122.036	139.382	150.808	156.357	160.589	43.9117	10.572	7.25516	11.6204	12.0342	11.9963	11.9745	12.5554	7.93909	69.7232	46.4776	116.201	133.949	153.399	169.155	180.594	72.8598	10.803
Bangladesh	Bangladesh2007	30527	361	84.5623	3797	3	1981.5	2007.42	80.9369	41.7415	122.678	141.475	159.93	180.963	187.086	73.4143	7.68168	5.27952	9.10979	10.4162	12.4025	12.9735	12.9463	9.83658	82.7632	44.2328	126.996	135.565	150.149	174.766	183.027	64.1816	10.5932	7.25374	11.2287	11.6039	13.257	14.5067	14.5311	12.2333	78.8271	38.8437	117.671	148.857	171.996	188.713	192.375	84.6672	11.4939
Bangladesh	Bangladesh2007	30527	361	84.5623	3797	4	2005	2007.42	37.8239	15.278	53.1019	59.45	62.1868	65.7836	66.9934	14.6706	3.47288	2.43523	4.36712	4.39798	4.48242	4.57787	4.61113	1.82027	40.6195	15.7318	56.3512	61.7018	64.8269	68.2683	69.4795	13.9123	5.14124	3.15585	5.91902	6.10727	6.10299	6.27224	6.34427	2.45046	35.0727	14.8189	49.8916	57.236	59.5761	63.3333	64.5416	15.4192	4.23415
Bangladesh	Bangladesh2007	30527	361	84.5623	3797	4	2001	2007.42	36.5814	19.6892	56.2705	62.1634	67.1174	71.2702	73.7567	18.5288	3.06528	1.70107	3.45331	3.56942	3.64336	3.87319	3.92345	2.02733	36.7789	20.8221	57.601	61.1625	65.7879	69.0052	71.824	15.0923	3.87457	2.83433	4.95899	5.03066	4.96951	5.12199	5.13631	2.38662	36.3774	18.5359	54.9133	63.2119	68.5096	73.6426	75.7757	22.0746	4.12127
Bangladesh	Bangladesh2007	30527	361	84.5623	3797	4	1997	2007.42	53.7687	28.6225	82.3911	91.2601	97.9938	102.974	105.401	25.0764	3.9959	2.89601	5.12791	5.76783	5.94776	5.9717	6.14817	2.83662	60.895	29.3248	90.2197	99.4085	105.342	107.778	110.625	22.4283	5.63566	4.14856	7.2637	7.61446	7.76517	7.80347	7.88164	3.57359	46.1133	27.8525	73.9658	82.4867	90.0746	97.7435	99.733	27.8254	5.78722
Bangladesh	Bangladesh2007	30527	361	84.5623	3797	4	1993	2007.42	57.537	31.7821	89.3191	103.92	114.088	120.812	122.873	36.8454	4.2297	3.76159	5.87549	6.10616	6.03082	6.47318	6.45648	3.61483	62.5349	32.2292	94.764	107.637	115.73	120.746	122.013	30.1011	6.3672	4.8495	7.47647	7.94934	8.26395	8.38852	8.40012	4.92875	52.3315	31.3155	83.647	99.9903	112.224	120.679	123.557	43.5531	5.35595
Bangladesh	Bangladesh2007	30527	361	84.5623	3797	4	1989	2007.42	61.8865	32.8653	94.7518	109.728	125.699	138.574	146.832	57.5314	5.14086	3.25695	5.73355	6.10316	6.77347	7.40923	7.87112	5.89296	74.1345	34.1754	108.31	119.048	129.856	141.422	147.608	44.072	8.00892	4.61568	9.05757	9.33844	9.45669	9.7917	10.4068	6.96353	49.1987	31.515	80.7136	100.087	121.583	135.893	146.427	71.4834	5.6095
Bangladesh	Bangladesh2007	30527	361	84.5623	3797	4	1985	2007.42	79.872	42.4219	122.294	140.768	154.773	166.713	173.749	58.624	7.21156	4.86581	7.78584	8.22976	8.29924	8.73205	8.90743	5.76752	88.7009	38.1874	126.888	145.041	155.658	164.352	167.538	46.5572	8.95857	5.73493	10.3337	10.8204	10.8492	11.0336	11.3058	7.03526	70.2753	47.0359	117.311	136.141	153.994	169.697	181.374	72.5771	9.71226
Bangladesh	Bangladesh2007	30527	361	84.5623	3797	5	2004.5	2007.42	36.2746	15.626	51.9007	58.2156	61.6215	64.9825	66.6055	15.5098	3.10353	2.18049	3.91098	3.98531	3.98055	4.04571	4.09864	1.80558	37.8693	15.3918	53.2611	58.0458	62.0681	65.5323	67.242	14.7674	4.47422	2.80218	5.21446	5.40303	5.30504	5.43352	5.56236	2.28975	34.6808	15.8623	50.5431	58.3974	61.1797	64.4353	65.9675	16.2455	3.90024
Bangladesh	Bangladesh2007	30527	361	84.5623	3797	5	1999.5	2007.42	45.3655	21.2781	66.6436	73.6429	79.0263	83.9406	86.6253	21.4085	3.38172	1.83957	3.76236	4.11539	4.16749	4.28575	4.37835	2.35945	49.1296	22.4345	71.5641	77.8541	82.7454	85.6788	88.8029	18.5676	3.8804	2.59932	4.90014	5.08933	5.14271	5.33924	5.3945	3.05955	41.3657	20.0623	61.428	69.1711	75.0747	82.14	84.353	24.4255	4.69435
Bangladesh	Bangladesh2007	30527	361	84.5623	3797	5	1994.5	2007.42	55.0164	33.5596	88.576	100.557	109.433	115.102	116.52	30.6598	3.86465	3.13931	5.02453	5.05699	5.19388	5.23409	5.27103	2.74688	60.4643	35.1153	95.5797	106.547	113.337	116.833	118.17	24.9775	5.24457	4.20907	6.32653	6.47937	6.96154	6.90351	6.92523	3.6158	49.3273	31.9333	81.2607	94.2985	105.339	113.204	114.703	36.4005	5.0111
Bangladesh	Bangladesh2007	30527	361	84.5623	3797	5	1989.5	2007.42	60.9737	32.2792	93.253	108.417	122.929	134.588	141.826	53.5688	4.54094	2.83521	5.0792	5.50323	6.13471	6.68481	6.87847	5.00487	72.2196	33.1783	105.398	116.488	126.624	137.037	142.048	40.9685	6.73456	4.05577	7.82853	8.18625	8.37916	8.76531	9.15235	6.09498	49.4492	31.3575	80.8067	100.185	119.306	132.309	141.974	66.5441	5.08736
Bangladesh	Bangladesh2007	30527	361	84.5623	3797	5	1984.5	2007.42	78.8568	41.9085	120.765	138.704	153.557	166.701	174.177	60.7485	6.62722	4.14984	7.04957	7.41493	7.43435	7.83335	8.08317	5.60466	87.7472	37.2948	125.042	140.869	152.646	162.908	167.347	48.3512	7.76894	5.20594	8.92671	9.25612	9.3452	9.57715	10.1269	7.32943	69.1628	47.018	116.181	136.508	154.897	171.372	182.519	75.059	9.61206
Benin	Benin1996	19359	200	96.795	4232	1	1995.5	1996.58	40.5339	36.32	76.8539	101.974	117.718	132.126	137.861	66.0862	7.68922	4.74373	8.2352	9.14458	9.32547	9.75505	9.76671	7.12678	48.2458	34.2668	82.5127	108.558	121.784	134.401	136.617	58.9706	11.9636	6.5715	11.9978	13.3015	13.6756	14.2253	14.2083	9.64859	32.9568	38.5984	71.5552	95.6672	114.042	130.321	139.725	73.4241	9.91005
Benin	Benin1996	19359	200	96.795	4232	1	1994.5	1996.58	26.6398	50.3009	76.9408	105.634	117.873	136.803	142.935	71.4952	6.75267	6.18074	8.92145	10.2717	10.8289	11.0253	11.0334	6.78115	22.7808	58.8285	81.6093	108.174	120.474	141.012	143.924	67.852	6.06814	9.99762	11.9472	13.4003	14.3853	14.5064	14.2452	9.57251	30.5147	41.344	71.8587	102.774	114.953	132.198	141.552	75.0888	9.73422
Benin	Benin1996	19359	200	96.795	4232	1	1993.5	1996.58	33.249	63.3424	96.5914	121.256	136.725	156.729	165.02	75.7446	5.8204	6.89403	9.13258	10.2016	10.0481	10.2209	9.84642	6.65281	44.9341	63.8289	108.763	131.701	147.285	171.298	182.014	82.1898	9.5605	9.51902	11.6387	12.4061	12.2739	12.9192	12.8392	9.21432	19.7252	62.7838	82.509	109.045	124.408	140.331	146.168	69.3841	6.11379
Benin	Benin1996	19359	200	96.795	4232	1	1992.5	1996.58	48.3469	69.3807	117.728	145.268	163.11	182.376	194.981	87.5618	6.73632	6.85902	8.58997	8.91997	9.34176	10.229	10.4791	7.56354	50.6329	68.7504	119.383	146.025	163.922	186.357	199.2	90.6374	10.3098	9.40706	12.6813	13.3924	13.9004	15.0181	15.0669	9.59537	46.163	70.7696	116.933	145.382	163.152	179.259	191.609	84.5643	9.0961
Benin	Benin1996	19359	200	96.795	4232	1	1991.5	1996.58	52.5671	65.8127	118.38	151.062	167.357	185.829	198.445	90.8162	8.25404	7.57334	9.7784	9.75442	9.62256	10.8776	11.3599	6.77848	47.0983	79.6203	126.719	155.931	173.257	190.01	199.105	82.89	10.2765	11.3282	14.8383	15.1769	15.5496	16.0942	16.2503	8.67484	58.6534	50.6438	109.297	145.516	160.788	181.026	197.229	98.7213	12.1047
Benin	Benin1996	19359	200	96.795	4232	1	1990.5	1996.58	49.4532	61.6064	111.06	139.761	160.779	184.907	196.662	96.2973	6.13707	6.64702	8.97095	10.1037	10.1559	11.017	11.3372	8.26307	61.0572	60.3729	121.43	144.126	164.982	184.292	196.341	85.2646	8.60356	8.39739	10.6293	11.0039	11.451	12.404	13.3963	10.6108	37.4669	62.7471	100.214	134.951	156.142	185.121	196.587	107.107	8.32315
Benin	Benin1996	19359	200	96.795	4232	1	1989.5	1996.58	47.4958	60.5016	107.997	133.48	159.158	188.234	204.082	107.718	7.21009	7.27612	10.4001	10.8955	11.7595	12.6165	12.5408	9.1928	56.9765	58.2937	115.27	137.743	162.875	193.573	209.022	105.967	11.4327	9.47199	15.0187	15.3162	16.4066	17.3961	17.3263	13.3728	37.9245	62.6819	100.606	129.142	155.37	182.792	199.071	109.479	8.7137
Benin	Benin1996	19359	200	96.795	4232	1	1988.5	1996.58	55.5256	61.9315	117.457	147.535	169.054	194.851	209.031	103.761	8.12047	7.89659	10.7862	10.7712	10.8831	11.4296	11.5772	8.22038	63.2996	69.8395	133.139	160.592	185.358	216.961	230.137	111.896	12.3156	12.1307	17.2715	17.1443	17.2366	17.6398	17.6093	12.3134	47.9467	53.7797	101.726	134.48	152.572	171.658	186.892	94.81	9.49725
Benin	Benin1996	19359	200	96.795	4232	1	1987.5	1996.58	46.0859	64.0548	110.141	144.184	162.517	186.454	201.396	102.55	5.82868	6.98987	8.8011	10.236	10.7256	11.6028	11.7314	8.20226	39.7728	59.3111	99.0839	129.899	152.76	179.148	194.576	105.994	7.88598	9.08723	11.8505	13.3243	13.5436	14.7392	15.4186	12.0167	52.7257	68.5137	121.239	158.455	171.943	193.489	207.962	98.687	9.02929
Benin	Benin1996	19359	200	96.795	4232	1	1986.5	1996.58	50.7064	59.7315	110.438	137.86	159.153	185.65	204.588	105.838	6.43062	7.13323	9.18182	10.1817	10.4757	11.0136	12.5095	10.1476	58.174	64.7228	122.897	146.437	170.203	199.213	220.298	111.048	10.4064	10.1132	13.3088	15.0556	16.078	16.5678	18.1871	14.7358	43.7987	54.728	98.5267	130.278	149.007	172.927	189.431	100.84	10.0606
Benin	Benin1996	19359	200	96.795	4232	1	1985.5	1996.58	52.9187	61.4539	114.373	145.438	168.117	199.385	217.91	116.908	9.25002	7.28821	10.2431	10.9407	11.5955	12.5948	13.9119	10.0278	51.1321	65.7789	116.911	147.413	169.273	200.846	220.981	117.848	11.4365	9.01428	13.896	14.7637	15.8789	18.4702	19.7724	14.9006	54.9878	56.3917	111.38	143.029	166.531	197.485	214.145	115.646	13.6697
Benin	Benin1996	19359	200	96.795	4232	1	1984.5	1996.58	39.9373	58.0087	97.946	130.247	149.888	181.427	198.624	111.61	6.99773	7.07463	9.55532	9.77009	9.63355	9.36439	9.96392	9.86244	39.8344	65.4117	105.246	140.458	156.886	180.569	196.415	101.893	8.68904	10.1624	13.3706	13.9995	14.1648	14.6006	15.3338	12.9637	40.0497	50.7677	90.8174	120.172	143.296	183.82	202.551	122.895	10.5223
Benin	Benin1996	19359	200	96.795	4232	1	1983.5	1996.58	47.9357	61.9876	109.923	136.856	160.458	188.707	203.502	105.135	7.76628	6.93572	10.1812	10.975	11.9923	13.3608	13.5215	10.0272	59.4194	84.9547	144.374	170.056	198.512	221.606	241.485	113.496	12.5003	12.8345	15.769	15.9043	17.0517	17.7928	18.3697	12.8633	36.6619	39.1885	75.8504	104.054	121.401	155.854	164.979	96.4437	9.66314
Benin	Benin1996	19359	200	96.795	4232	1	1982.5	1996.58	52.5734	74.4196	126.993	157.963	189.429	215.79	230.009	118.001	8.96719	10.7276	14.2327	15.2784	16.3215	16.8303	17.3995	10.9349	71.488	82.316	153.804	184.646	220.754	247.374	267.925	134.864	12.5944	12.7664	18.3535	19.8726	20.7002	20.4916	22.0263	15.2304	30.7277	65.7561	96.4839	127.522	153.072	179.199	187.158	100.357	8.95974
Benin	Benin1996	19359	200	96.795	4232	1	1981.5	1996.58	51.5472	69.4461	120.993	154.482	187.794	213.647	224.663	117.939	10.0325	9.27539	13.4556	13.2871	15.8131	17.8586	18.6679	13.1628	67.6318	65.3505	132.982	170.128	210.74	239.98	246.896	131.386	15.0246	11.6382	18.471	18.5635	20.7451	22.5114	22.6101	17.3683	33.3958	74.6827	108.079	137.058	162.484	185.084	200.114	103.188	11.3827
Benin	Benin1996	19359	200	96.795	4232	1	1980.5	1996.58	60.7047	65.098	125.803	157.848	186.057	214.123	226.191	114.834	9.04592	8.22867	12.1126	12.7518	14.3299	14.4863	14.7098	11.2351	58.367	57.5119	115.879	153.598	187.715	215.718	224.851	123.254	12.131	11.2407	16.2453	17.3626	19.9322	21.7938	22.0163	17.1066	63.5699	73.2372	136.807	162.98	185.649	213.734	228.518	106.247	13.8189
Benin	Benin1996	19359	200	96.795	4232	1	1979.5	1996.58	48.0663	50.0317	98.0981	129.385	151.984	182.514	194.155	106.505	9.34945	7.54593	11.2923	12.5694	13.9756	15.8946	16.7659	12.4346	50.0766	54.5963	104.673	137.53	153.298	180.403	192.506	98.1017	13.1562	12.1251	19.1904	19.7841	22.4619	23.5989	25.0381	16.2734	45.881	45.2972	91.1782	120.98	149.802	183.538	194.773	113.988	13.161
Benin	Benin1996	19359	200	96.795	4232	1	1978.5	1996.58	55.0312	62.3678	117.399	154.789	178.583	211.624	224.952	121.859	11.2868	9.42705	13.0367	13.4328	13.4958	16.0322	15.2039	12.7647	61.7229	71.8975	133.62	165.175	184.367	218.776	230.421	111.73	14.4169	15.6893	19.8183	20.5039	21.232	22.5767	22.4187	18.0147	47.898	52.548	100.446	143.257	171.412	203.26	218.169	130.868	13.6953
Benin	Benin1996	19359	200	96.795	4232	1	1977.5	1996.58	43.2183	72.7665	115.985	166.673	187.972	215.244	237.003	136.896	10.2169	10.716	12.6002	13.6503	14.1619	15.5217	15.0226	12.6263	55.8901	86.2729	142.163	195.23	221.157	250.555	264.247	142.316	15.4325	16.7986	19.7814	22.1055	23.481	25.1333	26.4808	20.9293	31.7167	59.6875	91.4041	139.716	156.418	181.553	212.088	132.824	13.7407
Benin	Benin1996	19359	200	96.795	4232	1	1976.5	1996.58	66.0896	83.0337	149.123	191.35	214.809	238.06	255.36	124.856	11.8762	13.7036	17.6021	17.4485	18.6812	19.6295	19.2636	15.5772	88.0047	84.6516	172.656	222.66	250.851	268.884	281.214	131.212	20.4856	17.2404	23.9825	24.995	29.0499	29.3466	29.2101	20.8452	45.7216	81.8802	127.602	161.994	180.686	209.495	233.092	120.92	14.0917
Benin	Benin1996	19359	200	96.795	4232	1	1975.5	1996.58	48.2237	83.2763	131.5	167.257	191.367	223.65	242.964	128.341	12.1562	16.8139	19.807	21.4209	21.7894	24.2561	25.3738	15.4874	50.0312	77.7744	127.806	172.292	192.174	217.825	245.225	134.625	17.0265	21.133	23.5373	27.1646	27.1078	28.6812	29.9636	21.3187	46.4337	87.9402	134.374	161.987	190.348	230.612	240.603	122.719	14.1529
Benin	Benin1996	19359	200	96.795	4232	1	1974.5	1996.58	64.7047	83.6967	148.401	195.071	211.036	242.666	268.8	141.379	16.1703	14.373	20.9585	21.3698	21.308	21.6087	21.7027	15.8343	80.5127	84.6752	165.188	221.109	237.255	271.719	306.432	169.192	23.25	18.6009	28.937	30.8743	29.9228	30.1173	31.5143	27.5458	49.7854	82.9644	132.75	169.521	185.099	212.849	231.317	113.655	20.6576
Benin	Benin1996	19359	200	96.795	4232	1	1973.5	1996.58	80.3029	57.3971	137.7	180.729	205.757	248.104	261.033	143.028	19.6594	11.8007	23.0804	23.7103	24.636	24.6149	25.0888	18.2712	96.8536	34.7163	131.57	168.422	186.22	225.93	238.499	123.129	29.7513	13.0392	32.311	31.4138	31.5916	33.4556	35.2582	25.6064	63.6932	78.1811	141.874	192.269	225.524	269.732	282.876	164.314	22.5353
Benin	Benin1996	19359	200	96.795	4232	1	1972.5	1996.58	61.7608	66.7175	128.478	172.548	200.36	267.759	283.939	178.378	14.7088	12.905	18.3092	18.2072	20.6137	21.7313	20.8118	19.9542	45.8589	71.9565	117.815	154.105	173.533	252.628	252.628	152.817	14.2745	17.9069	19.6242	22.4883	25.6204	30.2458	30.2458	31.4955	77.6499	61.6813	139.331	192.078	226.25	283.858	315.264	204.414	23.3347
Benin	Benin1996	19359	200	96.795	4232	1	1971.5	1996.58	51.0578	79.9421	131	175.881	185.754	251.329	278.704	169.971	14.0541	17.6656	22.7442	25.6606	26.1027	25.8288	27.9358	23.6094	59.4993	78.8929	138.392	181.75	195.972	277.902	289.593	175.487	18.2933	24.0137	28.9874	29.5948	31.5831	37.4613	39.4795	37.5028	39.1063	80.5035	119.61	166.028	172.1	220.512	266.328	166.651	20
Benin	Benin1996	19359	200	96.795	4232	2	1995	1996.58	34.3188	43.2546	77.5734	104.55	118.552	135.187	141.115	68.8854	5.26685	3.96026	6.22549	7.5538	8.11944	8.76032	8.86529	6.42282	36.7862	46.4154	83.2016	109.485	122.238	138.759	141.317	63.3893	7.13883	6.09375	8.98859	10.5645	11.4969	12.1513	12.0364	8.78474	31.8709	40.0888	71.9597	99.6582	114.965	131.713	141.087	74.4877	7.01234
Benin	Benin1996	19359	200	96.795	4232	2	1993	1996.58	41.1925	66.6141	107.807	133.902	150.564	170.185	180.575	81.5618	4.42571	5.37328	6.88717	7.70568	7.87892	8.47109	8.42466	6.17584	47.7993	66.4005	114.2	138.991	155.725	178.959	190.712	86.3761	7.19524	6.72869	9.29651	10.3729	10.5145	11.6192	11.6618	8.35624	34.2806	66.8916	101.172	128.639	145.227	161.213	170.22	76.8201	5.29984
Benin	Benin1996	19359	200	96.795	4232	2	1991	1996.58	50.9215	63.8384	114.76	145.531	164.093	185.388	197.584	93.5611	5.6904	5.63081	7.54541	8.15166	7.88525	8.86873	9.17396	6.27107	54.35	70.0337	124.384	150.464	169.483	187.5	198.029	84.1072	6.88151	7.5804	9.86934	10.2258	10.4521	11.3352	11.7977	7.81919	47.2533	57.2558	104.509	140.03	158.141	182.769	196.656	102.901	8.00326
Benin	Benin1996	19359	200	96.795	4232	2	1989	1996.58	51.4705	61.1483	112.619	140.435	164.062	191.58	206.586	105.893	5.58924	6.08242	7.79464	8.25653	8.99125	9.76551	9.96518	7.69057	60.0787	63.7846	123.863	148.879	173.836	204.975	219.293	108.922	8.59529	7.76571	10.63	11.2332	12.5851	13.901	14.1183	11.41	42.9291	58.4742	101.403	132.063	154.319	177.915	193.646	102.652	6.54684
Benin	Benin1996	19359	200	96.795	4232	2	1987	1996.58	48.5723	61.9028	110.475	141.419	161.225	186.388	203.172	104.21	4.10045	5.55106	6.56941	7.70105	8.386	8.91582	10.0324	7.90621	49.3787	62.0998	111.478	138.744	162.035	189.676	207.801	108.408	6.54799	7.99127	9.06544	10.8143	11.6584	12.0641	13.5447	11.6638	47.7808	61.746	109.527	144.345	160.487	183.182	198.582	100.008	6.94508
Benin	Benin1996	19359	200	96.795	4232	2	1985	1996.58	46.4038	59.6432	106.047	137.721	159.023	190.432	208.323	114.409	6.10811	5.39932	7.62468	8.31542	8.51302	8.86488	9.94227	8.6991	45.5399	65.5131	111.053	143.825	163.132	190.813	208.886	110.054	7.04537	7.06619	10.4685	11.438	11.866	13.6998	14.8838	12.7679	47.3754	53.3273	100.703	131.277	154.651	190.203	207.878	119.177	9.22141
Benin	Benin1996	19359	200	96.795	4232	2	1983	1996.58	50.1256	67.8583	117.984	146.942	174.454	201.792	216.308	111.476	5.98951	6.99171	9.06617	10.1244	11.3192	12.0635	12.1868	9.09285	65.3552	83.696	149.051	177.344	209.592	234.306	254.496	123.914	8.69534	9.21221	11.7818	12.8291	14.4388	14.8159	15.9766	12.6345	33.9834	51.1881	85.1715	114.785	136.203	166.544	175.095	98.2949	7.80622
Benin	Benin1996	19359	200	96.795	4232	2	1981	1996.58	56.3647	67.4247	123.789	156.574	187.411	214.298	225.8	116.422	6.52944	6.98566	9.43478	9.62728	12.0239	13.1366	13.8413	11.0423	62.6703	61.911	124.581	162.014	199.639	228.321	236.27	127.583	9.21599	8.88142	12.2961	12.6125	15.71	17.6628	18.0113	15.8808	48.9337	74.1514	123.085	150.648	174.676	199.904	214.795	104.582	8.71241
Benin	Benin1996	19359	200	96.795	4232	2	1979	1996.58	51.5687	56.4243	107.993	142.183	165.333	197.013	209.447	113.737	6.67942	6.09154	8.86182	9.86826	10.7585	13.0174	12.9555	10.7525	55.9055	63.5689	119.474	151.675	169.07	199.568	211.44	104.444	9.69245	9.80403	14.6361	15.3572	17.4789	19.1378	19.8648	14.3283	46.9004	49.0326	95.933	132.04	160.529	193.355	206.324	122.105	8.57133
Benin	Benin1996	19359	200	96.795	4232	2	1977	1996.58	54.6474	77.9517	132.599	179.258	201.557	226.843	246.424	131.225	8.15818	9.56213	11.712	12.0797	12.9044	13.777	12.9533	11.6371	72.0373	85.7093	157.747	209.295	236.263	259.926	272.927	136.752	12.7369	11.9935	16.3296	18.746	21.7399	22.6298	22.8802	18.7104	38.6754	70.5957	109.271	151.036	168.663	195.534	222.827	127.487	10.4605
Benin	Benin1996	19359	200	96.795	4232	2	1975	1996.58	55.8712	83.4256	139.297	180.434	200.588	232.563	255.017	134.449	9.52325	11.3791	15.6927	16.6255	16.7109	18.5278	19.1447	12.6738	63.9899	81.1271	145.117	195.492	213.489	243.225	273.691	150.399	13.0275	15.2248	18.7504	22.5191	22.1411	22.9997	24.3361	20.2916	48.0087	85.6327	133.641	165.612	188.146	222.742	236.875	119.158	13.074
Benin	Benin1996	19359	200	96.795	4232	2	1973	1996.58	71.0353	62.0546	133.09	176.612	202.923	256.98	271.272	159.396	12.5465	8.79298	16.1569	16.3034	18.1354	18.0554	18.1349	15.8093	71.3936	53.4662	124.86	161.485	179.975	238.179	245.151	137.453	17.0793	12.3764	20.5929	21.0836	21.7666	23.1651	23.1397	19.6284	70.6766	71.1559	141.832	193.241	226.912	277.276	297.727	181.66	17.0621
Benin	Benin1996	19359	200	96.795	4232	2	1971	1996.58	73.5595	85.5111	159.071	198.836	210.576	266.337	289.36	154.935	13.4209	13.4141	19.3241	22.2991	22.2043	22.3541	24.2953	19.6476	84.3894	78.1113	162.501	199.936	220.285	288.391	300.4	164.656	18.405	21.3821	28.0461	30.3153	31.3068	35.0284	35.9413	27.7175	61.3525	92.6229	153.975	195.814	199.371	241.624	278.289	146.939	16.5505
Benin	Benin1996	19359	200	96.795	4232	3	1994.5	1996.58	33.9501	50.4957	84.4459	110.623	125.101	142.855	149.545	71.1036	3.67578	3.72415	5.06045	6.49033	6.85732	7.55911	7.51758	5.69181	39.7326	52.6337	92.3664	117.493	131.18	150.177	155.372	69.4174	5.13461	6.11613	7.73068	8.92796	9.51513	10.0098	10.0368	7.55812	27.9009	48.2498	76.1507	103.436	118.75	135.208	143.427	72.8213	5.19097
Benin	Benin1996	19359	200	96.795	4232	3	1991.5	1996.58	50.0156	65.8832	115.899	145.566	163.869	184.453	196.786	91.4904	4.47532	4.80348	5.94063	6.37895	6.15753	7.2017	7.42587	5.59232	53.0894	69.6755	122.765	149.035	167.653	187.201	198.513	86.349	5.66998	5.92024	8.52834	8.83109	8.86202	9.76439	9.9883	6.69047	46.8554	62.0352	108.891	142.024	160.012	181.637	195.005	96.637	6.40714
Benin	Benin1996	19359	200	96.795	4232	3	1988.5	1996.58	49.8422	62.0964	111.939	141.778	163.798	190.16	205.143	104.952	4.43375	5.13017	6.61573	7.19247	7.68313	8.48263	8.4956	6.4121	53.8142	62.3529	116.167	143.041	167.355	197.017	211.677	108.063	6.21651	6.58159	8.31008	9.38356	10.2723	11.6797	11.6112	9.15397	45.8311	61.8197	107.651	140.48	160.116	183.035	198.351	101.642	5.67513
Benin	Benin1996	19359	200	96.795	4232	3	1985.5	1996.58	48.0687	59.5983	107.667	137.899	159.195	188.783	207.036	111.358	4.5047	4.52512	5.79129	6.76955	7.07285	7.9274	9.24254	8.05474	50.1422	65.3327	115.475	145	165.917	194.067	213.158	110.436	6.20927	6.23003	8.78874	9.74933	10.3967	12.3582	13.8469	11.8085	45.9068	53.5634	99.4702	130.445	152.136	183.264	200.546	112.24	6.58765
Benin	Benin1996	19359	200	96.795	4232	3	1982.5	1996.58	50.5351	68.5802	119.115	149.529	178.816	205.687	219.128	113.537	5.12104	6.06272	8.2879	8.92833	10.5305	11.7924	11.8594	8.78787	66.0251	77.8877	143.913	175.073	209.78	235.81	252.067	126.336	7.60092	7.15035	10.1786	11.4207	13.0205	14.0595	14.4323	11.7906	33.8181	58.0399	91.858	121.289	144.022	171.838	182.434	99.7378	6.54024
Benin	Benin1996	19359	200	96.795	4232	3	1979.5	1996.58	55.0493	59.6857	114.735	148.13	173.184	203.478	215.773	114.133	5.61529	5.61764	8.00518	9.03506	9.91607	11.1885	11.3235	8.91526	56.8786	61.2697	118.148	152.437	176.158	205.703	216.506	111.535	7.57954	7.71397	11.8134	12.6262	14.7487	15.9105	16.5941	12.5568	52.9807	57.8454	110.826	143.375	169.686	200.696	214.376	116.456	7.88631
Benin	Benin1996	19359	200	96.795	4232	3	1976.5	1996.58	52.7419	79.5933	132.335	175.888	198.724	226.14	245.641	130.587	6.75262	8.76174	10.5636	11.3742	12.1853	13.6077	13.2512	10.9461	65.3311	83.7606	149.092	198.686	223.504	247.761	264.762	135.937	10.1483	10.6167	13.5422	16.4663	18.9613	19.5605	19.8113	16.1321	40.9178	75.7002	116.618	154.281	175.111	205.85	228.187	126.297	8.65169
Benin	Benin1996	19359	200	96.795	4232	3	1973.5	1996.58	68.7219	69.953	138.675	183.397	205.6	250.974	270.033	152.507	9.81097	7.6685	13.3376	14.0213	15.0682	14.7952	15.3351	13.4234	74.6628	64.788	139.451	183.237	200.798	248.73	267.117	148.354	13.1116	10.0247	17.4578	18.5293	19.0422	19.1651	19.8165	17.5315	62.9001	75.5947	138.495	184.219	211.35	254.224	273.834	157.096	13.1901
Benin	Benin1996	19359	200	96.795	4232	4	1994	1996.58	37.9344	55.6659	93.6002	120.11	135.429	153.532	161.613	75.0358	3.37012	3.54998	4.59879	5.59205	5.99748	6.79144	6.83265	5.33352	42.6512	56.9847	99.636	125.14	139.865	159.67	166.669	74.4514	4.85802	4.98168	6.80804	7.87708	8.27335	9.06561	9.15985	6.91769	33.1223	54.3989	87.5213	115.082	131.017	147.366	156.548	75.6475	4.53447
Benin	Benin1996	19359	200	96.795	4232	4	1990	1996.58	51.1869	62.566	113.753	143.122	164.147	188.403	201.912	99.4749	4.18011	4.63898	5.76141	6.30066	6.33937	7.31863	7.54987	5.76132	57.0667	67.0808	124.147	149.721	171.641	196.002	208.33	96.1154	5.71514	5.71106	7.41299	7.936	8.53776	9.71682	10.0248	7.48056	45.1213	57.8937	103.015	136.236	156.355	180.5	195.237	102.814	5.42717
Benin	Benin1996	19359	200	96.795	4232	4	1986	1996.58	47.5744	60.8801	108.454	139.744	160.247	188.229	205.531	108.886	3.61673	4.0121	5.14547	6.20907	6.65934	7.13906	8.35358	6.82031	47.5487	63.7697	111.318	141.184	162.619	190.276	208.375	109.214	5.04951	5.75966	7.17445	8.24576	8.85741	9.996	11.4194	10.023	47.6012	57.8829	105.484	138.244	157.775	186.097	202.529	108.488	5.06016
Benin	Benin1996	19359	200	96.795	4232	4	1982	1996.58	52.9991	67.7388	120.738	151.515	180.558	207.684	220.83	113.837	4.2258	5.59725	7.3086	7.77869	9.46225	10.534	10.7892	8.35985	64.0852	73.1019	137.187	169.774	204.401	230.858	245.676	125.739	6.24157	6.18983	8.45141	9.49836	11.2671	12.7326	13.0234	11.3261	40.6614	61.727	102.388	131.047	153.775	181.659	193.171	101.138	6.09551
Benin	Benin1996	19359	200	96.795	4232	4	1978	1996.58	52.9726	66.0851	119.058	158.827	181.594	210.404	226.174	121.593	5.14749	5.31378	6.83039	7.92165	8.30894	9.60425	9.21369	8.43422	62.9446	73.3303	136.275	177.29	199.01	226.38	238.872	118.784	8.17977	7.92292	10.9251	11.85	13.9572	15.2435	15.772	12.9562	42.9878	58.8852	101.873	140.48	164.264	194.489	213.636	124.44	6.86866
Benin	Benin1996	19359	200	96.795	4232	4	1974	1996.58	62.6376	73.7094	136.347	178.558	201.327	242.571	261.703	145.146	7.85583	7.10197	11.6384	12.5807	13.5596	13.709	14.5507	11.8544	67.3243	68.3471	135.671	179.678	197.921	238.284	259.825	143.641	10.5148	9.10608	13.9571	16.5892	17.2732	16.8926	17.2533	14.7355	58.0305	79.2213	137.252	177.56	205.061	247.193	264.021	146.936	10.8101
Benin	Benin1996	19359	200	96.795	4232	5	1993.5	1996.58	40.7699	57.7758	98.5458	126.327	141.83	159.992	168.94	78.0895	3.38797	3.58921	4.55681	5.3951	5.67616	6.488	6.59924	5.08249	43.5427	61.6564	105.199	131.449	146.661	165.887	173.284	76.09	4.50384	5.00939	6.55048	7.55505	7.89188	8.78818	8.75898	6.53671	37.8932	53.7641	91.6573	121.037	136.843	153.912	164.44	80.1273	4.56472
Benin	Benin1996	19359	200	96.795	4232	5	1988.5	1996.58	49.9289	61.5478	111.477	140.648	162.322	188.209	203.108	103.128	3.20101	3.94639	4.63164	5.16857	5.50075	6.41774	6.87008	5.67752	56.3233	62.4148	118.738	144.098	167.576	194.833	210	103.558	4.37795	5.15407	6.06107	7.10023	7.87241	9.06555	9.35398	7.64004	43.5522	60.6949	104.247	137.329	157.135	181.604	196.22	102.677	4.20864
Benin	Benin1996	19359	200	96.795	4232	5	1983.5	1996.58	48.7534	64.6615	113.415	144.388	170.179	199.021	214.448	113.957	3.91913	4.62267	6.22799	6.61505	7.55887	8.51412	8.62408	7.02442	57.0919	72.6008	129.693	161.549	189.784	216.522	233.585	119.375	5.30242	5.37342	8.05121	9.07541	10.1409	11.2895	11.7325	9.82118	39.5932	55.8504	95.4436	125.432	148.468	179.657	193.311	108.193	5.16907
Benin	Benin1996	19359	200	96.795	4232	5	1978.5	1996.58	54.912	65.8501	120.762	158.653	182.791	211.409	226.238	119.963	4.73194	4.72294	6.55447	7.72743	8.17529	8.92851	8.79562	7.49202	61.7119	69.2694	130.981	171.183	196.014	223.548	235.225	119.955	6.84991	6.57221	9.58778	10.582	12.1724	13.1295	13.5116	11.2084	47.7503	62.3045	110.055	145.724	169.238	198.923	216.934	120.097	6.36473
Benin	Benin1996	19359	200	96.795	4232	5	1973.5	1996.58	60.8565	74.6614	135.518	178.124	199.045	243.234	263.337	147.856	7.08187	6.74935	10.7121	11.675	12.7402	12.6821	13.6785	11.3996	65.9403	69.7699	135.71	179.647	197.362	242.809	263.107	147.4	9.42687	8.43352	12.7686	14.7905	15.5997	15.3471	15.393	14.1511	55.5736	79.5621	135.136	176.397	200.596	243.5	263.418	148.326	9.79044
Benin	Benin2001	19398	247	78.5344	3586	1	2000.5	2001.75	34.5735	48.9019	83.4754	110.101	127.311	140.371	148.887	71.3697	5.50743	5.90071	8.18286	8.62067	8.93311	8.89459	8.88223	6.05972	33.1439	57.1747	90.3187	119.974	136.919	148.962	158.577	75.0354	6.90996	9.75321	12.4368	13.8526	14.6551	14.5248	14.6326	8.99652	36.0338	40.8047	76.8385	100.372	117.852	131.976	139.357	67.722	8.01926
Benin	Benin2001	19398	247	78.5344	3586	1	1999.5	2001.75	33.8959	39.0635	72.9595	98.4452	120.343	137.479	146.939	79.8021	5.85341	5.91567	8.23046	8.97098	9.84799	10.5323	10.4516	6.83268	41.3953	41.539	82.9343	103.663	121.362	134.608	145.249	67.9501	8.86045	8.25903	11.4982	12.4917	13.0329	13.6287	13.6918	9.11554	26.3958	36.5663	62.9621	93.6018	119.837	140.863	149.116	91.9428	8.62325
Benin	Benin2001	19398	247	78.5344	3586	1	1998.5	2001.75	41.6052	60.4284	102.034	125.532	149.416	165.899	174.296	80.4736	6.9715	6.13293	8.54073	8.96139	9.75304	9.83573	9.83859	6.65409	46.5246	53.1866	99.7112	116.627	133.8	147.569	157.719	64.432	11.1292	8.61918	13.587	14.1949	14.6225	14.6791	14.5828	8.28548	36.4468	68.5172	104.964	135.053	165.382	184.518	191.251	96.4063	8.69376
Benin	Benin2001	19398	247	78.5344	3586	1	1997.5	2001.75	32.069	57.1576	89.2265	114.016	136.289	149.131	156.152	73.4821	5.72114	5.4739	8.21144	8.51264	8.98091	9.09213	9.03779	6.02102	38.9415	54.9999	93.9414	114.641	133.426	143.308	149.656	61.4915	8.08396	8.63882	12.0327	12.2447	12.9902	13.3166	13.4704	7.34392	24.7905	59.3111	84.1017	112.939	138.755	154.479	162.194	85.263	7.37209
Benin	Benin2001	19398	247	78.5344	3586	1	1996.5	2001.75	37.1537	56.4943	93.6481	121.546	140.944	155.894	163.587	77.1657	7.22543	7.14499	10.3877	10.0209	10.5754	10.8022	10.8008	7.26344	42.359	45.196	87.555	117.93	135.581	150.432	158.712	77.9846	9.51072	8.40034	12.4344	12.2804	12.4955	12.7216	12.6202	9.45843	32.2098	67.6763	99.8861	125.299	146.376	161.429	168.481	76.2067	8.17884
Benin	Benin2001	19398	247	78.5344	3586	1	1995.5	2001.75	51.5879	44.5305	96.1185	121.936	141.064	155.177	164.345	75.4821	6.54788	5.28194	7.50847	8.81883	9.09261	8.61187	8.90944	5.56974	49.1912	43.6245	92.8156	121.399	139.98	155.412	167.29	82.0941	9.64805	7.11264	11.123	12.3473	13.2056	13.3432	14.0027	9.02247	53.9649	45.3766	99.3415	122.47	142.164	154.807	160.783	68.2189	10.0093
Benin	Benin2001	19398	247	78.5344	3586	1	1994.5	2001.75	44.3258	53.6774	98.0032	118.129	132.949	148.991	153.466	61.4892	7.09384	7.00718	9.41118	9.80527	10.2512	10.6249	11.0719	6.56417	46.8951	68.5113	115.406	132.414	147.613	161.976	168.127	59.5985	9.05125	9.87164	12.3572	13.184	13.0612	13.0637	13.8426	8.69721	41.6305	38.4843	80.1149	103.562	117.91	135.937	138.419	63.3816	10.4532
Benin	Benin2001	19398	247	78.5344	3586	1	1993.5	2001.75	46.6711	60.0997	106.771	127.759	142.196	163.341	166.431	66.7919	6.82986	7.36942	9.21515	9.39885	9.70463	9.59188	9.80615	6.20006	53.7765	55.3958	109.172	130.68	143.417	159.175	160.472	57.5867	9.53182	8.55198	12.2454	13.7994	14.475	14.8264	14.8948	8.13005	39.7137	65.5581	105.272	125.646	142.058	169.28	174.216	77.0559	7.94834
Benin	Benin2001	19398	247	78.5344	3586	1	1992.5	2001.75	45.9293	62.746	108.675	128.735	149.649	169.235	177.24	76.9242	7.86199	7.33077	9.44223	9.94383	10.0187	10.5688	10.7416	6.88679	40.4099	62.8686	103.279	126.381	147.343	165.739	169.657	74.024	9.30269	10.2217	12.7525	14.3911	14.7645	15.3652	15.4298	9.67543	52.0053	62.6431	114.648	131.181	152.045	172.863	185.53	80.0607	10.5589
Benin	Benin2001	19398	247	78.5344	3586	1	1991.5	2001.75	44.9936	52.1216	97.1152	121.795	142.342	156.339	171.369	82.2409	7.68317	7.42247	10.7459	11.6646	12.1895	12.089	12.3883	7.46314	50.9903	56.0501	107.04	136.67	153.795	168.668	181.388	83.2594	10.8772	10.7054	14.7273	15.8475	15.9197	16.015	16.9789	11.4676	38.0234	47.2897	85.3131	104.182	128.441	141.404	159.076	80.6426	8.7326
Benin	Benin2001	19398	247	78.5344	3586	1	1990.5	2001.75	63.8119	71.5188	135.331	169.045	181.438	195.035	209.775	86.0961	8.68864	8.21761	11.1193	11.3164	11.7195	12.0116	12.6496	8.82312	49.1088	77.0519	126.161	167.149	176.979	192.472	206.516	91.9561	10.2664	11.9741	15.6527	17.828	17.865	17.5541	18.5318	12.8481	81.514	65.023	146.537	172.708	187.994	199.494	214.852	80.0441	15.4505
Benin	Benin2001	19398	247	78.5344	3586	1	1989.5	2001.75	56.2487	55.6978	111.946	149.007	166.243	179.703	189.303	87.1084	9.13108	7.75989	11.9151	12.0455	12.1152	12.8773	13.2822	9.32569	66.2959	65.6797	131.976	167.547	183.896	198.514	210.168	90.0812	13.7968	11.7355	17.2567	16.8844	17.4381	17.2638	17.3911	13.3777	45.5837	44.9752	90.5589	129.295	147.519	159.849	167.513	84.6164	10.5924
Benin	Benin2001	19398	247	78.5344	3586	1	1988.5	2001.75	53.9133	60.8347	114.748	148.04	172.568	187.962	193.033	88.4324	8.84373	9.81879	12.2971	12.5566	12.9919	13.8451	13.989	9.37323	53.0278	64.8612	117.889	151.691	177.512	188.224	196.295	88.8851	10.9536	11.5589	15.2911	16.134	16.545	17.8252	18.1201	13.1674	54.8867	56.3004	111.187	143.914	167.214	186.892	189.106	87.6661	12.419
Benin	Benin2001	19398	247	78.5344	3586	1	1987.5	2001.75	43.4768	66.791	110.268	143.547	172.475	192.835	197.842	98.428	9.11418	9.62373	12.3298	13.2719	14.8909	16.2249	16.6431	12.942	55.2997	61.9142	117.214	153.35	186.394	206.295	207.97	102.807	13.4142	12.0379	17.2408	17.6397	18.9771	19.9683	19.9864	15.4846	28.5312	72.9053	101.436	131.997	157.168	178.019	186.702	94.8915	10.0203
Benin	Benin2001	19398	247	78.5344	3586	1	1986.5	2001.75	47.9377	69.5075	117.445	155.732	179.88	202.26	214.075	109.489	9.50018	9.95826	12.3833	14.2472	16.2749	16.2664	16.4548	10.9253	60.4049	70.8548	131.26	161.454	190.307	217.326	223.564	106.251	14.3905	15.8657	18.6291	20.3043	21.9462	22.2971	22.8663	16.0739	35.6506	68.295	103.946	149.73	169.295	186.512	204.774	112.525	11.4267
Benin	Benin2001	19398	247	78.5344	3586	1	1985.5	2001.75	41.8724	68.311	110.183	152.308	170.209	198.185	209.031	111.088	8.85429	10.8773	13.4093	13.9824	14.8167	15.1405	15.1046	10.0664	52.6407	87.8513	140.492	175.734	198.005	228.15	237.152	112.459	15.2353	17.1486	22.629	22.2933	22.7941	24.1558	24.7625	15.8496	31.1479	50.1007	81.2486	130.278	143.036	168.19	180.993	108.565	9.9253
Benin	Benin2001	19398	247	78.5344	3586	1	1984.5	2001.75	41.3395	47.1855	88.525	132.319	151.234	172.895	181.707	102.232	11.7594	8.31808	14.3737	15.2751	14.7829	15.3845	15.7961	12.3507	42.8904	58.5376	101.428	154.367	173.356	191.452	199.802	109.478	16.6141	14.2354	20.4369	20.4052	20.4331	21.3181	21.7315	15.6806	39.9547	36.8033	76.7579	109.884	128.631	154.005	163.306	93.7438	14.6245
Benin	Benin2001	19398	247	78.5344	3586	1	1983.5	2001.75	51.6983	50.0592	101.758	138.033	162.63	189.744	207.199	117.387	10.2923	9.24603	15.7154	17.4528	19.4354	20.163	21.548	17.7971	55.48	49.3651	104.845	154.621	180.217	199.632	212.896	120.707	14.5562	14.1934	20.4829	21.5093	23.4386	24.5987	25.962	22.7906	47.5896	51.2554	98.845	119.233	142.838	178.241	200.379	112.671	16.5501
Benin	Benin2001	19398	247	78.5344	3586	1	1982.5	2001.75	62.0996	65.2013	127.301	152.936	179.435	219.056	235.558	124.049	12.7686	12.8074	17.1415	18.8957	19.5414	20.6839	22.2394	15.4468	52.5848	67.9429	120.528	158.534	183.067	224.019	242.729	138.949	15.9856	17.9555	22.9213	25.3931	26.3307	26.8065	27.5259	19.6355	73.3752	61.4075	134.783	147.93	176.436	214.547	229.208	109.135	19.9614
Benin	Benin2001	19398	247	78.5344	3586	1	1981.5	2001.75	73.2419	56.9298	130.172	153.357	179.858	221.72	231.112	116.047	16.022	9.84594	17.6027	17.9354	19.4293	20.1405	19.6167	15.5077	65.2142	68.1695	133.384	166.731	193.471	248.304	262.526	149.019	18.5265	15.3817	22.5194	24.3298	25.368	27.858	27.2524	24.6277	82.2591	44.8857	127.145	139.606	165.795	196.295	200.336	83.8529	21.9289
Benin	Benin2001	19398	247	78.5344	3586	1	1980.5	2001.75	69.2942	59.858	129.152	156.912	182.363	217.035	229.743	115.509	15.1706	11.9219	19.2406	19.1648	21.224	22.5995	22.8523	17.6633	89.4016	69.8572	159.259	187.322	226.453	259.332	269.001	130.531	21.1607	20.1222	28.6652	29.0358	29.9778	30.9151	31.1007	25.3905	49.5183	49.2116	98.7299	125.976	138.464	174.909	191.238	102.642	16.1399
Benin	Benin2001	19398	247	78.5344	3586	1	1979.5	2001.75	51.8448	58.5098	110.355	146.203	159.899	181.717	196.016	96.2867	14.0111	12.7303	18.2783	17.8264	18.4642	21.1143	22.5393	16.3327	63.4014	46.4455	109.847	141.871	164.59	180.661	187.707	87.4681	17.3857	15.3849	23.7485	24.3346	26.2599	27.1037	26.9668	20.8946	37.4444	72.6029	110.047	149.282	153.608	181.881	203.059	104.513	20.0395
Benin	Benin2001	19398	247	78.5344	3586	1	1978.5	2001.75	46.914	92.0446	138.959	162.127	177.415	195.663	209.543	81.9754	12.3064	16.711	21.2126	22.7802	23.0133	22.8157	24.4971	18.1383	53.3318	79.837	133.169	143.179	159.07	180.888	199.481	76.499	21.8606	24.6266	31.4322	31.7286	32.9757	35.1612	37.0656	25.1237	41.0317	100.705	141.737	178.241	192.963	207.965	216.94	87.6217	15.0608
Benin	Benin2001	19398	247	78.5344	3586	1	1977.5	2001.75	83.0289	53.2326	136.262	164.23	188.76	221.664	239.867	119.95	23.5276	15.7918	27.5597	27.9169	29.861	31.1707	31.1334	21.5262	98.2265	64.4771	162.704	185.383	214.949	252.223	275.866	135.153	35.2977	25.4117	43.4593	43.4868	46.3819	46.4276	46.0027	33.2194	70.8044	38.5403	109.345	143.334	162.715	190.271	203.072	105.234	26.9068
Benin	Benin2001	19398	247	78.5344	3586	1	1976.5	2001.75	50.8487	89.6723	140.521	180.098	208.835	240.513	248.327	125.431	15.872	22.7842	27.4116	29.5159	32.563	33.4218	36.7324	27.6032	72.958	95.6812	168.639	220.875	258.663	289.551	289.551	145.439	24.269	28.5411	36.5674	40.7144	44.5415	46.4602	46.4602	37.1211	17.8692	82.3953	100.265	126.543	143.774	176.772	193.588	103.724	13.3357
Benin	Benin2001	19398	247	78.5344	3586	2	2000	2001.75	34.232	44.0097	78.2417	104.311	123.809	138.946	147.933	75.6072	4.33805	4.59083	6.23142	6.94101	7.36389	7.6959	7.71116	5.75378	37.2817	49.3352	86.6169	111.825	129.138	141.786	151.912	71.487	5.89878	7.0695	9.20428	10.4793	11.1164	11.3877	11.5786	8.20688	31.1497	38.6358	69.7855	96.751	118.573	136.268	144.087	79.8754	5.98171
Benin	Benin2001	19398	247	78.5344	3586	2	1998	2001.75	36.8704	58.793	95.6634	119.815	142.9	157.616	165.349	77.0568	4.26651	4.24204	5.9742	6.5309	7.45605	7.63341	7.52724	5.66402	42.7504	53.8737	96.6241	115.462	133.448	145.335	153.608	63.0785	7.10275	6.5752	9.958	10.469	11.2196	11.3698	11.356	6.85166	30.6743	63.7956	94.4699	123.913	152.042	169.523	176.728	90.8392	5.30668
Benin	Benin2001	19398	247	78.5344	3586	2	1996	2001.75	44.9609	50.5288	95.4896	122.351	141.603	156.133	164.533	76.3323	5.0391	4.76465	6.76129	7.53799	8.04915	7.88055	8.07717	5.76098	46.0915	44.3684	90.46	119.954	138.062	153.199	163.242	80.0206	6.92304	5.68464	8.57358	9.59827	10.2603	10.2548	10.729	8.20209	43.8615	56.632	100.494	124.756	145.15	159.035	165.571	72.3481	6.71128
Benin	Benin2001	19398	247	78.5344	3586	2	1994	2001.75	45.5272	56.7566	102.284	122.834	137.468	155.924	159.711	63.9699	4.92767	5.5299	7.07336	7.48765	7.94961	8.36098	8.61267	5.45509	50.3613	62.0285	112.39	131.636	145.633	160.646	164.459	58.6619	6.69661	7.26781	9.57025	10.7839	10.8628	11.1831	11.5864	7.27996	40.632	51.37	92.002	113.967	129.32	151.791	155.544	69.9806	6.0367
Benin	Benin2001	19398	247	78.5344	3586	2	1992	2001.75	45.4459	57.4684	102.914	125.158	145.895	162.787	174.111	79.364	5.73279	6.04762	7.77224	8.72683	9.13738	9.26272	9.59616	6.44066	45.9435	59.3605	105.304	131.482	150.579	167.217	175.282	78.2148	7.66475	8.58956	10.7962	12.3071	12.5561	12.8885	13.6242	9.4512	44.8825	55.2532	100.136	117.78	140.331	157.511	172.549	80.4716	6.79754
Benin	Benin2001	19398	247	78.5344	3586	2	1990	2001.75	59.9506	63.5113	123.462	158.801	173.489	187.033	199.44	86.6796	6.14264	6.65199	8.88055	9.09713	9.35962	9.90785	10.541	8.38717	57.6294	71.2107	128.84	167.155	180.07	195.159	208.109	90.9928	8.62974	9.5855	12.3673	13.6509	13.9363	13.8322	14.513	11.9223	62.5709	55.1603	117.731	149.761	166.476	178.406	190.311	82.2655	9.16381
Benin	Benin2001	19398	247	78.5344	3586	2	1988	2001.75	48.9139	63.6816	112.596	145.881	172.446	190.286	195.326	93.2279	7.03922	7.78726	9.90808	10.7329	11.6678	12.6599	12.9393	9.88761	54.1525	63.3772	117.53	152.419	181.548	196.884	201.711	95.3934	9.21792	9.65027	12.9434	14.2077	14.4989	15.2773	15.2153	12.2448	42.7578	64.0477	106.805	138.438	162.607	182.846	188.108	91.024	7.95211
Benin	Benin2001	19398	247	78.5344	3586	2	1986	2001.75	44.9463	69.0475	113.994	154.156	175.268	200.152	211.494	110.045	6.77827	7.8708	9.3897	10.3944	11.8452	11.8157	11.7976	8.46535	56.5653	78.9618	135.527	168.273	193.804	222.25	229.821	109.077	10.6261	12.5903	14.958	15.4027	17.0438	17.9401	18.639	13.6833	33.4357	59.7339	93.1697	140.502	156.904	177.603	193.13	110.23	7.4635
Benin	Benin2001	19398	247	78.5344	3586	2	1984	2001.75	47.1155	47.8528	94.9683	135.352	157.061	181.332	194.103	109.537	7.63557	6.47156	10.7137	12.2781	13.5995	14.2398	15.1753	13.6425	50.2154	52.6664	102.882	154.394	176.53	195.267	205.884	114.815	11.9072	10.3723	15.4491	16.4011	17.8919	18.6169	19.4239	17.3499	44.0276	43.1758	87.2034	114.611	135.835	165.977	181.12	102.889	10.4565
Benin	Benin2001	19398	247	78.5344	3586	2	1982	2001.75	67.6342	60.9597	128.594	153.061	179.562	220.194	233.29	120.147	9.83581	8.33617	13.169	14.7093	15.6795	16.8645	17.4377	13.385	58.7796	68.1629	126.942	162.689	188.247	235.006	251.439	142.598	11.2025	12.6951	16.4812	19.4291	20.3179	21.9708	21.9493	18.9554	77.8517	52.4354	130.287	143.124	170.628	205.151	215.083	97.4984	15.0007
Benin	Benin2001	19398	247	78.5344	3586	2	1980	2001.75	61.1721	59.2253	120.397	151.775	171.71	200.487	213.885	106.284	11.5471	9.50841	14.2312	14.425	15.2021	17.9049	18.4976	14.4717	76.5708	58.6868	135.258	165.072	196.33	221.609	230.37	109.989	14.8409	13.5223	19.8768	20.637	21.7198	23.735	23.4548	20.2752	44.2697	59.9051	104.175	137.192	145.933	178.588	197.07	103.698	13.4529
Benin	Benin2001	19398	247	78.5344	3586	2	1978	2001.75	63.5556	74.0163	137.572	162.988	182.215	207.148	222.96	99.0095	11.9373	12.4869	17.9546	19.5738	20.9349	21.4972	22.8782	17.2953	73.238	73.641	146.879	163.052	184.662	214.065	234.834	103.098	16.6951	20.0589	27.4132	27.8695	29.6429	31.1883	32.6892	26.3572	55.1979	74.5676	129.766	165.032	181.728	202.021	212.704	95.3057	15.2213
Benin	Benin2001	19398	247	78.5344	3586	2	1976	2001.75	46.3924	85.1251	131.518	174.103	200.159	221.687	226.035	108.831	10.6551	16.9467	21.8723	24.66	28.0662	28.8245	30.9437	22.0128	66.227	95.4543	161.681	214.388	245.726	269.819	269.819	128.994	18.314	20.8286	28.5607	34.3333	39.1227	40.286	40.286	32.0396	23.1249	72.4893	95.6141	126.516	146.496	165.356	175.056	87.8406	10.5485
Benin	Benin2001	19398	247	78.5344	3586	3	1999.5	2001.75	36.6828	49.4795	86.1623	111.386	132.407	148.013	156.803	77.3013	3.78996	3.85331	5.37814	5.84865	6.35434	6.51687	6.48297	4.92217	40.3913	50.6409	91.0322	113.562	130.826	143.853	153.985	69.257	5.83648	5.91989	8.24178	9.2197	9.66148	10.004	10.1564	7.17424	32.8885	48.2926	81.1811	109.195	134.095	152.315	159.766	85.528	4.76592
Benin	Benin2001	19398	247	78.5344	3586	3	1996.5	2001.75	40.7219	52.6886	93.4104	119.574	139.868	153.812	161.732	75.3612	3.82749	3.6416	5.12062	5.91102	6.42749	6.56252	6.68125	5.0038	43.6731	47.7719	91.445	117.985	136.331	149.709	158.512	73.817	5.11178	5.05805	6.97754	7.53372	8.16113	8.37808	8.54626	6.58461	37.7707	57.509	95.2797	121.073	143.323	157.855	164.812	76.8551	4.9484
Benin	Benin2001	19398	247	78.5344	3586	3	1993.5	2001.75	45.6507	58.6206	104.271	124.668	141.21	160.027	165.175	67.9935	4.08106	5.22428	5.82453	6.37711	6.88421	7.27583	7.47368	4.8633	47.2189	62.3619	109.581	130.063	146.152	162.195	166.043	63.4104	5.27675	6.67887	7.94834	9.45317	9.65041	9.98996	10.0308	6.63377	44.0214	54.6617	98.6831	118.975	136.031	157.976	164.575	73.1058	5.19395
Benin	Benin2001	19398	247	78.5344	3586	3	1990.5	2001.75	54.3534	59.4813	113.835	145.603	162.342	176.048	189.398	85.2697	4.80157	5.10607	6.68312	7.44858	8.03623	8.3243	8.96138	7.03131	55.1237	65.5546	120.678	156.038	170.403	185.411	198.269	88.2393	6.37032	7.63774	9.09692	10.7914	11.219	11.0816	12.0617	10.1651	53.4742	52.6491	106.123	133.83	153.231	165.517	179.381	81.9548	6.9429
Benin	Benin2001	19398	247	78.5344	3586	3	1987.5	2001.75	48.6174	65.453	114.07	148.838	174.653	193.96	200.936	98.0507	6.28821	6.97127	8.78668	9.78164	11.1156	11.5327	11.8922	8.92901	55.9412	65.5145	121.456	155.012	184.063	203.375	208.622	99.2166	8.53286	9.39174	11.8052	12.9546	13.5893	13.818	13.9103	11.1645	40.4598	65.3976	105.857	141.876	164.626	183.943	192.755	97.1858	7.0025
Benin	Benin2001	19398	247	78.5344	3586	3	1984.5	2001.75	45.1517	55.2402	100.392	141.434	161.674	187.268	199.313	109.961	5.90651	6.27814	8.67834	9.90587	10.9369	11.4095	11.915	10.2598	51.1237	64.553	115.677	161.408	183.634	206.635	216.654	114.186	9.0782	8.98687	12.875	13.4224	14.5623	15.4497	16.0007	13.5975	39.2032	45.8987	85.1019	120.899	138.859	167.276	181.513	105.379	7.41855
Benin	Benin2001	19398	247	78.5344	3586	3	1981.5	2001.75	68.1562	60.6692	128.825	154.241	180.452	219.349	232.329	118.809	9.24195	6.44411	11.3934	12.4114	13.6823	14.8651	15.1272	12.1177	67.9055	68.5788	136.484	169.917	198.979	241.552	255.803	138.178	11.2519	10.6688	14.5985	16.6719	17.9751	19.7201	19.3302	16.7535	68.4313	52.0423	120.474	137.301	160.553	195.658	207.337	98.7619	11.7689
Benin	Benin2001	19398	247	78.5344	3586	3	1978.5	2001.75	58.9115	67.8705	126.782	156.068	173.137	196.747	211.954	97.5385	10.1995	9.04771	13.5069	14.6796	15.6171	17.0469	18.0584	13.6823	68.906	62.0157	130.922	152.639	174.737	198.424	213.865	95.4382	11.57	13.1281	17.7342	19.0442	20.3313	22.016	21.771	17.6657	48.9342	73.8128	122.747	159.537	171.386	194.917	209.896	99.3434	14.3793
Benin	Benin2001	19398	247	78.5344	3586	4	1999	2001.75	35.5438	51.3461	86.8899	112.005	133.345	148.271	156.641	76.3885	3.26601	3.05726	4.57766	5.11276	5.6374	5.77244	5.56353	4.37421	40.0289	51.5829	91.6118	113.69	131.34	143.607	152.832	67.3943	5.02864	5.02548	7.19207	7.9734	8.51082	8.79647	8.7904	6.23686	30.9159	51.1041	82.0199	110.244	135.376	152.969	160.481	85.4714	4.07002
Benin	Benin2001	19398	247	78.5344	3586	4	1995	2001.75	45.2386	53.5821	98.8207	122.66	139.713	156.062	162.35	70.496	3.89322	3.86616	5.23351	5.77497	6.14071	5.93168	6.07769	3.93917	48.2073	53.1875	101.395	125.844	141.917	156.99	164.195	69.8868	5.08439	4.67882	6.77246	7.63218	7.82669	7.84905	8.16762	5.81677	42.294	54.0197	96.3137	119.514	137.616	155.385	160.638	71.18	5.00746
Benin	Benin2001	19398	247	78.5344	3586	4	1991	2001.75	52.1688	60.3201	112.489	141.035	158.885	174.212	186.026	82.8578	4.1756	4.86387	5.42573	6.37272	7.05718	7.20436	7.77948	6.01841	51.3559	64.812	116.168	148.114	164.236	180.16	190.339	83.9199	5.61206	7.23473	8.13045	9.99091	10.4831	10.3695	11.0946	8.61888	53.0879	55.2711	108.359	133.027	152.818	167.507	181.043	81.5168	6.21705
Benin	Benin2001	19398	247	78.5344	3586	4	1987	2001.75	47.0787	66.1981	113.277	149.674	173.688	194.78	202.593	100.726	5.28205	6.57293	7.96943	8.36255	9.68399	9.6513	9.93645	7.29687	55.2195	70.2009	125.42	159.363	186.781	208.505	214.569	101.933	7.44285	8.95831	10.8717	10.9901	12.0395	12.0699	12.4715	9.84491	38.2399	61.9717	100.212	139.119	159.762	180.21	189.883	99.6584	5.60646
Benin	Benin2001	19398	247	78.5344	3586	4	1983	2001.75	56.208	53.611	109.819	142.925	166.847	198.138	211.043	113.712	5.91476	5.67257	8.75464	10.3386	11.612	12.0744	12.7937	10.7195	54.1609	59.4876	113.648	158.151	181.844	212.408	225.387	126.066	7.92664	8.79392	11.4169	13.0046	14.6871	15.1597	15.4126	13.8379	58.3844	47.306	105.69	126.24	150.41	182.487	195.331	100.234	8.84148
Benin	Benin2001	19398	247	78.5344	3586	4	1979	2001.75	62.1604	65.404	127.564	156.369	176.009	203.291	217.604	103.205	8.77466	7.78482	11.7215	12.535	12.9568	14.5671	15.107	11.6482	75.2864	64.5215	139.808	163.653	190.795	217.662	230.923	105.925	10.5358	11.2536	15.8825	17.2055	18.4564	19.7636	19.1825	15.5529	49.1179	66.4021	115.52	149.485	161.527	189.208	204.623	100.74	11.9489
Benin	Benin2001	19398	247	78.5344	3586	5	1998.5	2001.75	35.8463	52.4034	88.2497	113.931	134.887	149.816	158.058	76.5657	3.0981	2.65013	4.07414	4.56724	5.01382	5.15469	4.90617	4.06579	40.452	50.352	90.804	114.555	132.204	144.97	154.011	69.5197	4.74533	4.32467	6.45782	7.04071	7.62057	7.89581	7.87635	5.69484	31.1672	54.479	85.6462	113.295	137.608	154.715	162.142	83.6612	3.65548
Benin	Benin2001	19398	247	78.5344	3586	5	1993.5	2001.75	46.8712	54.3741	101.245	123.574	141.401	158.288	166.063	72.12	3.65519	4.13664	4.95204	5.71048	6.07083	6.08152	6.25619	3.96023	48.4098	57.1436	105.553	129.346	146.155	161.847	169.108	71.0552	4.70462	5.32427	6.62642	7.76981	8.0206	8.03634	8.08437	5.74317	45.2554	51.4108	96.6662	117.391	136.346	154.583	162.939	73.3651	4.59681
Benin	Benin2001	19398	247	78.5344	3586	5	1988.5	2001.75	53.5702	64.5876	118.158	153.194	173.923	190.612	200.034	92.8467	5.0898	5.5908	7.07395	7.56843	8.46682	8.96938	9.31397	6.88377	56.6816	68.0122	124.694	160.486	181.801	199.175	207.787	94.9308	6.2976	7.82679	9.42331	10.5553	10.9806	11.0469	11.3837	9.25881	50.0843	60.8443	110.929	145.183	165.313	181.316	191.563	90.6951	6.11231
Benin	Benin2001	19398	247	78.5344	3586	5	1983.5	2001.75	52.623	57.2291	109.852	145.152	167.533	198.032	210.402	112.959	4.93753	5.54767	7.88262	9.01908	10.1197	10.413	11.0434	9.09812	53.7898	65.7978	119.588	161.923	185.268	215.751	227.69	122.786	6.47075	7.93395	10.2557	11.2831	12.8737	13.262	13.7072	11.7034	51.4025	48.2525	99.655	127.347	148.638	179.149	191.977	102.541	7.25146
Benin	Benin2001	19398	247	78.5344	3586	5	1978.5	2001.75	60.4696	69.1508	129.62	159.842	180.674	208.478	221.985	106.12	8.23809	7.72165	10.9004	11.4705	12.1843	13.8452	14.7677	11.8011	74.8805	69.539	144.42	172.047	200.727	228.028	239.608	111.256	10.481	10.5784	15.5057	16.9307	18.5129	19.7305	19.1978	15.1441	45.2656	68.8058	114.071	147.019	159.672	187.998	203.573	101.026	10.8265
Benin	Benin2006	57232	750	76.3093	9092	1	2005.5	2006.75	20.9619	32.5686	53.5305	70.7187	84.9718	94.2531	99.7734	48.8583	2.55163	3.09176	3.93591	4.40198	4.85769	5.04711	5.12703	3.3215	20.121	34.9778	55.0988	74.1767	88.045	97.7491	104.158	51.92	3.25861	4.52843	5.78761	6.70047	7.11223	7.4663	7.5679	4.86196	21.8277	30.0411	51.8688	67.1397	81.7781	90.6268	95.2561	45.7609	3.8536
Benin	Benin2006	57232	750	76.3093	9092	1	2004.5	2006.75	32.7926	36.3014	69.094	88.0359	103.094	118.162	124.329	59.3343	3.8563	3.46739	5.15961	5.78988	6.2491	6.66818	6.64562	3.95901	32.3232	35.14	67.4632	88.9412	103.474	117.249	124.669	61.3447	5.1634	4.66885	6.66353	7.4627	7.99516	8.2955	8.20231	5.20926	33.2867	37.6001	70.8867	87.3144	102.903	119.253	124.143	57.3193	5.1749
Benin	Benin2006	57232	750	76.3093	9092	1	2003.5	2006.75	34.7281	36.0934	70.8215	91.2732	108.772	125.119	131.966	65.805	3.34308	3.58549	4.99461	5.94003	6.63379	6.79781	7.00102	4.69568	37.9515	34.9327	72.8842	91.7125	111.286	126.943	135.759	67.8177	5.20638	4.98617	7.25845	8.07357	8.95155	9.33171	9.69898	6.46083	31.5727	37.3351	68.9078	91.0063	106.432	123.479	128.24	63.7236	4.50126
Benin	Benin2006	57232	750	76.3093	9092	1	2002.5	2006.75	36.3314	35.2942	71.6256	93.7252	112.261	127.731	134.439	67.6592	3.87764	3.55023	5.40746	5.9916	6.54684	6.76781	7.11217	4.47618	44.1658	32.927	77.0928	99.2162	120.452	135.059	142.573	70.9501	5.94253	4.50464	7.41211	8.21995	8.59527	8.89859	9.21645	5.67442	28.2904	37.7737	66.0642	88.1407	103.873	120.261	126.125	64.3094	4.28234
Benin	Benin2006	57232	750	76.3093	9092	1	2001.5	2006.75	32.0563	43.1559	75.2122	97.2093	114.771	130.666	138.897	68.8642	3.51312	3.93841	5.28984	5.71537	6.03058	6.43062	6.69637	4.34865	37.9485	48.6237	86.5723	110.225	124.833	139.637	147.457	66.6549	5.12235	5.4585	7.41743	7.78922	7.85733	8.28855	8.40947	5.23515	25.9361	37.6062	63.5423	83.7849	104.516	121.551	130.216	71.1972	4.60717
Benin	Benin2006	57232	750	76.3093	9092	1	2000.5	2006.75	39.5616	35.928	75.4896	101.227	117.754	130.87	140.268	70.0676	3.69004	3.08299	4.6246	5.37465	5.5679	5.8057	6.15683	4.24147	47.5487	37.1057	84.6544	110.714	125.348	137.333	146.918	68.0222	5.25716	4.33935	6.62067	7.42287	7.63174	7.88785	8.32965	5.38295	31.4613	34.8069	66.2682	91.6449	110.143	124.448	133.638	72.1515	4.50211
Benin	Benin2006	57232	750	76.3093	9092	1	1999.5	2006.75	53.4497	44.3585	97.8082	122.847	140.225	153.209	159.32	68.1802	4.65176	3.90153	6.06537	6.34019	6.54067	6.75462	6.92226	4.29278	59.8636	41.3774	101.241	127.302	145.537	155.31	161.577	67.1321	6.41349	4.82973	7.78575	8.19814	8.57907	8.67646	8.86939	5.74203	46.4801	47.4027	93.8828	117.876	134.358	150.761	156.711	69.3378	6.48068
Benin	Benin2006	57232	750	76.3093	9092	1	1998.5	2006.75	45.6474	44.7261	90.3735	112.298	131.144	143.446	149.426	64.9191	4.21235	4.08521	5.92993	6.47121	6.72515	6.85427	7.02463	4.39545	53.0457	38.8525	91.8983	113.979	131.2	138.954	145.158	58.65	5.85677	5.01249	7.22375	7.84251	8.05785	8.15322	8.42052	5.36574	38.0573	50.8696	88.9269	110.684	131.234	148.187	153.936	71.3549	5.71827
Benin	Benin2006	57232	750	76.3093	9092	1	1997.5	2006.75	45.3164	43.2244	88.5408	110.496	127.949	141.622	150.113	67.5539	4.78036	3.91011	6.46736	6.94864	7.29732	7.38088	7.591	4.39913	42.3768	50.3934	92.7703	115.919	131.723	141.764	149.306	62.3169	6.05604	5.6417	8.35744	9.14945	9.67671	9.6527	10.0189	5.94412	48.3381	35.8471	84.1852	104.875	124.03	141.429	150.912	72.8605	6.63957
Benin	Benin2006	57232	750	76.3093	9092	1	1996.5	2006.75	44.3718	39.1126	83.4843	101.352	120.147	135.331	144.404	66.4688	4.32871	3.87873	5.91703	6.31878	6.67248	6.95704	7.36041	4.483	41.0316	40.2587	81.2903	98.749	115.562	128.625	135.151	58.627	5.94492	5.03732	7.90829	8.26678	8.6103	8.79831	9.13305	5.68334	47.9126	37.9051	85.8177	104.097	124.885	142.246	154.009	74.593	6.39699
Benin	Benin2006	57232	750	76.3093	9092	1	1995.5	2006.75	37.6804	45.2984	82.9789	102.866	124.619	139.151	149.146	72.1543	4.54097	4.21722	6.02263	6.29111	6.8254	7.23963	7.50295	5.06756	47.505	42.3579	89.8628	106.978	126.946	139.911	148.246	64.1477	7.02947	5.62005	8.7082	9.0016	9.20628	9.50655	9.58323	5.88676	27.3241	48.5296	75.8537	98.5754	122.191	138.405	150.23	80.4808	5.26015
Benin	Benin2006	57232	750	76.3093	9092	1	1994.5	2006.75	39.7185	41.4149	81.1334	102.315	120.997	140.316	149.753	74.6783	4.16959	3.96246	5.71462	6.21464	6.83941	7.43157	7.6923	5.63196	45.4766	39.2539	84.7304	103.599	123.077	145.226	153.408	75.0351	6.07037	5.45723	8.15473	8.738	9.20455	10.2512	10.2824	7.28975	33.9423	43.5729	77.5153	101.091	118.915	135.075	145.856	74.0835	5.92279
Benin	Benin2006	57232	750	76.3093	9092	1	1993.5	2006.75	47.831	41.4977	89.3288	108.684	130.485	150.958	157.464	74.8189	5.44174	4.6236	7.42021	7.9657	8.36706	9.07115	9.04591	5.50365	57.3338	44.9113	102.245	117.276	139.119	164.369	170.323	75.8311	7.92103	6.22917	9.57752	9.97568	10.2869	11.1944	11.158	6.86232	37.7532	37.9639	75.7171	99.7841	121.518	136.76	143.862	73.7272	6.33331
Benin	Benin2006	57232	750	76.3093	9092	1	1992.5	2006.75	34.0843	46.1788	80.2631	101.309	126.387	142.889	152.081	78.0848	4.4221	4.64039	6.38175	6.89043	7.49134	7.93306	7.95924	5.73479	38.6905	58.8338	97.5243	114.806	141.582	158.855	167.184	77.1873	6.05394	7.63503	9.77223	10.1587	10.6833	11.3504	11.3631	7.54211	29.2329	32.5519	61.7847	87.1085	110.281	125.931	136.076	79.1832	6.16299
Benin	Benin2006	57232	750	76.3093	9092	1	1991.5	2006.75	31.3979	46.2823	77.6802	100.563	124.325	141.749	154.977	83.8071	4.56849	5.41382	7.27338	7.85565	8.49718	9.26564	9.69186	6.87777	28.9125	44.1808	73.0933	94.0458	119.22	135.85	148.84	81.7201	6.22545	6.38996	8.92082	9.77099	10.4895	11.3359	11.8555	9.45344	34.1508	48.5672	82.718	107.644	129.929	148.188	161.652	86.0525	6.54153
Benin	Benin2006	57232	750	76.3093	9092	1	1990.5	2006.75	49.9897	49.6529	99.6426	122.019	147.105	168.258	177.322	86.2757	5.43647	5.71183	7.81217	8.38754	8.92906	9.53688	9.80324	7.00039	43.9807	54.8156	98.7963	119.96	146.692	170.173	179.463	89.5099	7.15646	7.96669	10.7134	11.5389	11.9573	12.6667	13.1568	9.63137	56.4716	44.3695	100.841	124.484	147.804	166.527	175.37	82.887	8.17906
Benin	Benin2006	57232	750	76.3093	9092	1	1989.5	2006.75	43.215	38.37	81.585	106.881	132.403	155.927	162.813	88.4434	6.77275	5.13796	7.8932	8.44762	9.15211	9.73921	10.2643	7.62512	45.1986	34.9716	80.1702	106.707	140.754	166.954	175.42	103.552	8.60611	6.33548	10.2665	10.8813	12.1548	13.1987	13.8295	11.1241	41.1535	41.9489	83.1024	107.065	123.528	144.418	149.768	72.7073	10.9683
Benin	Benin2006	57232	750	76.3093	9092	1	1988.5	2006.75	53.9806	37.4571	91.4377	121.607	145.803	169.577	176.958	94.1268	6.49961	5.57409	8.29622	9.26857	9.93602	10.3718	10.7333	7.93634	55.744	36.2951	92.0391	127.602	158.081	181.696	191.629	109.685	9.01193	7.3092	11.0664	12.2779	12.5745	13.0239	13.4353	10.728	52.0554	38.7231	90.7785	115.131	133.059	157.009	161.858	78.1766	8.65513
Benin	Benin2006	57232	750	76.3093	9092	1	1987.5	2006.75	53.0041	47.5968	100.601	129.468	152.262	172.891	179.892	88.1605	8.14885	6.12533	9.73719	10.1959	10.9946	11.2373	11.5018	7.34017	47.0889	48.6352	95.7241	130.43	152.888	171.054	177.174	90.0719	10.6301	8.48853	12.8091	13.4453	14.1025	14.4256	14.6345	10.0209	59.3035	46.5188	105.822	128.909	152.014	174.998	182.856	86.1509	11.6059
Benin	Benin2006	57232	750	76.3093	9092	1	1986.5	2006.75	43.6314	45.1608	88.7922	118.038	143.795	164.282	170.3	89.45	7.06311	5.5936	8.76003	9.46478	10.226	10.6033	11.0574	8.18278	42.6425	50.2375	92.8799	119.546	149.301	164.163	171.246	86.3896	9.96962	8.23606	12.2882	13.4018	14.5229	14.9063	15.1679	10.9789	44.6754	40.2755	84.9509	116.652	138.527	164.527	169.377	92.2638	9.12318
Benin	Benin2006	57232	750	76.3093	9092	1	1985.5	2006.75	57.3566	57.915	115.272	143.114	179.702	202.672	211.651	108.937	9.27937	8.3397	12.6444	13.2146	13.6109	14.2686	14.4086	9.45004	69.0918	63.4698	132.562	155.036	195.044	217.958	230.495	112.9	13.6801	12.1686	18.7362	19.5481	19.6429	19.7968	20.1759	13.553	46.3137	52.8833	99.1971	132.338	165.44	188.384	193.302	104.467	10.6946
Benin	Benin2006	57232	750	76.3093	9092	1	1984.5	2006.75	68.5271	48.4432	116.97	147.832	183.735	209.099	221.588	118.476	9.18553	7.16453	11.055	11.8377	12.7162	13.463	13.6455	10.5729	79.2877	63.1691	142.457	174.396	204.377	235.074	253.01	128.919	13.9218	11.6068	17.1219	17.8858	18.3769	19.5255	19.9073	15.5293	57.3728	33.4279	90.8007	120.528	163.124	182.16	188.676	107.65	11.6454
Benin	Benin2006	57232	750	76.3093	9092	1	1983.5	2006.75	47.5104	66.3671	113.878	141.286	168.508	196.057	207.025	105.118	8.03265	9.16998	12.0296	12.703	12.9586	13.7264	14.0814	11.1745	52.7638	74.4987	127.263	159.286	181.476	209.439	219.339	105.504	11.9933	12.996	17.5523	18.3631	18.9659	19.8241	20.2109	15.1212	42.5129	58.4422	100.955	123.079	155.98	183.052	195.246	104.879	10.8797
Benin	Benin2006	57232	750	76.3093	9092	1	1982.5	2006.75	58.5133	51.8228	110.336	137.112	167.142	195.567	211.391	113.588	9.60864	8.69772	12.5699	13.4785	13.637	15.4292	15.9628	13.1428	70.613	54.0309	124.644	157.832	185.764	204.434	217.925	106.564	14.4634	12.3942	18.4534	19.8398	20.1831	21.663	22.1804	18.001	45.2075	49.5436	94.7511	114.106	146.413	186.243	204.962	121.746	12.0612
Benin	Benin2006	57232	750	76.3093	9092	1	1981.5	2006.75	38.6312	47.6896	86.3208	119.672	156.358	201.458	216.536	142.517	7.69617	8.63732	11.2371	13.0742	14.1771	16.2704	16.6135	15.3301	49.3077	43.7704	93.0781	131.111	166.504	206.279	219.95	139.893	12.5767	13.0391	17.23	20.0476	20.9326	23.5513	23.8448	19.7203	26.197	52.308	78.505	106.973	145.124	196.766	213.403	146.39	9.0128
Benin	Benin2006	57232	750	76.3093	9092	2	2005	2006.75	26.6427	34.4004	61.0431	79.113	93.7405	106.1	111.961	54.2279	2.3585	2.55432	3.46205	4.08249	4.52427	4.88604	4.90713	3.26845	26.0128	35.0443	61.0571	81.3311	95.5111	107.365	114.307	56.7132	3.20722	3.66571	4.87918	5.7992	6.24037	6.64431	6.62018	4.3388	27.2982	33.7751	61.0733	76.9322	92.009	104.877	109.645	51.7306	3.16532
Benin	Benin2006	57232	750	76.3093	9092	2	2003	2006.75	35.4904	35.7499	71.2403	92.5594	110.593	126.518	133.298	66.8174	2.68504	2.79243	4.13515	4.98749	5.70418	5.88704	6.17234	4.20479	40.9427	33.9856	74.9282	95.4913	115.933	131.079	139.27	69.5528	4.15078	3.59739	5.71618	6.53955	7.31212	7.66396	8.09276	5.43755	30.0315	37.5673	67.5988	89.6813	105.261	121.998	127.29	64.0189	3.27788
Benin	Benin2006	57232	750	76.3093	9092	2	2001	2006.75	36.4748	39.4753	75.9501	99.7134	116.767	131.281	140.069	69.3891	2.67743	2.74563	3.71503	4.30231	4.61125	4.95676	5.30785	3.88546	43.5729	42.7807	86.3536	111.138	125.747	139.146	147.813	67.2682	3.88367	3.81024	5.4321	6.0181	6.12941	6.49465	6.85851	4.61072	29.2051	36.0618	65.2669	87.9367	107.578	123.262	132.176	71.5809	3.26623
Benin	Benin2006	57232	750	76.3093	9092	2	1999	2006.75	49.4645	44.5543	94.0189	117.533	135.621	148.285	154.333	66.5728	3.1425	3.06841	4.47733	4.90581	5.17303	5.36015	5.58862	3.9011	56.4289	40.1292	96.558	120.662	138.416	147.242	153.479	63.0045	4.55655	3.69111	5.59704	6.05033	6.35149	6.45428	6.72702	4.87006	42.1159	49.1515	91.2674	114.172	132.613	149.286	155.138	70.2851	4.36553
Benin	Benin2006	57232	750	76.3093	9092	2	1997	2006.75	44.8098	41.1577	85.9675	105.984	124.096	138.481	147.256	67.0525	3.30676	3.00726	4.86363	5.3429	5.71703	5.90516	6.23739	3.90099	41.6503	45.2318	86.8821	107.368	123.667	135.133	142.183	60.5627	4.251	4.10275	6.24879	6.96109	7.44715	7.52573	7.95163	5.21197	48.1115	36.9384	85.05	104.579	124.539	141.918	152.502	73.7222	4.68091
Benin	Benin2006	57232	750	76.3093	9092	2	1995	2006.75	38.7757	43.3597	82.1354	102.633	122.894	139.712	149.448	73.3363	3.24195	3.03114	4.56171	5.01232	5.60301	6.13346	6.40116	4.79033	46.4272	40.8046	87.2317	105.182	124.913	142.308	150.573	69.3944	4.9576	3.99036	6.22723	6.65694	7.07839	7.76864	7.80171	5.87147	30.9222	46.0437	76.9659	100.081	120.9	137.084	148.416	77.4084	3.94554
Benin	Benin2006	57232	750	76.3093	9092	2	1993	2006.75	41.0685	43.7699	84.8384	105.004	128.331	146.862	154.618	76.2486	3.55603	3.54784	5.19349	5.83991	6.46099	7.12566	7.13107	4.9929	48.1781	51.7304	99.9085	116.028	140.148	161.497	168.564	76.2762	5.07432	5.21952	6.97292	7.4596	7.99593	8.691	8.68645	6.04311	33.5542	35.3287	68.8829	93.5495	115.961	131.405	139.912	76.2842	4.40819
Benin	Benin2006	57232	750	76.3093	9092	2	1991	2006.75	40.5676	47.9459	88.5135	111.147	135.524	154.749	165.924	84.9278	3.45577	4.4478	5.78992	6.37706	7.11297	7.77385	8.21738	6.33833	36.2967	49.1843	85.481	106.546	132.459	152.391	163.583	85.402	4.57889	5.5702	7.27629	8.13776	8.83762	9.64093	10.3065	8.57047	45.2368	46.5927	91.8295	116.114	138.872	157.351	168.506	84.4298	5.10698
Benin	Benin2006	57232	750	76.3093	9092	2	1989	2006.75	49.0662	37.9777	87.0439	114.664	139.521	163.125	170.246	91.135	4.81964	4.15348	6.3765	7.32762	8.11309	8.53666	9.02707	7.03392	50.9925	35.7805	86.7731	117.629	149.925	174.935	184.109	106.584	6.31653	5.03452	7.78146	8.77602	9.8584	10.4565	11.128	9.90586	47.0099	40.3872	87.3971	111.532	128.714	150.947	156.052	75.23	7.64622
Benin	Benin2006	57232	750	76.3093	9092	2	1987	2006.75	47.5607	46.0705	93.6313	122.722	146.97	167.57	174.105	88.7874	5.94645	4.70303	7.14396	7.68663	8.48429	8.82425	9.18345	6.6908	44.5112	48.2535	92.7646	124.047	150.05	166.74	173.345	88.8196	8.6827	6.36702	10.1748	10.9821	11.9678	12.2087	12.4303	8.9268	50.7919	43.7694	94.5614	121.518	144.077	168.468	174.931	88.7628	7.11345
Benin	Benin2006	57232	750	76.3093	9092	2	1985	2006.75	63.1803	53.1397	116.32	145.539	181.787	205.897	216.365	113.214	6.80716	5.89988	9.03308	9.69385	10.58	11.4148	11.641	9.05282	74.5311	62.8757	137.407	164.27	199.239	225.908	240.707	119.755	9.96283	8.86597	13.0855	14.0011	14.5899	15.5002	16.0007	12.9967	51.9466	43.5155	95.4621	127.055	164.608	185.688	191.293	105.945	7.86383
Benin	Benin2006	57232	750	76.3093	9092	2	1983	2006.75	52.8227	59.378	112.201	139.31	167.729	195.661	208.728	108.726	6.52397	6.97536	9.40376	10.2219	10.5843	11.7221	12.3336	10.5362	61.7012	64.3781	126.079	158.654	183.234	207.084	218.558	105.821	9.78346	9.67636	13.5102	14.7685	15.4313	16.5628	17.0582	13.9511	43.7646	54.3151	98.0797	118.9	151.556	183.969	198.934	111.822	8.13354
Benin	Benin2006	57232	750	76.3093	9092	2	1981	2006.75	50.9662	53.0192	103.985	134.489	173.092	218.049	232.018	142.891	6.93383	7.4746	9.93659	11.2569	12.6961	14.6405	14.9936	13.8844	55.6476	53.826	109.474	140.912	175.364	217.744	228.903	134.111	10.0318	11.8143	14.4695	16.2653	17.4558	19.5349	20.0629	17.0002	45.6541	52.3053	97.9594	127.459	170.877	218.814	235.809	152.819	8.90623
Benin	Benin2006	57232	750	76.3093	9092	3	2004.5	2006.75	29.3952	34.9746	64.3697	83.1568	98.7723	112.578	118.755	58.1274	2.02468	2.30912	3.15344	3.83915	4.37529	4.72306	4.79221	3.3292	29.9959	35.0455	65.0413	84.8657	100.893	114.133	121.687	60.586	2.84968	3.19617	4.46576	5.3485	5.91634	6.32154	6.35847	4.27688	28.7829	34.903	63.6859	81.4285	96.631	111.011	115.775	55.6322	2.66426
Benin	Benin2006	57232	750	76.3093	9092	3	2001.5	2006.75	36.4278	38.2848	74.7126	97.9231	115.508	130.353	138.42	68.8519	2.1822	2.36909	3.29257	3.93014	4.28417	4.66134	5.02816	3.61629	43.7674	39.8161	83.5835	107.5	124.487	138.305	146.571	68.7328	3.28967	3.12356	4.71025	5.3927	5.55853	5.90351	6.23532	4.22542	28.9055	36.7015	65.607	88.0762	106.285	122.217	130.069	68.9881	2.62442
Benin	Benin2006	57232	750	76.3093	9092	3	1998.5	2006.75	48.2473	44.083	92.3303	115.355	133.25	146.232	153.021	66.8642	2.74992	2.67223	4.07555	4.53538	4.79498	4.95429	5.20409	3.54752	52.3427	43.2434	95.5861	119.383	136.543	145.748	152.382	62.798	3.74806	3.24289	5.00001	5.60354	5.8207	5.89495	6.23086	4.36234	43.9589	44.9584	88.9173	111.135	129.799	146.704	153.654	71.0544	3.7359
Benin	Benin2006	57232	750	76.3093	9092	3	1995.5	2006.75	40.9496	41.7389	82.6885	102.262	121.986	138.225	147.714	70.8876	2.64205	2.55227	3.8042	4.31124	4.76886	5.22509	5.56781	4.02363	44.3109	40.683	84.994	102.776	121.461	137.355	144.985	65.5631	3.88738	3.20776	5.08037	5.58757	5.91119	6.31428	6.40393	4.63824	37.4559	42.8598	80.3158	101.721	122.525	139.131	150.622	76.4466	3.55478
Benin	Benin2006	57232	750	76.3093	9092	3	1992.5	2006.75	38.0909	44.5397	82.6306	103.597	127.058	145.259	154.638	78.4939	2.91679	3.22148	4.55114	5.27245	5.81555	6.50642	6.62101	4.80698	42.1534	49.3702	91.5236	109.049	133.496	153.456	162.242	77.8429	4.15198	4.40331	6.01308	6.62831	7.04969	7.70231	7.78978	5.7972	33.7348	39.3432	73.078	97.8207	120.197	136.494	146.511	79.2225	3.66312
Benin	Benin2006	57232	750	76.3093	9092	3	1989.5	2006.75	49.4083	42.1658	91.5741	117.233	142.176	164.868	172.765	89.3749	3.63985	3.8224	5.35718	6.11349	6.81241	7.38293	7.74588	6.07375	48.3867	42.4342	90.821	118.081	148.351	172.79	182.013	100.302	4.76592	4.90973	6.68466	7.62247	8.56632	9.18985	9.73721	8.39412	50.5031	41.8748	92.3779	116.329	135.707	156.651	163.253	78.0893	5.70324
Benin	Benin2006	57232	750	76.3093	9092	3	1986.5	2006.75	50.1723	49.2472	99.4195	128.161	156.051	177.409	184.726	94.7244	5.16548	4.47464	6.76191	7.36459	8.11647	8.53852	8.89536	6.36238	50.783	52.0375	102.821	131.535	161.78	180.566	189.131	96.2024	7.80884	6.22691	9.83413	10.8098	11.4674	11.6311	12.1125	8.68721	49.5454	46.3662	95.9116	124.685	150.293	174.262	180.255	93.2908	5.8062
Benin	Benin2006	57232	750	76.3093	9092	3	1983.5	2006.75	59.0744	55.1676	114.242	142.689	174.037	200.862	213.689	112.273	5.91657	5.69931	7.98654	8.65445	8.88337	9.76035	10.2148	8.72871	68.7352	63.8355	132.571	164.895	191.613	218.559	232.756	115.497	8.78849	8.05237	11.3974	12.2684	12.5523	13.7114	14.2806	12.0457	49.1556	46.21	95.3656	119.483	155.991	182.621	193.818	108.832	7.04876
Benin	Benin2006	57232	750	76.3093	9092	4	2004	2006.75	31.0307	35.1003	66.131	85.7559	102.157	116.374	122.671	60.544	1.88943	2.16537	3.06822	3.75885	4.36414	4.67944	4.80302	3.27394	33.3459	34.6136	67.9596	88.3677	105.813	119.399	126.94	63.2809	2.68646	2.78014	4.14895	4.99216	5.62104	6.00562	6.13159	4.05896	28.6671	35.5971	64.2642	83.1005	98.4447	113.31	118.324	57.773	2.36176
Benin	Benin2006	57232	750	76.3093	9092	4	2000	2006.75	42.8901	41.9388	84.8289	108.465	126.011	139.643	147.137	68.0838	2.26962	2.26212	3.2865	3.75343	4.04039	4.30653	4.62493	3.36383	49.9692	41.5232	91.4924	115.949	132.059	143.292	150.823	65.3053	3.17903	2.88949	4.1055	4.62673	4.88909	5.05282	5.37639	3.87715	35.5324	42.3704	77.9028	100.674	119.736	135.884	143.339	70.9641	2.76043
Benin	Benin2006	57232	750	76.3093	9092	4	1996	2006.75	42.0475	42.1538	84.2013	104.442	123.546	139.052	148.263	69.9515	2.34589	2.33354	3.61354	4.10056	4.50666	4.83795	5.1487	3.55602	43.8266	43.2135	87.0401	106.342	124.239	138.484	146.09	64.68	3.26435	2.93406	4.5899	5.17365	5.54369	5.75947	5.97735	4.18807	40.2035	41.0521	81.2555	102.467	122.82	139.659	150.581	75.4563	3.21493
Benin	Benin2006	57232	750	76.3093	9092	4	1992	2006.75	40.8343	45.6784	86.5128	107.794	131.603	150.449	159.757	80.1807	2.60689	3.12812	4.32723	4.97035	5.56737	6.21703	6.40888	4.7199	42.5757	50.6052	93.1809	111.509	136.444	157.164	166.057	80.364	3.55292	4.30323	5.63467	6.23876	6.65364	7.29387	7.4918	5.68606	38.9646	40.4586	79.4232	103.914	126.492	143.327	153.072	80.0025	3.46886
Benin	Benin2006	57232	750	76.3093	9092	4	1988	2006.75	48.3917	41.6887	90.0804	118.357	142.947	165.252	172.115	90.1556	4.16411	3.28797	5.19953	5.82003	6.54621	6.91882	7.29792	5.70156	48.0945	41.3957	89.4902	120.529	150.183	171.622	179.649	99.0201	5.73566	4.08631	6.78131	7.62107	8.4521	8.75711	9.15005	7.61967	48.7079	41.9869	90.6949	116.131	135.653	158.812	164.503	81.1697	5.88103
Benin	Benin2006	57232	750	76.3093	9092	4	1984	2006.75	58.6146	55.933	114.548	142.815	175.69	201.269	212.68	110.828	5.38381	4.98421	7.32518	7.94947	8.04182	8.8503	9.21735	7.55101	68.8276	63.5976	132.425	161.929	192.372	218.017	231.613	114.327	7.72486	7.05246	10.1846	10.9339	10.9017	11.888	12.4219	10.4703	48.3706	48.2452	96.6158	123.521	158.988	184.425	193.29	107.013	5.9586
Benin	Benin2006	57232	750	76.3093	9092	5	2003.5	2006.75	31.2008	36.7463	67.9471	88.0772	104.704	119.231	125.881	62.1578	1.72281	2.00754	2.83846	3.5222	4.08282	4.41457	4.56977	3.13351	34.115	37.422	71.537	92.6553	109.533	123.346	130.937	63.977	2.47601	2.54962	3.82302	4.63769	5.16559	5.54744	5.67479	3.72707	28.2173	36.057	64.2743	83.4	99.769	115.032	120.707	60.3092	2.08723
Benin	Benin2006	57232	750	76.3093	9092	5	1998.5	2006.75	45.4054	41.3237	86.7291	109.482	127.244	140.632	148.408	67.5358	2.17722	2.13296	3.25062	3.73739	3.99731	4.19195	4.51068	3.0943	49.0075	41.2928	90.3003	113.546	130.098	140.589	147.885	63.3008	2.97211	2.6846	4.02231	4.68853	4.96526	5.05155	5.43237	3.72403	41.6538	41.3664	83.0202	105.257	124.276	140.679	148.956	71.9051	2.7254
Benin	Benin2006	57232	750	76.3093	9092	5	1993.5	2006.75	38.3931	44.0111	82.4042	103.159	125.175	142.738	152.279	76.1501	2.36206	2.46619	3.61443	4.18816	4.75821	5.3664	5.56176	4.09547	44.0165	45.6388	89.6553	107.368	129.704	148.476	157.024	74.0036	3.54481	3.12918	4.73717	5.19285	5.48297	6.0629	6.11951	4.60042	32.4783	42.2776	74.756	98.7531	120.421	136.668	147.28	78.3835	2.85954
Benin	Benin2006	57232	750	76.3093	9092	5	1988.5	2006.75	48.7835	43.5543	92.3378	119.151	143.865	165.882	173.341	89.2432	3.39524	3.13186	4.61687	5.1754	5.87505	6.3459	6.68815	5.28463	47.0808	44.4719	91.5527	120.124	149.052	171.026	179.392	96.6918	4.62645	4.00145	6.01443	6.87376	7.65229	8.03291	8.42933	7.0098	50.6011	42.5561	93.1572	118.152	138.582	160.644	167.2	81.6495	4.96218
Benin	Benin2006	57232	750	76.3093	9092	5	1983.5	2006.75	55.2954	54.5752	109.871	138.847	172.226	200.014	211.896	114.618	4.79561	4.41211	6.59244	7.29096	7.51514	8.37135	8.73536	7.1869	65.3866	60.0703	125.457	156.151	187.276	214.618	228.257	117.547	6.97072	6.07826	8.90922	9.81881	10.0383	11.1103	11.5984	10.0594	44.9198	48.9199	93.8397	120.965	156.773	185.013	194.858	111.479	5.26868
Bolivia	Bolivia1989	22338	676	33.0444	3550	1	1988.5	1989.33	35.5777	38.3575	73.9352	107.595	115.318	116.957	118.363	47.9744	6.6869	6.05557	8.90517	10.095	10.4286	10.4703	10.4672	6.13451	30.7649	30.2249	60.9898	96.0153	103.033	105.86	107.325	49.3451	8.32126	6.58302	10.4926	12.0579	12.1846	12.4493	12.4768	8.42477	39.7956	45.6311	85.4268	117.777	126.184	126.623	127.969	46.5158	9.85591
Bolivia	Bolivia1989	22338	676	33.0444	3550	1	1987.5	1989.33	31.6768	45.8284	77.5052	102.77	111.281	114.043	115.273	40.9405	6.75561	8.02508	9.86424	10.704	10.714	10.7559	10.7383	5.95039	40.9045	53.1897	94.0943	118.326	125.205	130.059	131.859	41.6871	9.52437	12.1837	14.6759	15.3562	15.3614	15.5089	15.5039	7.3438	21.5238	37.8264	59.3502	85.701	95.9706	96.3886	96.9696	39.993	7.46978
Bolivia	Bolivia1989	22338	676	33.0444	3550	1	1986.5	1989.33	32.7688	38.0125	70.7812	92.313	102.155	105.399	107.76	39.7958	5.72546	6.00491	7.81851	8.95072	9.49428	9.55046	9.55681	5.71291	37.107	42.8179	79.9249	99.8	111.905	114.816	116.833	40.1142	8.72282	8.36317	11.5845	12.7946	13.4545	13.6869	13.7243	8.04807	28.3645	33.1534	61.5179	84.7866	92.1145	95.7271	98.4884	39.394	7.87163
Bolivia	Bolivia1989	22338	676	33.0444	3550	1	1985.5	1989.33	34.0813	42.2569	76.3382	110.03	122.992	129.95	132.678	60.9966	6.05381	7.52397	9.67691	10.3964	10.589	10.7587	10.8949	6.65252	29.1917	46.5105	75.7022	109.996	123.016	126.73	129.835	58.5659	7.69257	10.38	13.0125	13.774	13.9913	14.3622	14.3853	9.47818	38.7795	37.8334	76.6129	109.663	122.569	133.222	135.548	63.8247	9.47322
Bolivia	Bolivia1989	22338	676	33.0444	3550	1	1984.5	1989.33	55.6092	64.809	120.418	156.429	168.636	174.793	176.443	63.6945	12.9455	9.05196	13.8385	14.1204	13.7315	14.0894	14.0576	6.31891	60.4707	78.1856	138.656	178.444	187.827	192.358	195.019	65.4361	16.0763	14.095	18.8419	19.0522	18.8461	18.9518	18.9155	9.27052	49.9033	49.1542	99.0575	130.705	146.281	154.284	154.858	61.9355	16.0376
Bolivia	Bolivia1989	22338	676	33.0444	3550	1	1983.5	1989.33	43.93	53.4769	97.4069	133.321	144.151	146.474	147.824	55.8578	6.9645	6.82081	9.5977	10.4279	10.7052	10.6799	10.6967	5.89062	44.7579	50.9274	95.6854	134.229	145.173	147.793	149.068	59.0306	9.96786	9.10465	14.2819	15.4579	15.7911	15.7697	15.7897	9.02159	43.0267	56.4015	99.4281	132.36	143.067	145.088	146.513	52.2829	9.3573
Bolivia	Bolivia1989	22338	676	33.0444	3550	1	1982.5	1989.33	37.9294	48.0716	86.001	127.131	135.214	138.328	141.082	60.2638	6.89734	6.54502	8.81461	10.6916	10.9111	11.0048	11.0596	7.12997	39.9576	58.1077	98.0653	132.688	139.779	140.645	142.509	49.2754	8.80992	10.0841	12.4177	13.2585	13.966	13.9688	13.9642	7.49956	35.606	36.5495	72.1556	120.426	129.542	134.937	138.626	71.6396	9.47841
Bolivia	Bolivia1989	22338	676	33.0444	3550	1	1981.5	1989.33	45.3495	49.4182	94.7677	129.252	137.274	143.468	146.735	57.4074	7.83937	7.16953	10.6988	11.7992	12.3419	12.4096	12.4252	7.0984	62.1735	57.4858	119.659	145.306	151.053	156.955	160.412	46.2917	13.0603	9.51823	16.3466	16.5184	16.8248	16.9565	17.0106	7.45411	25.396	40.7588	66.1548	110.084	120.489	127.011	130.065	68.4379	7.30559
Bolivia	Bolivia1989	22338	676	33.0444	3550	1	1980.5	1989.33	48.0919	55.1791	103.271	132.71	142.211	153.081	155.196	57.9048	7.54635	7.38331	10.6278	11.6034	11.4058	11.6082	11.6828	7.03256	61.501	51.3232	112.824	145.571	153.6	167.565	170.636	65.1633	12.3545	10.1661	15.2491	16.4992	16.4581	17.3114	17.4715	11.1825	34.3137	59.1451	93.4589	119.501	130.568	137.89	138.995	50.2305	9.38429
Bolivia	Bolivia1989	22338	676	33.0444	3550	1	1979.5	1989.33	43.4436	58.9518	102.395	138.502	150.592	160.093	162.187	66.6126	7.55182	7.79818	10.4562	11.3352	11.5711	12.3316	12.6586	8.29495	45.9278	75.0191	120.947	161.325	172.874	183.888	187.121	75.2785	11.6107	13.1729	17.8996	18.0806	18.2531	19.7203	20.2661	12.6081	40.9426	43.445	84.3877	115.739	128.407	136.254	137.138	57.6124	10.1416
Bolivia	Bolivia1989	22338	676	33.0444	3550	1	1978.5	1989.33	31.1073	47.3631	78.4705	113.281	129.318	137.256	141.334	68.2167	6.0119	6.77528	8.7923	10.2566	10.7705	11.163	11.4129	8.48963	34.2642	51.6617	85.9259	118.035	133.668	141.412	148.164	68.0891	9.17635	9.29812	12.9042	13.6013	14.4815	15.2475	15.458	11.1089	27.7684	41.9948	69.7632	107.621	124.091	132.232	133.336	68.3403	7.70331
Bolivia	Bolivia1989	22338	676	33.0444	3550	1	1977.5	1989.33	50.835	56.3886	107.224	145.833	157.326	163.15	170.132	70.464	8.56622	8.3479	11.6112	12.6616	12.9332	13.3093	13.4832	8.31092	67.5472	66.5277	134.075	176.338	184.156	189.403	200.511	76.7231	13.9872	12.3286	17.906	19.2832	18.9336	19.4692	19.8592	12.1066	30.2878	44.8124	75.1002	109.772	125.252	131.758	133.844	63.5141	9.05893
Bolivia	Bolivia1989	22338	676	33.0444	3550	1	1976.5	1989.33	46.3598	40.4402	86.8	129.205	134.933	140.501	145.497	64.2759	8.68096	6.97672	11.8676	12.8429	13.2736	13.5554	14.3334	8.52744	50.7701	43.1693	93.9394	141.973	145.611	149.381	156.277	68.8011	12.5354	11.3283	16.8735	19.1579	19.2624	19.5543	20.6003	12.6779	41.6531	37.7994	79.4525	116.103	124.181	131.773	134.718	60.035	11.1344
Bolivia	Bolivia1989	22338	676	33.0444	3550	1	1975.5	1989.33	44.647	53.0182	97.6652	138.483	149.353	158.797	162.055	71.3589	8.9216	8.43713	11.6532	12.8307	13.3186	13.9299	14.0337	9.74724	61.3623	38.911	100.273	138.536	147.912	151.74	153.235	58.8641	14.9724	9.90827	17.0941	18.5502	18.8384	19.1836	19.1871	11.6701	27.7172	68.1705	95.8877	139.451	151.948	167.197	172.165	84.3672	9.571
Bolivia	Bolivia1989	22338	676	33.0444	3550	1	1974.5	1989.33	56.0748	65.5269	121.602	162.064	173.48	185.032	189.708	77.5344	11.4301	9.51445	15.5614	16.1806	16.0257	16.5086	16.6984	10.6143	39.6451	62.9981	102.643	137.994	148.189	155.367	161.878	66.0105	11.8024	13.9248	20.9979	21.6435	21.6293	21.7815	22.8296	14.3141	72.7354	68.2751	141.011	186.786	199.38	214.928	217.927	89.5425	16.8474
Bolivia	Bolivia1989	22338	676	33.0444	3550	1	1973.5	1989.33	58.1249	65.1333	123.258	163.286	178.014	189.69	194.871	81.6811	10.2475	9.91596	12.8407	14.7178	14.3387	14.6947	15.0753	11.8463	67.6713	72.4855	140.157	173.618	195.161	202.651	213.007	84.7249	15.0068	14.1847	19.4402	22.2685	22.6125	22.5129	23.7556	17.2333	47.431	57.5798	105.011	152.037	159.801	175.701	175.701	78.9844	13.0892
Bolivia	Bolivia1989	22338	676	33.0444	3550	1	1972.5	1989.33	55.8338	80.5045	136.338	189.807	206.924	215.956	224.645	102.246	11.4174	12.6195	15.3717	16.0372	16.5695	16.7966	16.9318	11.8409	61.625	104.566	166.191	211.38	235.766	238.256	254.073	105.397	15.3639	19.1673	22.4778	22.9498	21.8097	21.9275	22.5671	17.2056	49.444	53.7627	103.207	165.516	175.112	190.908	190.908	97.7942	17.6367
Bolivia	Bolivia1989	22338	676	33.0444	3550	1	1971.5	1989.33	39.3937	42.5895	81.9832	134.905	155.209	165.114	175.258	101.605	9.22173	8.77822	12.3202	15.0254	15.9726	16.6637	17.2172	12.9791	26.2817	52.9857	79.2674	124.626	155.289	161.385	178.79	108.091	9.29128	13.3053	15.7571	18.9533	20.3527	21.3314	22.2211	18.7862	52.7898	32.0915	84.8813	145.048	155.46	169.676	169.676	92.6599	16.1119
Bolivia	Bolivia1989	22338	676	33.0444	3550	1	1970.5	1989.33	66.4847	82.7783	149.263	186.981	213.927	224.268	232.5	97.8407	11.7913	14.8864	18.6173	18.991	20.4442	20.4454	20.3494	12.8215	87.3413	63.2193	150.561	184.521	216.23	227.037	239.688	104.925	18.4672	18.8933	26.7051	27.3559	28.4303	28.1261	28.1618	18.1928	46.0152	101.634	147.65	189.034	210.567	220.246	222.716	88.0693	14.9564
Bolivia	Bolivia1989	22338	676	33.0444	3550	1	1969.5	1989.33	44.5921	60.3075	104.9	148.837	168.103	176.359	183.045	87.3038	13.6181	12.4815	18.9459	20.1297	20.6807	20.746	21.0796	14.6033	62.596	65.4412	128.037	161.98	178.812	188.473	197.77	79.9727	24.2262	19.6604	30.8663	31.7677	31.8461	31.8977	32.0653	17.2862	26.9437	55.1209	82.0646	137.589	160.2	166.526	169.869	95.654	12.1271
Bolivia	Bolivia1989	22338	676	33.0444	3550	1	1968.5	1989.33	70.4943	74.6117	145.106	197.468	214.939	224.037	224.691	93.0929	14.2089	14.8205	18.8397	21.1424	21.8078	22.6555	22.6571	17.3334	100.184	66.3914	166.575	197.908	221.863	235.619	235.619	82.8434	23.4506	20.9707	29.1725	30.8968	31.2604	33.0618	33.0618	22.558	39.3423	84.7012	124.044	205.155	213.937	217.077	218.516	107.85	15.1314
Bolivia	Bolivia1989	22338	676	33.0444	3550	1	1967.5	1989.33	122.243	44.3045	166.547	216.21	245.657	256.745	257.477	109.1	26.16	11.8728	27.734	30.1688	30.751	31.1753	31.1572	19.2056	137.071	41.9373	179.009	206.319	240.297	258.015	258.015	96.2327	32.333	17.0298	34.9809	35.4344	38.4078	39.6568	39.6568	26.2467	101.036	47.0776	148.113	226.749	250.683	253.913	255.552	126.119	39.8325
Bolivia	Bolivia1989	22338	676	33.0444	3550	1	1966.5	1989.33	65.3586	67.3932	132.752	186.532	225.582	238.696	238.696	122.161	15.2996	14.9627	19.5411	22.6271	23.8162	26.5733	26.5733	21.1596	92.3931	63.9571	156.35	205.198	248.104	259.802	259.802	122.624	24.881	19.0456	28.3195	33.9298	34.8319	36.8308	36.8308	30.9554	29.0105	73.0228	102.033	162.335	196.428	211.392	211.392	121.785	12.8816
Bolivia	Bolivia1989	22338	676	33.0444	3550	1	1965.5	1989.33	118.176	65.6445	183.821	234.631	269.659	290.03	295.424	136.738	25.6237	17.5524	32.3615	32.6077	32.347	32.8131	33.158	25.1324	132.372	70.5564	202.928	266.803	307.698	319.762	330.099	159.547	36.0321	25.7124	40.809	42.3684	42.2784	44.1963	44.4562	37.1572	99.2117	59.9212	159.133	192.294	219.094	249.548	249.548	107.526	30.9035
Bolivia	Bolivia1989	22338	676	33.0444	3550	1	1964.5	1989.33	87.333	76.3364	163.669	227.938	245.407	266.029	273.628	131.478	21.6352	21.4237	28.6161	32.3235	32.4909	34.2084	34.7601	25.5879	68.022	86.1063	154.128	225.028	243.789	245.973	258.841	123.793	27.6794	32.2257	39.6181	44.2554	45.3791	45.2239	46.7044	34.1878	110.591	63.3586	173.95	230.062	246.186	284.324	284.324	133.617	36.0144
Bolivia	Bolivia1989	22338	676	33.0444	3550	1	1963.5	1989.33	63.4517	99.0544	162.506	245.62	254.423	285.018	293.879	156.864	18.9355	24.955	28.9443	30.6863	30.9226	33.6051	33.8512	28.2543	53.8047	98.3558	152.16	208.09	213.654	234.569	248.93	114.136	25.646	34.7154	40.7528	44.2639	44.2488	45.5998	46.6793	38.4743	75.8067	97.6866	173.493	282.721	294.233	338.333	338.333	199.441	28.0704
Bolivia	Bolivia1989	22338	676	33.0444	3550	2	1988	1989.33	33.6867	41.9752	75.6619	105.162	113.263	115.465	116.779	44.4823	4.73566	5.155	7.4876	8.73291	8.9243	8.99702	8.98045	5.52843	35.9711	41.7457	77.7168	107.355	114.301	118.17	119.816	45.6472	6.80498	7.40944	9.50412	10.8076	10.8822	11.0919	11.1146	7.03552	31.451	42.175	73.6261	102.987	112.257	112.685	113.634	43.1877	6.23092
Bolivia	Bolivia1989	22338	676	33.0444	3550	2	1986	1989.33	33.413	40.0952	73.5083	101.22	112.733	117.843	120.387	50.5983	4.46605	5.51506	6.95691	7.83639	8.21486	8.42201	8.5214	5.44134	33.2764	44.6634	77.9398	105.192	117.783	121.099	123.646	49.5691	5.73325	7.58476	9.48334	10.6549	11.22	11.5625	11.5913	8.03779	33.548	35.4522	69.0002	97.1983	107.518	114.651	117.19	51.7618	6.6029
Bolivia	Bolivia1989	22338	676	33.0444	3550	2	1984	1989.33	49.2249	58.7139	107.939	143.951	155.508	159.81	161.318	59.8384	6.71677	5.87997	8.64927	9.1617	9.2425	9.35645	9.37268	5.23801	52.0149	63.8963	115.911	155.172	165.321	168.958	170.968	62.2755	8.90721	8.86665	11.5152	12.6749	12.8859	12.9362	12.9455	8.09022	46.0784	52.8544	98.9328	131.225	144.381	149.401	150.39	57.1071	8.81908
Bolivia	Bolivia1989	22338	676	33.0444	3550	2	1982	1989.33	41.5088	48.7616	90.2705	128.129	136.183	140.758	143.757	58.7939	5.33946	4.82929	7.13279	8.95112	9.33308	9.40874	9.44792	6.45708	50.7635	57.9475	108.711	138.946	145.378	148.669	151.309	47.794	7.67278	7.08121	10.4481	11.3706	11.7414	11.7668	11.8107	6.36375	30.7285	38.1364	68.8649	114.996	124.746	130.67	134.066	70.0228	6.50498
Bolivia	Bolivia1989	22338	676	33.0444	3550	2	1980	1989.33	45.8827	56.9389	102.822	135.434	146.179	156.394	158.499	62.0582	5.59869	5.56221	7.56449	8.80607	8.87261	9.4253	9.66144	6.90047	54.1388	62.5556	116.694	153.134	162.895	175.463	178.613	70.0987	8.64306	8.53071	12.1118	13.3185	13.5704	14.8266	15.243	11.0624	37.4813	51.3422	88.8234	117.364	129.185	136.766	137.763	53.7103	6.87555
Bolivia	Bolivia1989	22338	676	33.0444	3550	2	1978	1989.33	40.1803	51.7726	91.9529	128.633	142.437	149.32	154.771	69.1798	5.2496	5.60108	7.71222	8.78454	9.20388	9.71596	10.0291	7.57087	50.154	58.9242	109.078	146.115	157.871	164.331	173.175	71.944	8.47355	8.27237	11.7027	12.2725	12.4727	13.3909	13.7716	10.2207	28.8771	43.361	72.2381	108.545	124.533	131.886	133.446	65.9739	5.78556
Bolivia	Bolivia1989	22338	676	33.0444	3550	2	1976	1989.33	45.5881	45.9214	91.5095	133.159	141.302	148.731	152.877	67.5483	6.7257	5.8023	9.18005	10.6561	10.9903	11.3774	11.737	7.78269	55.475	40.948	96.423	139.571	145.887	149.688	154.002	63.7235	9.61482	8.13304	13.0207	15.5358	15.7539	16.1673	16.4699	10.2749	35.2826	50.9545	86.2371	126.306	136.48	147.844	151.817	71.7688	7.52987
Bolivia	Bolivia1989	22338	676	33.0444	3550	2	1974	1989.33	57.0081	65.2442	122.252	162.514	175.548	187.161	192.069	79.541	8.42939	7.68255	11.0827	12.4377	12.4742	12.9961	13.3687	10.1131	52.7399	67.1021	119.842	154.318	170.133	177.473	185.802	74.941	10.3411	10.9951	16.0051	18.022	18.1407	18.2994	19.6841	14.1583	61.5368	63.2954	124.832	171.155	181.408	197.11	198.77	84.4843	10.9565
Bolivia	Bolivia1989	22338	676	33.0444	3550	2	1972	1989.33	48.1896	61.5277	109.717	163.024	181.606	191.05	200.424	101.885	7.60524	8.08622	10.1609	12.2251	12.9215	13.3172	13.6191	10.8699	45.519	79.2357	124.755	170.138	197.358	201.47	218.047	106.59	9.28	12.8804	14.8818	16.571	16.8632	17.4077	18.159	15.5232	51.0327	42.7889	93.8216	155.162	165.141	180.299	180.299	95.4309	12.2367
Bolivia	Bolivia1989	22338	676	33.0444	3550	2	1970	1989.33	56.9829	72.6041	129.587	170.054	193.454	202.83	210.426	92.8744	9.30888	10.0249	13.9083	14.9306	15.6247	15.7641	15.8909	11.7382	76.6051	64.3555	140.961	174.878	199.313	209.6	220.872	93.0239	14.7803	13.6848	20.5965	21.9204	21.9424	21.9914	22.2159	14.7414	37.735	80.595	118.33	165.717	187.746	195.839	198.686	91.1403	11.7494
Bolivia	Bolivia1989	22338	676	33.0444	3550	2	1968	1989.33	93.163	60.1259	153.289	204.484	227.317	237.417	238.109	100.176	14.9108	9.79321	16.9629	19.7944	20.5228	21.5092	21.512	16.6462	117.616	54.3594	171.975	201.435	229.768	245.438	245.438	88.7204	19.8542	14.1934	23.7007	25.6509	26.9391	29.2079	29.2079	22.4117	63.8113	67.4313	131.243	211.566	227.267	230.471	232.011	115.992	19.5975
Bolivia	Bolivia1989	22338	676	33.0444	3550	2	1966	1989.33	88.6139	66.9604	155.574	208.037	245.238	261.708	264.237	128.682	15.3048	12.6149	19.4123	21.5348	22.7303	24.963	25.1462	20.6587	109.969	67.0685	177.037	233.494	275.511	287.363	292.138	139.862	21.8985	16.8283	25.1275	30.5729	31.055	33.638	33.7271	31.2641	59.9832	66.9976	126.981	174.084	204.86	227.208	227.208	114.805	16.6396
Bolivia	Bolivia1989	22338	676	33.0444	3550	2	1964	1989.33	75.6755	86.8148	162.49	235.22	248.771	273.694	281.879	142.552	14.6908	18.1236	21.8892	25.9733	25.7911	28.8714	28.9582	22.7393	60.9845	92.2608	153.245	217.922	231.036	241.953	255.495	120.755	18.7861	26.5503	30.1555	36.2086	36.4016	37.8363	38.4554	29.7385	93.907	80.009	173.916	255.502	269.407	309.575	309.575	164.219	22.6097
Bolivia	Bolivia1989	22338	676	33.0444	3550	3	1987.5	1989.33	33.3876	40.6887	74.0763	101.101	109.765	112.337	114.005	43.1227	3.72298	4.3666	5.92781	7.30649	7.61533	7.64503	7.60007	4.70888	36.3457	42.0959	78.4416	104.995	113.66	117.181	118.955	43.962	5.32659	5.98599	7.45505	8.9028	9.26544	9.39925	9.39413	6.21124	30.4579	39.2505	69.7084	97.2114	105.873	107.416	108.964	42.1972	5.25766
Bolivia	Bolivia1989	22338	676	33.0444	3550	3	1984.5	1989.33	44.1524	53.6817	97.834	133.168	145.184	150.374	152.291	60.3624	4.8721	4.58077	6.64078	7.35206	7.47248	7.67814	7.75446	4.86903	44.7637	58.6802	103.444	141.252	152.33	155.987	158.365	61.258	6.61411	7.14303	9.05171	10.1009	10.421	10.5982	10.6401	7.1037	43.4989	48.2458	91.7448	124.282	137.349	144.221	145.653	59.3541	6.75698
Bolivia	Bolivia1989	22338	676	33.0444	3550	3	1981.5	1989.33	43.6814	50.8293	94.5107	129.665	138.162	144.647	147.375	58.3822	4.62513	4.02726	6.22937	7.80813	8.03164	8.22055	8.28012	5.68002	54.1664	55.8156	109.982	141.012	147.94	154.572	157.341	53.2117	6.88008	5.65409	8.84456	9.68372	9.99174	10.2648	10.3054	6.28649	31.9642	45.2256	77.1898	116.752	126.897	133.23	135.916	63.6386	5.77472
Bolivia	Bolivia1989	22338	676	33.0444	3550	3	1978.5	1989.33	41.3443	54.3868	95.7311	132.203	145.385	153.186	157.441	68.2423	4.28055	4.83496	6.5401	7.62718	7.98282	8.57823	8.83702	6.79664	48.7016	64.3745	113.076	151.343	163.028	171.084	177.976	73.1745	6.54633	7.46234	10.3947	10.7057	10.8593	12.1374	12.4656	9.21998	33.3516	43.4556	76.8072	111.283	126.101	133.627	134.939	62.9681	5.59315
Bolivia	Bolivia1989	22338	676	33.0444	3550	3	1975.5	1989.33	49.1399	52.4153	101.555	142.803	151.931	160.669	164.98	70.5941	5.53958	5.54095	8.35131	9.53738	9.71767	10.1201	10.2755	7.29821	50.1616	48.3459	98.5074	139.262	146.704	151.522	156.502	64.3315	7.36898	8.25241	12.3323	14.0426	14.1927	14.3801	14.5966	9.10619	48.0848	56.5951	104.68	146.449	157.382	170.159	173.809	77.211	7.27867
Bolivia	Bolivia1989	22338	676	33.0444	3550	3	1972.5	1989.33	51.7961	62.7596	114.556	163.154	180.304	190.625	198.357	94.6434	6.21366	6.59577	8.13592	9.97812	10.3856	10.812	11.1034	9.02845	53.6853	76.8634	130.549	171.623	196.712	202.126	216.443	98.7913	8.11775	10.7918	12.1903	13.9827	14.42	14.8398	15.7849	12.9441	49.7474	48.0886	97.836	154.184	163.345	178.794	178.794	89.7381	9.09097
Bolivia	Bolivia1989	22338	676	33.0444	3550	3	1969.5	1989.33	60.9205	73.0585	133.979	177.952	199.559	208.857	214.454	92.9247	8.28798	8.49208	11.9716	13.3931	13.9472	14.1524	14.1339	11.0462	83.6404	64.9506	148.591	181.702	205.997	217.195	225.273	90.0652	13.3072	11.1727	17.0691	18.287	18.1697	18.4171	18.4895	12.8051	38.1922	81.2597	119.452	175.798	193.869	200.571	203.006	94.8884	10.3921
Bolivia	Bolivia1989	22338	676	33.0444	3550	3	1966.5	1989.33	100.679	57.8484	158.527	209.952	244.317	258.695	260.496	121.179	14.6317	9.45288	16.6335	18.5562	19.9878	21.0728	21.1734	16.1088	119.862	57.2522	177.114	222.005	261.18	275.312	278.096	122.717	20.6673	12.3969	22.8265	25.0749	26.2153	27.4804	27.5098	22.538	74.3588	58.5798	132.939	193.065	221.264	235.988	236.638	119.599	17.3434
Bolivia	Bolivia1989	22338	676	33.0444	3550	3	1963.5	1989.33	71.1547	89.6471	160.802	238.939	256.917	284.726	298.616	164.222	11.9444	14.6271	19.7497	24.0135	24.6623	27.2951	29.0061	24.4368	67.7756	92.234	160.01	219.225	233.802	250.207	265.511	125.598	15.3324	21.0813	28.7466	32.1123	32.2006	34.5414	36.0605	29.7927	75.4861	85.4487	160.935	258.966	280.509	322.418	334.495	206.849	16.8374
Bolivia	Bolivia1989	22338	676	33.0444	3550	4	1987	1989.33	33.5534	41.0896	74.643	103.288	113.114	116.848	118.783	47.7001	3.21294	4.02562	5.24928	6.55872	6.77295	6.89113	6.87123	4.32127	34.6557	43.1583	77.8141	106.293	116.153	119.726	121.83	47.7302	4.35973	5.44741	6.55392	8.06711	8.5269	8.70697	8.69154	6.20826	32.4696	38.9687	71.4383	100.252	110.041	113.95	115.697	47.6638	4.57766
Bolivia	Bolivia1989	22338	676	33.0444	3550	4	1983	1989.33	45.1959	53.7677	98.9636	135.884	145.775	150.208	152.389	59.2934	4.5327	4.12063	6.07167	7.33638	7.54773	7.60826	7.64083	4.63196	51.3567	61.0749	112.432	147.42	155.839	159.317	161.616	55.4143	6.06979	5.88976	8.22208	9.35501	9.59126	9.6483	9.69614	6.01235	38.1294	45.416	83.5454	122.631	134.13	139.581	141.641	63.3912	5.56895
Bolivia	Bolivia1989	22338	676	33.0444	3550	4	1979	1989.33	43.2508	54.5968	97.8476	132.301	144.443	153.093	156.767	65.3094	3.98722	4.20276	5.7897	6.84062	7.16841	7.72139	7.91407	5.96225	52.2482	60.793	113.041	149.761	160.421	170.139	176.012	70.9961	6.01161	6.35641	9.08584	9.6397	9.69482	10.9146	11.1783	8.45925	33.629	47.9079	81.537	113.53	127.279	134.75	136.005	59.3034	4.80249
Bolivia	Bolivia1989	22338	676	33.0444	3550	4	1975	1989.33	51.1221	55.1921	106.314	147.295	157.679	167.083	171.578	73.0276	5.15289	5.28403	7.61683	8.74564	8.91887	9.30911	9.50292	7.13016	54.1437	53.5467	107.69	146.845	157.394	162.812	168.937	68.6379	6.84676	7.84458	11.5506	13.392	13.4308	13.5401	13.9574	8.94831	47.9453	56.8842	104.829	147.735	157.944	171.434	174.315	77.6223	6.38788
Bolivia	Bolivia1989	22338	676	33.0444	3550	4	1971	1989.33	52.2853	66.7146	119	166.78	187.362	196.77	205.366	98.032	6.18205	6.68672	8.61398	9.93846	10.8768	11.3026	11.3926	9.13655	59.6855	72.9024	132.588	172.963	198.913	205.901	220.165	100.963	8.38136	9.46858	12.6279	13.8919	14.3239	14.6111	14.8951	11.6736	44.702	60.3865	105.088	160.499	175.134	187.418	188.655	93.3798	9.25135
Bolivia	Bolivia1989	22338	676	33.0444	3550	4	1967	1989.33	91.1654	62.9189	154.084	205.817	234.823	247.665	249.107	112.331	12.015	8.19409	14.0874	16.4215	17.2149	18.3846	18.4921	14.3219	114.166	59.7844	173.95	214.628	248.917	262.949	264.849	110.041	16.6057	10.924	19.5415	21.9256	22.4205	23.7872	23.8066	18.8884	62.1883	67.0653	129.254	195.74	217.817	229.173	230.069	115.781	13.0458
Bolivia	Bolivia1989	22338	676	33.0444	3550	5	1986.5	1989.33	37.4583	45.7243	83.1826	113.525	123.89	128.145	130.023	51.0898	3.85233	3.75379	5.31407	6.44735	6.58937	6.75704	6.75359	4.10733	39.5561	50.391	89.9471	121.12	130.89	134.673	136.889	51.5817	4.71537	5.30548	6.47261	7.73062	8.06091	8.19806	8.16288	5.9736	35.3301	40.8848	76.2148	105.669	116.675	121.449	122.952	50.5933	5.12805
Bolivia	Bolivia1989	22338	676	33.0444	3550	5	1981.5	1989.33	43.6889	52.9332	96.6221	132.106	141.738	147.76	150.048	59.1405	3.56852	3.20656	4.96328	6.48358	6.69837	7.00544	7.10561	4.8077	50.7875	58.2067	108.994	143.347	151.999	158.452	160.949	58.3103	5.12345	4.69952	7.17817	8.12255	8.48333	8.91716	9.03243	6.1148	35.9443	47.2485	83.1927	119.902	130.588	136.153	138.221	60.0214	4.515
Bolivia	Bolivia1989	22338	676	33.0444	3550	5	1976.5	1989.33	45.1836	52.1328	97.3165	136.567	147.752	155.644	160.475	69.968	4.16289	4.23921	6.2433	7.38712	7.61441	7.9284	8.18085	5.71963	50.1582	53.1616	103.32	142.416	151.746	157.322	164.14	67.828	6.16633	5.94761	8.90907	10.1175	10.197	10.6179	10.8414	7.36802	39.8315	50.9825	90.814	130.232	143.389	153.729	156.463	72.2067	5.08758
Bolivia	Bolivia1989	22338	676	33.0444	3550	5	1971.5	1989.33	53.6481	66.3418	119.99	165.918	185.005	195.016	202.7	93.9881	5.28036	5.87082	7.68482	9.06178	9.75273	10.182	10.242	8.37721	61.6114	72.7883	134.4	173.103	197.96	205.074	218.386	97.027	7.18544	8.48784	10.7528	12.0438	12.5441	12.8604	13.2581	10.4479	45.3167	59.8071	105.124	158.551	171.377	184.681	185.553	89.8778	7.68041
Bolivia	Bolivia1989	22338	676	33.0444	3550	5	1966.5	1989.33	90.6147	64.887	155.502	209.102	236.512	250.408	252.585	114.959	11.293	7.53744	13.3426	15.6693	16.1809	17.4974	17.7205	13.3504	107.649	63.6607	171.31	216.347	248.655	261.242	264.551	112.517	15.0693	10.3482	18.3115	20.8657	21.2724	22.2635	22.4672	18.0627	69.2924	66.5664	135.859	200.768	221.949	237.415	238.213	118.447	12.5542
Bolivia	Bolivia1994	24174	613	39.4356	3920	1	1993.5	1994.17	37.0954	43.1314	80.2268	99.7407	103.214	106.558	107.661	29.8267	5.28419	6.31543	8.60867	9.05428	9.41473	9.56818	9.6201	4.28083	37.9774	46.5062	84.4836	103.83	110.434	115.622	116.705	35.1952	8.02257	8.72136	12.8354	13.1715	13.9453	14.268	14.4099	6.2882	36.1035	39.2709	75.3743	95.0736	95.4044	96.95	98.0728	24.5488	7.29755
Bolivia	Bolivia1994	24174	613	39.4356	3920	1	1992.5	1994.17	33.7916	29.7331	63.5247	80.9796	88.8975	96.0833	98.0491	36.8663	5.47962	4.60056	6.36598	7.03479	7.38938	7.5517	7.63262	4.50852	36.4626	28.969	65.4316	78.4523	88.9043	96.0809	98.7291	35.6288	8.22371	6.32929	9.6981	10.2442	10.8194	11.2128	11.3463	6.22813	30.8975	30.5666	61.4641	83.3007	88.7835	95.9795	97.2235	38.1013	6.84286
Bolivia	Bolivia1994	24174	613	39.4356	3920	1	1991.5	1994.17	28.9041	29.9899	58.894	79.2364	89.9675	96.661	99.0848	42.7059	5.29477	4.78181	6.97218	7.66629	8.09019	8.21703	8.26256	4.97302	32.8559	36.3217	69.1776	87.3634	97.5132	103.307	107.713	41.3994	7.27458	7.48385	10.199	11.0792	11.2836	11.7433	11.8976	6.81462	24.8049	23.5064	48.3113	70.7857	82.1174	89.7759	90.1439	43.9562	7.34252
Bolivia	Bolivia1994	24174	613	39.4356	3920	1	1990.5	1994.17	35.1398	33.4247	68.5646	92.9338	104.477	108.951	112.586	47.2616	6.64868	5.09172	8.53239	8.92588	9.10645	9.20088	9.38675	5.63981	41.6122	32.1585	73.7707	98.8495	110.187	116.091	121.43	51.4551	9.243	6.50602	11.628	11.2586	11.133	11.3601	11.6468	7.19567	28.8785	34.6546	63.5331	87.1655	98.9211	101.91	103.844	43.0458	7.9588
Bolivia	Bolivia1994	24174	613	39.4356	3920	1	1989.5	1994.17	44.6458	57.5701	102.216	130.232	141.246	146.412	148.944	52.0488	6.47746	7.5564	10.4948	10.944	11.1398	11.4773	11.688	6.21185	42.7997	66.5311	109.331	136.909	150.215	156.044	158.374	55.0638	7.81646	11.8261	14.6334	14.708	15.248	15.7172	15.8608	7.90868	46.4972	48.4359	94.9331	123.408	132.02	136.522	139.265	48.9818	9.54799
Bolivia	Bolivia1994	24174	613	39.4356	3920	1	1988.5	1994.17	38.7116	53.7281	92.4398	121.139	129.192	135.844	137.415	49.5565	5.91743	6.85326	9.02798	10.2263	10.2176	10.3442	10.3952	5.61352	33.3679	60.877	94.2449	124.558	134.454	140.756	142.012	52.7373	7.60032	9.72802	11.9739	12.4751	12.649	12.5525	12.6089	7.55353	44.3904	46.5562	90.9466	117.957	124.174	131.186	133.097	46.3673	9.39977
Bolivia	Bolivia1994	24174	613	39.4356	3920	1	1987.5	1994.17	41.4557	52.119	93.5748	118.8	127.066	135.702	138.175	49.2045	6.84334	6.19694	9.00805	9.47919	9.68725	9.95699	9.95059	5.57884	42.4936	57.0622	99.5558	126.338	136.93	144.451	147.366	53.0959	9.69248	9.54363	13.7307	14.4627	14.3405	14.4585	14.5531	7.99799	40.354	46.7793	87.1333	110.805	116.645	126.497	128.491	45.3051	9.12844
Bolivia	Bolivia1994	24174	613	39.4356	3920	1	1986.5	1994.17	48.8666	55.1023	103.969	131.096	144.483	150.379	155.264	57.2469	6.68686	6.40731	8.96602	9.85695	10.0669	10.1482	10.037	6.27107	56.7245	63.0845	119.809	143.479	159.85	164.947	172.084	59.3905	10.0925	9.67518	13.7414	14.5695	14.9821	15.0835	14.7084	8.30391	40.6296	46.9894	87.619	118.385	128.443	135.213	137.643	54.8283	8.50978
Bolivia	Bolivia1994	24174	613	39.4356	3920	1	1985.5	1994.17	51.5466	49.7787	101.325	133.627	150.767	154.138	160.084	65.3841	7.25191	7.05207	9.71199	10.3951	10.8914	11.0065	11.0297	6.63893	48.2461	48.995	97.2411	127.243	145.7	147.794	156.183	65.2905	8.92525	9.9341	13.0005	13.5306	13.8937	13.9368	13.9077	8.5669	54.7234	50.6663	105.39	140.145	155.91	160.602	164.203	65.7413	10.0592
Bolivia	Bolivia1994	24174	613	39.4356	3920	1	1984.5	1994.17	45.291	50.7837	96.0747	131.498	149.998	155.363	159.851	70.5552	6.4484	7.30586	9.33641	10.4836	10.8146	10.8723	11.2703	7.46224	44.7223	43.7238	88.4462	122.459	143.134	148.704	155.359	73.4055	10.8505	9.29656	14.0524	14.7396	15.4168	15.5729	16.0911	9.64641	45.891	58.3111	104.202	141.085	157.339	162.502	165.046	67.9213	9.0174
Bolivia	Bolivia1994	24174	613	39.4356	3920	1	1983.5	1994.17	56.7904	47.7809	104.571	144.75	160.021	165.458	169.035	71.9923	8.54116	7.04894	10.661	11.3517	11.8175	11.9148	12.1561	7.46625	61.3998	46.8627	108.262	143.951	158.655	164.54	170.046	69.2847	11.3808	9.77987	14.8363	16.1014	16.3033	16.4354	16.9355	10.1581	51.8872	48.465	100.352	145.264	161.09	166.121	167.688	74.8475	10.7527
Bolivia	Bolivia1994	24174	613	39.4356	3920	1	1982.5	1994.17	48.4717	55.3514	103.823	143.007	155.387	162.185	165.479	68.7989	7.3648	7.33301	10.4972	11.2033	11.4988	11.6679	11.8557	6.8343	48.5039	63.6683	112.172	150.25	159.357	166.409	169.306	64.3518	9.8739	10.5027	13.9654	14.6373	14.5631	15.1917	15.3276	9.35221	48.4374	46.2533	94.6907	135.007	150.419	156.955	160.701	72.9148	10.9906
Bolivia	Bolivia1994	24174	613	39.4356	3920	1	1981.5	1994.17	43.6002	64.6936	108.294	143.76	158.711	172.276	173.915	73.5906	6.56501	7.80057	10.6377	11.0305	11.313	11.4244	11.5494	7.18508	52.946	71.9854	124.931	162.904	174.342	190.1	191.456	76.0217	10.5118	11.0597	15.1868	15.65	15.9233	16.1929	16.218	10.2429	33.6585	57.1545	90.813	123.976	142.724	153.685	155.627	71.2882	8.10001
Bolivia	Bolivia1994	24174	613	39.4356	3920	1	1980.5	1994.17	32.8979	56.387	89.2848	130.259	144.873	155.281	156.061	73.3232	6.18951	7.05304	9.43411	9.74753	10.1728	10.5916	10.7246	7.485	39.0843	78.8739	117.958	156.255	168.261	178.147	178.147	68.2385	9.82092	10.6807	14.0418	15.088	15.525	16.4469	16.4469	10.7482	26.8021	35.3279	62.13	105.851	123.455	134.381	136.062	78.83	7.67052
Bolivia	Bolivia1994	24174	613	39.4356	3920	1	1979.5	1994.17	62.5812	62.415	124.996	161.838	174.024	184.463	185.915	69.6216	7.75718	8.7594	10.2766	11.2213	10.9195	10.8207	10.9653	6.97744	58.3393	69.4885	127.828	159.705	170.107	176.84	176.84	56.1956	11.9002	12.5003	17.079	19.0879	17.6665	17.895	17.895	9.88536	66.547	56.1833	122.73	165.067	179.055	193.487	196.482	84.07	12.0553
Bolivia	Bolivia1994	24174	613	39.4356	3920	1	1978.5	1994.17	63.0342	56.3933	119.427	156.099	178.567	194.297	196.206	87.1919	9.16118	7.80309	12.0695	13.0652	13.6016	13.7117	13.9369	9.72565	73.0217	57.5571	130.579	165.865	180.482	191.484	191.484	70.0531	12.5644	11.0986	16.3998	17.7918	17.5444	18.0242	18.0242	11.8732	50.9685	54.9786	105.947	144.149	175.276	196.133	199.922	105.111	12.0988
Bolivia	Bolivia1994	24174	613	39.4356	3920	1	1977.5	1994.17	51.6674	56.7118	108.379	152.211	185.403	196.284	199.696	102.417	8.9149	8.18341	11.986	13.7503	14.9285	15.2975	15.4612	11.5538	63.1616	50.2662	113.428	159.187	186.352	197.3	201.087	98.8748	13.6181	11.1566	17.065	18.8098	19.4205	19.7291	19.9803	13.4173	40.0362	63.4973	103.534	145.236	184.882	195.69	198.706	106.164	10.5002
Bolivia	Bolivia1994	24174	613	39.4356	3920	1	1976.5	1994.17	65.1928	72.3391	137.532	177.739	203.344	212.225	215.331	90.2047	10.4695	8.55042	12.3909	13.739	14.1035	15.2042	15.245	11.1859	74.6314	72.1875	146.819	182.9	208.494	219.148	224.333	90.8527	14.6403	13.1268	18.0708	18.6144	18.4911	19.7137	19.9345	14.6635	55.0157	72.4435	127.459	172.089	197.722	204.71	205.676	89.6422	13.2345
Bolivia	Bolivia1994	24174	613	39.4356	3920	1	1975.5	1994.17	69.0844	80.4556	149.54	187.038	201.835	208.499	220.213	83.1003	11.9602	11.7983	16.2512	17.2796	17.3911	17.3908	17.7533	11.3857	72.6035	89.3789	161.982	193.661	209.722	212.926	225.767	76.1136	16.1958	17.4253	22.4355	24.8376	24.9619	24.8818	24.6584	14.5499	65.0866	71.2729	136.359	179.747	193.186	203.395	213.952	89.8436	15.6585
Bolivia	Bolivia1994	24174	613	39.4356	3920	1	1974.5	1994.17	69.668	98.8705	168.539	212.286	235.088	240.469	256.045	105.244	11.423	14.3685	19.1371	22.9002	23.2375	23.157	24.1609	14.8147	74.8582	111.12	185.978	220.253	239.723	241.091	261.311	92.5433	17.7721	19.5926	27.8523	30.4749	30.7005	30.6748	31.5054	18.2391	64.3561	86.1274	150.484	204.413	230.589	240.076	250.916	118.223	13.9224
Bolivia	Bolivia1994	24174	613	39.4356	3920	1	1973.5	1994.17	73.0054	73.5501	146.556	186.42	208.69	218.394	222.405	88.875	12.1335	11.7857	16.5196	18.6581	18.5351	19.1712	19.6226	14.2808	85.6028	78.0228	163.626	192.438	206.616	212.428	220.794	68.3531	19.0215	16.3906	22.9414	24.5968	25.4068	25.3808	27.1169	19.5904	59.7152	68.3881	128.103	179.19	209.646	223.268	223.268	109.147	14.9636
Bolivia	Bolivia1994	24174	613	39.4356	3920	1	1972.5	1994.17	57.9637	79.5725	137.536	186.097	203.628	215.887	227.551	104.369	12.3052	12.3672	17.1788	17.8983	18.825	18.9973	20.192	13.6875	69.6046	88.3862	157.991	199.667	201.384	215.308	227.288	82.2996	16.7732	19.0085	24.1116	25.4893	25.3715	25.4927	28.8323	19.0381	45.7954	71.2918	117.087	172.675	206.036	216.737	228.083	125.716	16.6317
Bolivia	Bolivia1994	24174	613	39.4356	3920	1	1971.5	1994.17	55.7212	80.2777	135.999	195.929	216.872	225.71	245.599	126.852	12.765	15.3554	18.8855	21.0337	22.3927	23.1004	24.9268	18.8497	82.1488	93.8024	175.951	222.364	228.962	246.224	263.093	105.748	21.38	24.551	30.313	31.4393	31.6479	33.8495	39.1149	26.1448	30.2263	65.5732	95.7994	169.633	204.485	204.485	227.237	145.364	13.5437
Bolivia	Bolivia1994	24174	613	39.4356	3920	1	1970.5	1994.17	52.8539	95.6929	148.547	187.693	202.644	207.172	217.337	80.7915	13.2213	16.821	20.413	23.1824	23.1252	23.477	24.9468	16.0356	53.8676	127.365	181.233	213.667	227.821	237.126	243.01	75.4521	18.6393	27.0255	30.7169	32.5833	32.8994	33.9871	34.0446	22.1928	51.607	61.763	113.37	159.185	175.006	175.006	189.499	85.8638	17.3298
Bolivia	Bolivia1994	24174	613	39.4356	3920	1	1969.5	1994.17	52.2227	101.36	153.583	195.866	209.956	212.88	223.454	82.5492	12.4641	16.9245	20.7102	23.0325	25.3223	25.0466	25.6414	17.2586	59.1632	113.309	172.473	201.515	218.659	224.64	239.533	81.0369	18.3004	27.9654	31.3755	31.9274	33.3045	32.5739	34.0619	25.3166	46.3807	90.9226	137.303	193.021	204.298	204.298	209.871	84.1172	16.2121
Bolivia	Bolivia1994	24174	613	39.4356	3920	1	1968.5	1994.17	83.597	106.562	190.159	248.422	262.699	266.751	273.033	102.333	20.5679	21.5361	28.4014	31.1267	32.8556	32.4382	32.2612	21.04	115.654	136.46	252.114	292.931	312.414	319.551	325.584	98.237	31.9135	33.572	43.1084	44.8892	48.6425	47.9845	47.841	30.1604	44.5699	72.6448	117.215	194.025	202.764	202.764	209.288	104.299	20.2441
Bolivia	Bolivia1994	24174	613	39.4356	3920	2	1993	1994.17	35.4522	36.4831	71.9353	90.4421	96.2092	101.442	102.957	33.4259	3.92703	4.07041	5.72618	6.17709	6.57364	6.86299	6.94472	3.99365	37.2307	37.8656	75.0963	91.4053	99.9717	106.145	107.979	35.5528	5.8014	5.5828	8.76791	9.21967	9.95418	10.2962	10.465	5.44658	33.4888	34.9305	68.4193	89.1868	92.2068	96.5045	97.6848	31.4149	5.41521
Bolivia	Bolivia1994	24174	613	39.4356	3920	2	1991	1994.17	32.0784	31.7507	63.8292	86.1832	97.3032	102.882	105.908	44.9483	4.88997	3.57811	5.81691	6.34495	6.71978	6.84877	6.96616	4.58391	37.237	34.2304	71.4674	93.1389	103.867	109.714	114.58	46.431	6.15328	5.01557	7.91239	8.1638	8.26726	8.64231	8.82949	6.31691	26.9141	29.282	56.196	79.235	90.7624	96.0551	97.2102	43.4562	6.29393
Bolivia	Bolivia1994	24174	613	39.4356	3920	2	1989	1994.17	41.8974	55.6976	97.595	125.942	135.5	141.383	143.457	50.8215	4.76754	5.52773	7.55695	8.32151	8.44553	8.71745	8.85476	5.29396	38.3645	63.8065	102.171	131.085	142.736	148.793	150.606	53.9471	5.71413	8.50973	9.91875	10.1177	10.5537	10.6957	10.8753	6.79276	45.5368	47.4674	93.0042	120.746	128.166	133.87	136.221	47.6478	7.02115
Bolivia	Bolivia1994	24174	613	39.4356	3920	2	1987	1994.17	45.0741	53.6568	98.7309	124.884	135.634	142.917	146.599	53.1123	4.83597	4.83845	6.7843	7.55748	7.72194	7.95266	7.9096	5.32334	49.42	60.0945	109.515	134.758	148.198	154.521	159.555	56.1948	7.34467	7.32453	10.2538	11.0951	11.15	11.2759	11.1377	7.13051	40.489	46.8613	87.3503	114.448	122.302	130.635	132.848	49.8529	6.05874
Bolivia	Bolivia1994	24174	613	39.4356	3920	2	1985	1994.17	48.5889	50.3127	98.9016	132.725	150.536	154.903	160.133	67.952	5.01697	5.63117	7.31896	8.51559	8.87322	8.98863	9.18639	6.21849	46.5398	46.4438	92.9836	124.937	144.488	148.286	155.84	69.2996	6.92022	7.34135	10.1233	10.7744	11.1	11.1964	11.3696	7.82514	50.6489	54.3748	105.024	140.817	156.821	161.753	164.825	66.8187	7.10242
Bolivia	Bolivia1994	24174	613	39.4356	3920	2	1983	1994.17	52.7331	51.595	104.328	144.005	157.861	163.943	167.388	70.4047	5.9262	5.42857	8.10879	9.04754	9.44624	9.59259	9.78558	6.29545	55.1031	55.6003	110.703	147.545	159.544	166.001	170.261	66.9712	7.42644	8.06371	10.8187	12.2532	12.3304	12.7398	12.95	8.4098	50.2066	47.3879	97.5945	140.175	155.796	161.515	164.077	73.6721	7.96647
Bolivia	Bolivia1994	24174	613	39.4356	3920	2	1981	1994.17	38.3871	60.7244	99.1115	137.188	151.987	164.052	165.284	73.4521	4.54682	5.92897	7.76388	8.15216	8.45028	8.77781	8.87665	6.38948	46.3249	75.1639	121.489	159.622	171.331	184.347	185.047	72.3479	7.01108	8.52111	11.3176	12.044	12.3963	13.0676	13.0261	9.20478	30.2524	46.4058	76.6582	114.665	132.916	143.866	145.688	74.7612	5.79606
Bolivia	Bolivia1994	24174	613	39.4356	3920	2	1979	1994.17	62.7964	59.653	122.449	159.205	176.33	189.226	190.896	77.9972	5.70358	6.34973	8.61753	9.67892	9.96047	9.92923	10.0927	7.08083	65.7694	63.6594	129.429	162.899	175.361	184.072	184.072	62.7675	8.77917	9.43958	13.0995	15.0429	14.1982	14.7268	14.7268	9.25434	59.6578	55.4002	115.058	155.369	177.42	194.835	198.216	93.9696	8.96625
Bolivia	Bolivia1994	24174	613	39.4356	3920	2	1977	1994.17	58.475	64.769	123.244	165.307	194.84	204.769	208.031	96.7057	6.87952	6.40323	8.93186	10.4825	11.4611	12.2139	12.3616	10.0801	69.0236	61.7238	130.747	171.863	198.241	209.032	213.474	95.1701	9.97038	9.82917	13.2381	14.4633	14.8243	15.5193	15.872	12.5729	47.4543	68.0912	115.545	158.612	191.425	200.469	202.501	98.3153	8.50555
Bolivia	Bolivia1994	24174	613	39.4356	3920	2	1975	1994.17	69.3573	89.1559	158.513	198.936	217.598	223.638	237.143	93.4415	8.88595	10.4245	14.0073	16.2704	16.4664	16.4984	17.4219	11.4256	73.6296	99.1785	172.808	205.75	223.442	225.751	242.014	83.663	12.2828	14.0569	18.7305	21.0559	21.1991	21.1053	21.646	14.4712	64.7352	78.4752	143.21	191.426	211.112	220.972	231.655	103.228	10.5742
Bolivia	Bolivia1994	24174	613	39.4356	3920	2	1973	1994.17	66.5337	76.7464	143.28	187.248	207.34	218.205	225.496	95.9656	8.69351	9.27822	13.2266	15.0882	15.7647	16.3529	17.1696	12.2449	78.7371	83.5965	162.334	197.261	205.768	215.217	225.15	74.9897	12.948	13.6064	17.8513	20.0514	20.6034	20.8966	23.0984	16.7039	53.71	69.7905	123.501	176.693	208.453	220.699	225.475	116.343	10.9916
Bolivia	Bolivia1994	24174	613	39.4356	3920	2	1971	1994.17	54.4256	87.4811	141.907	192.275	210.675	217.727	233.488	106.726	9.58615	12.59	14.8656	17.3796	18.1926	18.7517	20.5377	15.8992	68.5513	109.358	177.91	218.039	227.96	242.027	254.127	92.7112	14.1005	19.3612	22.3448	23.8342	24.269	26.189	28.8086	21.1057	39.2218	63.7891	103.011	163.827	190.907	190.907	210.26	119.566	10.5847
Bolivia	Bolivia1994	24174	613	39.4356	3920	2	1969	1994.17	66.0257	103.527	169.553	218.795	232.978	236.371	244.846	90.6655	12.2641	14.0937	18.7599	21.5382	23.0519	22.6996	22.9718	16.6886	86.5899	123.628	210.218	244.225	262.466	268.965	279.258	87.4161	18.9658	21.4488	29.1416	30.5053	32.9674	32.2742	32.9604	23.9437	45.6657	83.4973	129.163	193.993	204.187	204.187	210.193	93.0489	12.5615
Bolivia	Bolivia1994	24174	613	39.4356	3920	3	1992.5	1994.17	33.3919	34.4166	67.8085	86.9455	94.3829	100.071	101.878	36.5476	3.43421	3.17402	4.59301	5.00661	5.32848	5.65735	5.71496	3.53604	35.8824	37.399	73.2815	90.2305	99.3372	105.388	108.047	37.5146	4.7042	4.46952	6.69484	7.1447	7.6929	8.03741	8.18208	4.77076	30.6957	31.1929	61.8886	83.2453	89.019	94.3393	95.2572	35.57	4.78225
Bolivia	Bolivia1994	24174	613	39.4356	3920	3	1989.5	1994.17	39.7833	48.3452	88.1285	115.093	125.305	130.711	133.326	49.5652	3.88021	4.19134	6.02302	6.68363	7.03964	7.33813	7.52804	4.46273	39.3587	53.5209	92.8795	120.475	132.018	138.021	141.033	53.0836	4.85194	6.30813	7.8382	8.0844	8.57359	8.86197	9.12768	5.41096	40.2123	43.1533	83.3656	109.664	118.493	123.288	125.489	45.9545	5.48833
Bolivia	Bolivia1994	24174	613	39.4356	3920	3	1986.5	1994.17	47.1752	52.3926	99.5678	127.646	140.43	146.429	150.87	56.9745	4.29935	4.03063	6.05959	6.63681	6.93084	7.07547	7.02799	4.91417	49.0506	56.6362	105.687	132.434	147.456	152.416	158.527	59.0841	6.22265	6.23382	8.73935	9.30697	9.51286	9.61691	9.4436	6.35131	45.2547	47.9868	93.2414	122.701	133.096	140.213	142.912	54.7783	5.15017
Bolivia	Bolivia1994	24174	613	39.4356	3920	3	1983.5	1994.17	50.1902	51.3022	101.492	139.754	155.168	160.998	164.826	70.4876	4.73073	4.72731	6.42552	7.43125	8.01709	8.1821	8.48696	5.61137	51.5677	51.5108	103.079	138.977	153.967	160.113	165.201	69.2619	6.63633	6.64171	8.95602	10.2494	10.6394	11.0891	11.4205	7.51566	48.7269	51.0733	99.8002	140.492	156.319	161.842	164.396	71.7577	5.86011
Bolivia	Bolivia1994	24174	613	39.4356	3920	3	1980.5	1994.17	46.0758	61.2735	107.349	145.036	159.025	170.58	171.877	72.2875	4.06471	5.31103	6.55196	6.93485	7.14577	7.32527	7.47514	5.3959	50.0232	73.1684	123.192	159.385	170.71	181.798	182.294	67.4065	6.35884	7.43216	9.73314	10.7565	10.6209	11.1838	11.1553	7.87794	42.1469	49.2342	91.381	130.602	147.493	159.547	161.722	77.4151	5.62717
Bolivia	Bolivia1994	24174	613	39.4356	3920	3	1977.5	1994.17	60.1555	61.7557	121.911	162.023	188.905	200.978	203.732	93.1801	5.54139	5.52636	7.89516	9.30444	10.32	10.7763	10.8965	8.23842	70.5614	60.1026	130.664	169.693	191.594	202.464	205.27	85.8199	8.01557	7.71404	11.1056	12.3832	12.6418	13.0797	13.2098	9.68655	48.6874	63.5157	112.203	153.49	185.676	199.012	201.714	100.824	7.04906
Bolivia	Bolivia1994	24174	613	39.4356	3920	3	1974.5	1994.17	70.4684	84.5743	155.043	195.303	215.043	222.124	232.99	92.2499	7.3529	8.56159	11.3047	14.3176	14.5264	14.6945	15.5573	10.9973	77.2456	92.9409	170.186	201.941	218.592	221.888	236.046	79.3672	9.96456	11.7681	14.8115	17.1631	17.4299	17.3531	18.392	13.5636	63.1924	75.6966	138.889	187.94	210.887	221.819	229.416	105.128	9.02516
Bolivia	Bolivia1994	24174	613	39.4356	3920	3	1971.5	1994.17	55.655	84.5375	140.192	189.856	207.909	217.214	231.171	105.813	7.77779	9.08427	11.7019	13.3969	14.5539	14.9036	16.5482	13.2113	68.9139	102.012	170.926	211.621	218.284	232.261	244.275	88.4715	10.6766	14.9606	17.3583	19.1342	19.3468	20.76	24.4227	18.0144	41.5284	66.4916	108.02	166.835	196.449	201.199	217.081	122.268	9.2011
Bolivia	Bolivia1994	24174	613	39.4356	3920	3	1968.5	1994.17	66.2153	104.08	170.295	221.276	236.752	242.558	252.733	99.3585	10.6665	11.1072	15.2639	18.6938	19.9391	20.0811	20.514	16.0488	84.3809	124.71	209.091	248.306	266.571	277.296	290.008	102.309	16.0657	17.0785	23.1448	26.3747	28.6042	29.3685	30.278	23.9656	48.2282	83.834	132.062	195.055	207.621	207.621	214.305	94.7565	12.0964
Bolivia	Bolivia1994	24174	613	39.4356	3920	4	1992	1994.17	33.8219	34.1809	68.0028	88.4905	96.9117	102.309	104.557	39.2216	3.37179	2.73655	4.2884	4.56073	4.82815	5.1513	5.25464	3.20946	37.2337	36.1653	73.399	92.4595	102.114	108.128	111.424	41.037	4.25681	3.78475	5.82874	6.03864	6.4492	6.85709	7.05041	4.6427	30.2292	32.0963	62.3256	84.2662	91.437	96.2024	97.3705	37.3743	4.43778
Bolivia	Bolivia1994	24174	613	39.4356	3920	4	1988	1994.17	43.4246	54.6686	98.0932	125.378	135.5	142.037	144.88	51.8756	3.57899	3.7169	5.46153	6.33867	6.37807	6.55631	6.66654	4.43587	43.7118	61.9629	105.675	132.82	145.329	151.513	154.873	55.0121	4.84326	5.63755	7.38273	8.05822	8.12042	8.1831	8.27327	5.36541	43.1254	47.102	90.2273	117.655	125.279	132.188	134.474	48.6345	4.81131
Bolivia	Bolivia1994	24174	613	39.4356	3920	4	1984	1994.17	50.5644	50.9241	101.489	138.208	154.061	159.253	163.665	69.1997	4.05679	4.22789	5.70995	6.68066	7.15395	7.31486	7.5651	4.92367	50.6835	50.9007	101.584	135.939	151.834	156.903	162.885	68.2317	5.46713	5.80628	7.69697	8.60987	8.77048	9.10635	9.30652	6.40058	50.4413	50.9477	101.389	140.559	156.368	161.68	164.528	70.2631	5.2201
Bolivia	Bolivia1994	24174	613	39.4356	3920	4	1980	1994.17	49.863	60.2318	110.095	147.556	163.424	175.866	177.293	75.5113	3.63087	4.74791	6.04286	6.58168	6.98703	7.07671	7.22504	5.34874	55.5372	69.6569	125.194	161.174	173.223	184.288	184.683	68.002	5.66306	6.71145	8.95658	10.1183	9.8132	10.4545	10.4333	7.27167	43.9662	50.408	94.3743	133.381	153.429	167.384	169.918	83.4158	5.27454
Bolivia	Bolivia1994	24174	613	39.4356	3920	4	1976	1994.17	63.453	75.6663	139.119	180.444	205.15	213.331	221.19	95.3336	5.93032	6.36483	8.74146	10.168	10.7671	11.1704	11.8982	8.8875	71.1499	78.3989	149.549	187.056	209.575	216.558	226.284	90.2287	8.46586	9.41763	12.4463	13.8029	13.8151	13.9817	14.4811	10.3238	55.2822	72.7476	128.03	173.411	200.403	209.812	215.743	100.592	7.15854
Bolivia	Bolivia1994	24174	613	39.4356	3920	4	1972	1994.17	61.1227	81.4712	142.594	189.3	208.704	218.137	228.427	100.108	7.10878	7.9019	10.5268	12.4481	13.192	13.5666	14.649	11.4231	74.1559	95.1109	169.267	206.391	215.468	226.649	237.325	81.9251	9.91311	12.4404	14.5663	16.5316	16.8277	17.7619	20.3996	15.1394	47.2796	67.2505	114.53	171	200.881	208.601	218.538	117.461	9.10866
Bolivia	Bolivia1994	24174	613	39.4356	3920	5	1991.5	1994.17	36.2556	39.1262	75.3818	97.3543	106.285	111.633	113.934	41.6951	3.14069	2.85419	4.22222	4.5042	4.84136	5.18434	5.35741	3.06612	38.462	42.5545	81.0165	101.802	112.187	118.161	121.267	43.7991	3.8711	4.32653	5.90983	6.12222	6.59078	7.06337	7.28751	4.30203	33.9576	35.5622	69.5198	92.7112	100.159	104.868	106.336	39.5669	4.06362
Bolivia	Bolivia1994	24174	613	39.4356	3920	5	1986.5	1994.17	45.0832	52.4232	97.5064	127.041	139.839	145.857	149.711	57.8453	3.25759	3.36458	4.8789	5.82565	6.06038	6.09408	6.21121	4.25671	44.9798	55.2081	100.188	129.019	143.975	149.337	154.507	60.3667	4.58928	4.90328	6.74285	7.4703	7.75234	7.6185	7.73264	5.08577	45.1904	49.5254	94.7158	124.982	135.528	142.23	144.741	55.2593	4.24086
Bolivia	Bolivia1994	24174	613	39.4356	3920	5	1981.5	1994.17	48.793	57.2902	106.083	144.632	158.56	167.591	169.871	71.3578	3.83577	3.99631	5.77699	6.05368	6.27433	6.51544	6.59527	4.27669	52.1382	65.8899	118.028	154.492	166.107	175.13	177.342	67.2514	5.04093	5.67637	7.48611	8.26862	8.29372	8.81634	8.76808	5.91992	45.3688	48.4806	93.8495	134.55	150.853	159.888	162.242	75.4759	4.9272
Bolivia	Bolivia1994	24174	613	39.4356	3920	5	1976.5	1994.17	63.3523	71.1452	134.497	174.705	198.842	208.863	215.241	93.2904	5.08364	5.5556	7.98081	9.28823	9.97906	10.3043	10.7735	7.70148	71.6212	73.3691	144.99	181.97	202.471	210.452	217.805	85.1628	7.24199	7.80925	10.8104	12.0052	12.011	12.2525	12.468	8.34534	54.2977	68.6909	122.989	166.635	194.626	206.769	212.154	101.67	6.21153
Bolivia	Bolivia1994	24174	613	39.4356	3920	5	1971.5	1994.17	59.7438	84.3573	144.101	190.232	209.036	217.778	228.092	98.1319	6.34655	7.70459	9.74776	11.5586	12.4992	12.7902	13.8248	10.554	72.0582	97.6588	169.717	205.79	215.729	226.367	237.467	81.5982	9.02343	12.4272	13.8042	15.7419	16.0442	16.7982	19.355	14.072	47.1265	70.6665	117.793	174.145	201.819	208.702	218.26	113.881	8.03429
Bolivia	Bolivia1998	29473	821	35.8989	3790	1	1997.5	1998.42	30.4688	34.5082	64.977	76.7927	81.2287	82.7343	85.1318	21.5555	5.15523	5.50431	7.17398	7.67188	7.81567	7.86967	8.01657	3.23037	38.2896	40.4197	78.7093	91.2153	93.7488	94.7992	98.0639	21.0081	7.62625	7.32389	9.9252	10.5423	10.7536	10.7839	11.0804	4.33323	22.5909	28.7071	51.298	62.3631	68.8833	70.8939	72.3672	22.2085	6.17044
Bolivia	Bolivia1998	29473	821	35.8989	3790	1	1996.5	1998.42	37.5749	33.0403	70.6152	81.5158	85.5622	88.0503	90.0994	20.9647	5.32726	5.35428	7.48509	7.58788	7.6164	7.54461	7.5964	3.10466	39.0485	33.8477	72.8962	86.7397	89.5782	91.582	94.2343	23.0158	7.8856	6.87252	10.1985	10.4644	10.5216	10.3836	10.4443	4.67833	36.0804	32.1844	68.2648	75.9925	81.3613	84.3548	85.7783	18.7966	6.75752
Bolivia	Bolivia1998	29473	821	35.8989	3790	1	1995.5	1998.42	26.8466	27.2077	54.0543	66.9989	72.2901	77.2355	78.6046	25.9532	5.17038	4.47385	6.77256	7.01914	7.08378	7.35784	7.38039	3.3792	24.9143	27.3923	52.3066	65.7276	72.0717	75.9401	77.9909	27.102	6.45222	5.98446	8.56297	9.11901	9.33661	9.28961	9.33565	4.7045	28.9599	27.0594	56.0193	68.4486	72.6506	78.7004	79.3149	24.678	7.6121
Bolivia	Bolivia1998	29473	821	35.8989	3790	1	1994.5	1998.42	45.176	29.9214	75.0975	89.6503	95.289	99.8174	101.275	28.3033	5.44965	5.3508	7.59243	7.92042	8.01944	8.04352	8.05962	3.32176	43.404	24.1065	67.5105	81.7978	88.0985	93.1475	95.433	29.944	8.35693	7.2198	11.0421	11.6801	11.779	11.9063	11.9112	4.90901	46.9623	36.2063	83.1686	97.9864	102.954	106.914	107.499	26.5378	7.94167
Bolivia	Bolivia1998	29473	821	35.8989	3790	1	1993.5	1998.42	26.8356	38.7248	65.5603	81.9614	87.9105	91.201	92.0892	28.3901	5.32057	5.9808	7.6492	7.98631	7.94555	7.95236	7.9514	3.52087	26.2738	37.6334	63.9072	79.0458	84.0755	88.6279	89.4116	27.2456	6.64774	7.70049	9.43281	9.60754	9.58372	9.66904	9.68413	4.93157	27.4683	39.9682	67.4364	85.1236	92.0862	94.0333	95.0234	29.5819	7.91748
Bolivia	Bolivia1998	29473	821	35.8989	3790	1	1992.5	1998.42	45.9305	37.2391	83.1696	100.381	107.132	111.121	112.737	32.2492	5.96184	4.71343	7.49438	7.82253	8.13192	8.16319	8.29902	4.12745	59.109	36.8542	95.9631	110.799	117.106	119.949	121.095	27.7997	9.79674	6.44685	11.4865	11.7344	11.9577	11.9619	12.0834	6.16759	32.7104	37.6404	70.3507	90.2256	97.4543	102.593	104.706	36.9554	6.36446
Bolivia	Bolivia1998	29473	821	35.8989	3790	1	1991.5	1998.42	33.3427	44.8701	78.2129	93.8381	100.337	104.605	105.772	29.8976	5.14317	5.65062	7.67826	7.87473	8.0644	8.36733	8.42767	3.61351	40.4877	50.8222	91.31	102.138	110.219	113.469	114.657	25.6931	7.37989	8.7058	10.8405	11.1204	11.2472	11.3258	11.4908	5.01063	25.359	37.9672	63.3262	84.2094	89.1243	94.4786	95.6235	34.4809	7.04608
Bolivia	Bolivia1998	29473	821	35.8989	3790	1	1990.5	1998.42	32.5258	44.9449	77.4708	92.7233	97.3073	100.136	101.167	25.6861	5.12348	5.6663	7.37574	7.66838	7.74824	7.71368	7.7066	3.56812	38.1399	42.0981	80.238	90.6261	96.7464	99.4344	100.848	22.4079	8.32921	6.95932	10.2957	10.5874	10.7464	10.7863	10.7883	4.24431	26.175	47.9745	74.1495	94.1924	97.1847	100.169	100.803	28.7882	7.41207
Bolivia	Bolivia1998	29473	821	35.8989	3790	1	1989.5	1998.42	38.328	38.1855	76.5135	92.7705	98.3038	101.032	103.03	28.7132	5.19275	5.4352	7.33928	7.93408	8.18366	8.32052	8.35102	4.40341	47.842	37.4453	85.2873	100.475	106.148	107.697	110.518	27.5836	8.88435	6.38347	10.7074	11.509	11.7544	11.7745	11.828	5.30314	28.6797	38.9985	67.6782	85.0608	90.4327	94.4077	95.494	29.835	6.33402
Bolivia	Bolivia1998	29473	821	35.8989	3790	1	1988.5	1998.42	55.7923	42.0839	97.8762	116.089	122.571	124.917	127.966	33.3549	6.87393	5.55492	8.35881	9.04296	9.03989	9.11211	9.22847	4.89801	53.9658	40.8773	94.8431	114.732	122.271	124.491	126.519	34.9952	9.58982	7.95361	11.6574	12.5928	12.6937	12.7821	12.8032	6.51867	57.5059	43.337	100.843	117.227	122.613	125.095	129.26	31.6039	10.1772
Bolivia	Bolivia1998	29473	821	35.8989	3790	1	1987.5	1998.42	40.8632	40.4187	81.2818	103.107	110.877	114.27	117.781	39.7286	5.9179	5.38427	7.68336	8.81288	9.00231	9.06687	9.19167	5.33988	38.3177	37.9349	76.2525	97.1003	106.727	111.164	113.229	40.0288	7.31668	7.74946	10.2284	11.5011	11.8994	12.0975	12.1337	8.1203	43.7502	42.932	86.6822	109.508	115.277	117.538	122.456	39.1688	8.9021
Bolivia	Bolivia1998	29473	821	35.8989	3790	1	1986.5	1998.42	42.9871	49.5608	92.5479	113.241	121.012	127.491	129.492	40.7117	6.05652	6.41781	8.73913	9.62531	9.95451	10.0042	10.0459	4.96467	46.924	50.0112	96.9351	113.474	120.323	125.047	126.502	32.7403	8.91304	9.48333	12.7915	13.3388	13.4989	13.5482	13.5501	5.86861	38.8341	49.0794	87.9135	113.146	121.922	130.11	132.635	49.0322	8.43793
Bolivia	Bolivia1998	29473	821	35.8989	3790	1	1985.5	1998.42	34.3172	56.0929	90.4101	109.599	115.93	122.551	125.7	38.7973	5.56149	8.13745	9.99011	10.33	10.5337	10.6814	10.783	5.03586	37.0771	39.8782	76.9554	93.5291	97.3879	103.696	104.199	29.5151	8.83094	8.00463	12.1749	12.6746	12.8237	12.9655	12.9651	5.95166	31.4924	73.3678	104.86	126.794	135.419	142.313	148.302	48.5313	6.38819
Bolivia	Bolivia1998	29473	821	35.8989	3790	1	1984.5	1998.42	48.9961	41.066	90.062	116.276	127.509	133.819	139.461	54.2886	7.40418	5.52122	9.1537	9.96091	10.1717	10.6573	11.014	6.71825	50.5731	41.2362	91.8092	110.012	121.356	129.738	133.662	46.0832	9.71421	8.24097	12.774	13.3687	13.5598	14.1227	14.6454	8.28871	47.2146	40.8629	88.0776	121.972	133.102	137.119	144.729	62.1236	10.6864
Bolivia	Bolivia1998	29473	821	35.8989	3790	1	1983.5	1998.42	40.4416	62.9209	103.363	130.838	145.452	150.53	154.774	57.3376	6.36024	7.19446	9.8851	10.3005	10.8276	10.9503	11.253	7.12081	43.1916	70.4374	113.629	136.085	147.574	152.294	157.936	49.9873	8.14139	11.1825	13.5428	13.8493	14.0579	14.3347	14.5915	8.14498	37.5247	55.2262	92.7509	125.156	143.305	148.794	151.48	64.7333	9.35554
Bolivia	Bolivia1998	29473	821	35.8989	3790	1	1982.5	1998.42	23.0583	57.1767	80.235	107.135	120.985	123.973	127.24	51.1053	4.62424	7.05127	8.33532	9.34731	9.69148	9.84178	9.98719	6.20445	33.3298	62.8466	96.1763	121.255	130.527	132.169	137.368	45.5744	7.40086	10.8166	12.7948	13.9958	14.3066	14.4142	14.5921	7.77818	13.8459	51.5708	65.4167	94.3121	113.467	117.96	119.044	57.3814	5.81764
Bolivia	Bolivia1998	29473	821	35.8989	3790	1	1981.5	1998.42	42.4084	48.0316	90.44	114.677	128.501	136.221	139.932	54.4134	6.70439	6.62103	9.32826	10.3229	10.8586	11.168	11.108	6.75339	32.8478	65.494	98.3418	117.618	131.118	139.245	143.824	50.4423	7.17363	10.1397	11.8554	12.7067	13.7065	13.9325	13.7015	8.11791	52.6408	28.4543	81.0951	111.021	125.212	132.48	135.289	58.977	11.5613
Bolivia	Bolivia1998	29473	821	35.8989	3790	1	1980.5	1998.42	51.4351	59.9901	111.425	137.491	149.213	156.402	159.903	54.5567	7.29494	7.58446	10.0995	10.5464	10.9741	11.0519	11.1344	7.22841	63.6288	59.031	122.66	149.288	159.325	166.796	171.995	56.2332	11.0442	11.2574	15.0613	15.745	15.9452	16.4479	16.6863	10.8557	36.5672	61.481	98.0482	123.49	137.137	144.036	145.762	52.9001	8.97034
Bolivia	Bolivia1998	29473	821	35.8989	3790	1	1979.5	1998.42	39.1304	62.0629	101.193	134.558	143.441	146.468	150.927	55.3329	6.8755	8.06762	10.3608	11.1313	11.3464	11.3885	11.5663	7.73612	40.9711	54.7054	95.6765	135.723	144.185	148.428	153.849	64.3272	11.6487	11.4737	16.0475	17.075	17.173	17.4204	17.8048	11.8156	37.1897	70.1794	107.369	133.342	142.663	144.444	147.972	45.4872	8.75965
Bolivia	Bolivia1998	29473	821	35.8989	3790	1	1978.5	1998.42	39.8795	57.7795	97.659	124.545	132.294	136.447	143.686	51.0085	7.2806	8.75977	11.4009	11.8589	12.1019	12.4443	13.4574	8.53979	37.8248	62.1967	100.021	134.372	142.321	149.616	149.616	55.1059	9.35887	12.6029	16.0768	16.965	17.1341	17.991	17.991	10.5393	42.2503	52.5585	94.8089	113.794	121.337	122.377	136.93	46.5329	9.80385
Bolivia	Bolivia1998	29473	821	35.8989	3790	1	1977.5	1998.42	46.1603	59.0139	105.174	132.002	142.948	147.026	155.911	56.6999	8.29823	8.73524	11.7276	12.0646	12.6389	12.7244	13.8218	9.25128	60.9743	65.1233	126.098	159.65	171.024	175.174	175.174	56.1573	13.5963	13.1165	17.995	19.2062	20.1071	20.3394	20.3394	12.7889	28.5646	51.7068	80.2714	99.7749	110.32	114.338	132.851	57.1681	8.68695
Bolivia	Bolivia1998	29473	821	35.8989	3790	1	1976.5	1998.42	39.6293	57.6124	97.2417	130.983	147.544	155.563	160.809	70.4146	8.26558	10.4171	13.2704	14.2986	14.8538	14.9758	15.7676	12.7856	52.4866	57.342	109.829	144.636	157.225	170.028	170.028	67.6271	14.4279	14.7842	20.774	23.2478	23.9995	24.9232	24.9232	17.3233	26.9031	57.6133	84.5164	117.195	137.734	140.764	150.656	72.245	8.35903
Bolivia	Bolivia1998	29473	821	35.8989	3790	1	1975.5	1998.42	55.5508	53.7555	109.306	154.688	174.338	183.311	184.574	84.5048	9.53835	9.46906	13.6951	16.6124	17.3898	18.1097	18.089	15.7382	63.6613	61.1153	124.777	168.108	171.614	190.924	190.924	75.5781	14.1772	13.7217	18.9774	21.642	21.6553	25.2297	25.2297	21.5949	46.4249	45.112	91.537	139.092	175.163	175.163	177.631	94.7691	12.2663
Bolivia	Bolivia1998	29473	821	35.8989	3790	1	1974.5	1998.42	62.8552	65.1161	127.971	169.411	192.366	194.625	194.625	76.435	13.4164	12.3411	18.6934	19.8599	22.4584	22.6233	22.6233	15.3552	83.6763	61.4287	145.105	189.283	197.056	201.692	201.692	66.192	25.5756	16.0166	30.9249	31.5702	31.6317	31.8179	31.8179	16.883	44.0739	68.8219	112.896	151.408	187.787	187.787	187.787	84.4217	16.6501
Bolivia	Bolivia1998	29473	821	35.8989	3790	1	1973.5	1998.42	77.4181	61.7751	139.193	187.295	213.542	216.358	219.821	93.665	15.9314	12.7929	19.9125	23.3172	24.3172	24.8462	25.2249	18.5582	106.763	80.7548	187.518	240.287	255.666	261.446	261.446	90.99	25.0057	19.4277	30.7551	33.2551	33.1162	33.8528	33.8528	23.2573	39.6877	40.372	80.0597	124.298	162.266	162.266	169.301	97.0081	16.219
Bolivia	Bolivia1998	29473	821	35.8989	3790	1	1972.5	1998.42	41.3577	62.1804	103.538	160.671	192.207	196.45	206.056	114.358	11.8485	15.8488	19.7187	21.8608	27.0513	27.2875	29.2963	23.4766	53.6308	63.6017	117.232	186.88	208.864	217.582	217.582	113.676	19.0306	20.0775	26.5446	29.8612	31.0443	31.6932	31.6932	26.4319	30.9106	61.2912	92.2018	137.017	177.069	177.069	199.499	118.194	14.9219
Bolivia	Bolivia1998	29473	821	35.8989	3790	2	1997	1998.42	33.9117	33.8266	67.7383	79.0924	83.3374	85.3361	87.5577	21.2595	3.63652	4.09851	5.27215	5.68198	5.79607	5.78867	5.88267	2.85009	38.6579	37.2173	75.8752	89.0571	91.7399	93.2608	96.2175	22.0124	5.40121	5.31404	6.98587	7.61966	7.7569	7.78194	7.95207	4.03152	29.1151	30.3685	59.4837	68.8687	74.8251	77.3384	78.787	20.5242	4.44902
Bolivia	Bolivia1998	29473	821	35.8989	3790	2	1995	1998.42	36.0375	28.5346	64.5721	78.3344	83.8046	88.5393	89.9535	27.1335	3.86765	3.63052	5.21144	5.59234	5.61773	5.8278	5.85765	2.99748	34.0018	25.7658	59.7676	73.6238	79.9477	84.4257	86.5941	28.5318	5.44202	4.63456	6.97211	7.74265	7.84239	7.87571	7.89719	4.25906	38.1747	31.451	69.6257	83.2893	87.8866	92.8932	93.4928	25.6532	5.71658
Bolivia	Bolivia1998	29473	821	35.8989	3790	2	1993	1998.42	36.9522	38.0561	75.0083	91.8096	98.1596	101.79	103.034	30.2986	4.2405	3.89627	5.53274	5.97885	6.1808	6.18185	6.23184	3.36145	43.2105	37.241	80.4515	95.4346	101.106	104.827	105.791	27.5565	6.2172	5.0179	7.42143	7.70504	7.89689	7.93599	7.99025	4.89722	30.3233	38.8783	69.2016	87.9596	95.0546	98.5922	100.122	33.219	5.26055
Bolivia	Bolivia1998	29473	821	35.8989	3790	2	1991	1998.42	32.9203	44.9148	77.835	93.2796	98.85	102.42	103.521	27.8537	3.69792	4.3891	5.72955	6.02353	6.17766	6.29617	6.30684	3.02707	39.2701	46.3774	85.6475	96.2729	103.397	106.373	107.67	24.0853	5.67492	5.69188	7.70699	7.99478	8.1852	8.26346	8.31685	3.70424	25.7796	43.2696	69.0493	89.506	93.4941	97.7062	98.5963	31.7385	5.10681
Bolivia	Bolivia1998	29473	821	35.8989	3790	2	1989	1998.42	46.9261	40.1099	87.036	104.257	110.262	112.802	115.318	30.9785	4.25376	4.14414	5.51531	6.07659	6.24082	6.37317	6.44178	4.2006	50.7966	39.1108	89.9074	107.431	114.014	115.894	118.326	31.2259	6.36421	5.27443	7.72339	8.49901	8.69289	8.73442	8.7972	5.07265	43.1486	41.0077	84.1563	101.046	106.427	109.676	112.283	30.7113	6.27548
Bolivia	Bolivia1998	29473	821	35.8989	3790	2	1987	1998.42	41.9161	45.1578	87.074	108.343	116.111	121.047	123.819	40.2502	4.48167	4.42975	6.29423	7.36907	7.66787	7.6963	7.7723	4.61126	42.5099	44.1284	86.6383	105.361	113.623	118.199	119.966	36.4889	5.68218	6.38903	8.21267	9.22357	9.5719	9.74226	9.77312	6.50601	41.2665	46.2191	87.4856	111.454	118.687	123.993	127.738	44.1114	6.06895
Bolivia	Bolivia1998	29473	821	35.8989	3790	2	1985	1998.42	41.3553	48.7147	90.07	112.768	121.491	127.96	132.312	46.4228	4.66725	5.42938	7.36954	7.85355	8.05421	8.45847	8.64946	5.23589	43.7083	40.5892	84.2974	101.663	109.189	116.568	118.744	37.6171	6.72229	6.19103	9.40362	10.0239	10.1591	10.6178	10.7928	6.37162	38.8304	57.4228	96.2532	124.295	134.137	139.685	146.444	55.5365	6.04674
Bolivia	Bolivia1998	29473	821	35.8989	3790	2	1983	1998.42	31.8108	60.1718	91.9826	119.187	133.448	137.565	141.357	54.3763	4.20176	5.25363	6.81852	7.44584	8.10995	8.2851	8.54832	5.88436	38.5044	66.7296	105.234	129	139.433	142.742	148.179	47.9954	5.62572	8.00831	9.83401	10.6196	10.9362	11.1577	11.5053	7.07238	25.2782	53.6912	78.9694	109.79	128.428	133.46	135.405	61.2747	5.47997
Bolivia	Bolivia1998	29473	821	35.8989	3790	2	1981	1998.42	47.0072	53.9449	100.952	126.042	138.852	146.318	149.927	54.4744	5.1426	5.11075	6.99566	7.86431	8.47199	8.7496	8.69236	6.08114	48.9974	62.2063	111.204	133.932	145.747	153.558	158.428	53.1333	6.8561	7.48728	9.90887	10.8005	11.4409	11.9386	11.7033	8.05017	44.7312	44.6808	89.412	117.197	131.125	138.217	140.507	56.1117	7.45431
Bolivia	Bolivia1998	29473	821	35.8989	3790	2	1979	1998.42	39.4938	59.9629	99.4566	129.885	138.236	141.775	147.413	53.2528	5.49717	6.08415	8.15503	8.86451	9.18305	9.40804	9.90871	7.08302	39.4112	58.3472	97.7585	135.244	143.462	149.076	152.173	60.3109	7.66762	8.69556	11.5812	12.547	12.7731	13.5074	13.6716	10.1316	39.5847	61.7839	101.369	124.138	132.628	134.07	142.217	45.4562	7.28745
Bolivia	Bolivia1998	29473	821	35.8989	3790	2	1977	1998.42	43.2036	58.1588	101.362	131.36	144.709	150.602	157.894	62.9076	6.13936	6.94096	8.9027	9.52258	10.2051	10.3807	11.4077	9.90843	57.315	61.4531	118.768	152.883	164.777	172.901	172.901	61.4283	10.3132	10.0702	13.6235	15.8003	17.0525	17.6766	17.6766	13.6555	27.7732	54.5987	82.3719	108.057	122.913	126.476	141.001	63.8916	6.16197
Bolivia	Bolivia1998	29473	821	35.8989	3790	2	1975	1998.42	58.7158	58.8218	117.538	161.112	182.222	188.165	188.871	80.8339	7.85641	8.46072	12.0295	14.7277	16.6678	17.1537	17.1467	14.4659	71.7971	61.4971	133.294	177.07	182.387	194.912	194.912	71.0946	12.6124	11.044	16.9879	19.4514	19.5541	21.4214	21.4214	17.8314	45.3418	55.9535	101.295	144.679	180.894	180.894	182.243	90.0719	10.8252
Bolivia	Bolivia1998	29473	821	35.8989	3790	2	1973	1998.42	61.1239	61.3832	122.507	174.638	203.209	206.603	212.786	102.883	10.436	10.9257	15.3364	19.1188	21.6216	22.1547	23.5127	19.6142	85.3733	73.9709	159.344	219.361	237.435	244.382	244.382	101.156	17.1474	14.7567	22.5122	26.5694	26.7738	27.7462	27.7462	23.5765	35.2604	48.9701	84.2305	128.781	167.753	167.753	181.074	105.751	10.8403
Bolivia	Bolivia1998	29473	821	35.8989	3790	3	1996.5	1998.42	31.5681	31.6164	63.1844	75.0536	79.6405	82.6271	84.5638	22.8214	2.95943	3.32044	4.36847	4.73288	4.83923	4.92709	4.98738	2.48548	33.9808	33.8944	67.8752	81.1398	84.9959	87.2914	89.9407	23.6723	3.97739	4.22578	5.51638	6.1316	6.31037	6.30397	6.38972	3.51553	29.065	29.2835	58.3486	68.7145	74.0865	77.8057	78.9807	21.9105	4.37395
Bolivia	Bolivia1998	29473	821	35.8989	3790	3	1993.5	1998.42	39.7388	35.3814	75.1201	91.1825	97.2956	101.23	102.55	29.6573	3.30671	3.19956	4.37153	4.71357	4.80129	4.81934	4.85311	2.73125	43.275	32.9009	76.176	90.9367	96.8121	100.99	102.425	28.4129	4.47763	4.22563	5.86514	6.30188	6.35388	6.35978	6.40035	3.98903	36.0554	38.0203	74.0757	91.5125	97.8792	101.557	102.757	30.9763	4.53117
Bolivia	Bolivia1998	29473	821	35.8989	3790	3	1990.5	1998.42	34.6834	42.7697	77.4531	93.1522	98.7107	102.013	103.394	28.1189	3.00303	3.521	4.60548	4.91998	5.1187	5.24715	5.27281	2.82977	41.9716	43.6135	85.5852	97.6531	104.307	106.832	108.609	25.1784	4.9468	4.35639	6.4354	6.902	7.05718	7.10399	7.14423	3.47879	26.7595	41.8947	68.6542	88.1521	92.5619	96.6979	97.6488	31.132	4.07181
Bolivia	Bolivia1998	29473	821	35.8989	3790	3	1987.5	1998.42	46.8378	44.0679	90.9057	111.097	118.405	122.438	125.306	37.8398	4.05303	3.47627	5.24834	6.27329	6.50248	6.6087	6.6989	4.07429	46.3751	42.9805	89.3556	108.497	116.506	120.246	122.107	35.9652	5.20343	5.18904	6.78304	8.22689	8.50794	8.64701	8.66321	5.72287	47.3171	45.233	92.5501	113.867	120.427	124.765	128.647	39.7785	5.5261
Bolivia	Bolivia1998	29473	821	35.8989	3790	3	1984.5	1998.42	41.0602	53.4567	94.5169	118.76	129.38	135.408	139.724	49.9257	3.82142	4.82947	6.31392	6.75254	7.03913	7.39545	7.64376	5.0693	43.542	50.3291	93.8712	112.869	121.757	128.26	131.485	41.5109	5.38288	6.06481	8.02322	8.38144	8.57182	9.03053	9.27139	5.85312	38.4071	56.7062	95.1133	124.581	136.935	142.465	147.994	58.4388	5.46129
Bolivia	Bolivia1998	29473	821	35.8989	3790	3	1981.5	1998.42	38.5405	55.0765	93.6171	119.358	132.547	138.35	141.828	53.1902	3.6836	4.20279	5.6981	6.57622	7.0957	7.386	7.37543	5.22483	43.8827	62.3156	106.198	129.768	140.625	146.12	151.113	50.2514	5.27001	6.51761	8.47947	9.41634	9.90364	10.1774	10.0109	6.43922	32.9345	47.248	80.1825	108.386	124.227	130.367	132.211	56.5643	5.08298
Bolivia	Bolivia1998	29473	821	35.8989	3790	3	1978.5	1998.42	41.4694	59.6369	101.106	130.488	139.58	143.256	149.755	54.1206	4.54691	5.33565	7.07093	7.59612	7.86565	8.17656	9.05447	6.5056	45.9608	60.2281	106.189	142.52	151.635	156.865	159.111	59.2098	6.58456	7.81489	10.3633	11.1565	11.4724	12.3384	12.4391	8.98798	36.4107	58.9155	95.3262	117.15	126.227	128.316	139.127	48.4156	5.7249
Bolivia	Bolivia1998	29473	821	35.8989	3790	3	1975.5	1998.42	51.593	58.1106	109.704	149.214	168.552	175.338	177.856	76.5499	6.24471	6.67567	9.81233	11.638	12.9677	13.4212	13.6066	12.2103	64.6635	59.7948	124.458	164.524	172.717	185.345	185.345	69.5417	10.5307	9.01529	14.7084	17.2425	17.7613	19.5058	19.5058	15.9686	38.3906	56.3908	94.7814	133.732	163.932	165.116	169.905	82.9891	7.57945
Bolivia	Bolivia1998	29473	821	35.8989	3790	3	1972.5	1998.42	56.2776	72.2683	128.546	177.324	206.694	209.24	219.264	104.1	8.59132	10.834	13.501	16.6878	19.7863	20.1035	21.7294	18.8036	75.4484	82.9785	158.427	212.938	237.167	242.156	248.327	106.824	13.979	15.4463	20.6282	23.3933	24.0123	24.5386	25.1274	21.3484	36.7777	61.7428	98.5204	141.985	176.394	176.394	190.869	102.441	9.63021
Bolivia	Bolivia1998	29473	821	35.8989	3790	4	1996	1998.42	34.9723	31.1985	66.1708	78.7087	83.5636	86.9459	88.7607	24.1906	2.65871	2.89424	3.8002	4.10666	4.18306	4.31108	4.35493	2.26622	36.3132	31.4686	67.7818	81.2964	85.7603	88.7697	91.3267	25.2569	3.65942	3.67065	4.72905	5.27471	5.4181	5.40729	5.45958	3.22241	33.5912	30.903	64.4941	75.9953	81.2639	85.0447	86.0689	23.0622	3.99199
Bolivia	Bolivia1998	29473	821	35.8989	3790	4	1992	1998.42	34.9108	41.5069	76.4176	92.5492	98.5257	102.127	103.304	29.1105	2.94122	3.27731	4.32602	4.76422	4.92433	4.98714	5.03413	2.54774	41.1872	41.9195	83.1067	95.9578	102.311	105.676	106.8	25.8409	4.29116	4.17862	5.59208	5.94948	6.14051	6.20865	6.27423	3.60422	28.0582	41.0426	69.1008	88.7056	94.2838	98.1362	99.3676	32.5134	3.66975
Bolivia	Bolivia1998	29473	821	35.8989	3790	4	1988	1998.42	44.5589	42.5132	87.072	106.216	113.052	116.735	119.376	35.3845	3.33075	2.95348	4.19925	5.01787	5.27665	5.41586	5.48139	3.63506	46.7649	41.5341	88.299	106.391	113.767	116.919	119.04	33.7182	4.46569	4.27314	5.51229	6.64143	6.89213	6.98539	7.00485	4.68689	42.2865	43.5125	85.799	106.066	112.317	116.559	119.736	37.1222	4.38808
Bolivia	Bolivia1998	29473	821	35.8989	3790	4	1984	1998.42	36.7121	54.3649	91.077	115.941	127.285	132.668	136.768	50.2688	3.2497	4.22939	5.43014	5.94254	6.35981	6.70493	6.95923	4.61872	41.2375	53.2159	94.4534	114.944	123.921	129.362	133	42.567	4.59436	5.31113	6.95701	7.47294	7.69097	8.09728	8.39672	5.36132	32.0751	55.5525	87.6276	117.001	130.801	136.124	140.738	58.2108	4.32366
Bolivia	Bolivia1998	29473	821	35.8989	3790	4	1980	1998.42	43.6457	56.6428	100.289	127.716	138.603	144.38	148.818	53.9394	3.90038	4.14334	5.72994	6.50667	6.92004	7.2357	7.50339	5.34267	44.7505	60.5061	105.257	134.361	144.659	151.546	155.706	56.3844	5.28996	6.132	8.30499	9.15407	9.59983	10.3858	10.3294	7.43149	42.4033	52.2955	94.6989	120.255	131.786	136.393	141.119	51.2756	5.05904
Bolivia	Bolivia1998	29473	821	35.8989	3790	4	1976	1998.42	49.904	58.3696	108.274	143.627	160.08	165.99	170.664	69.9654	4.98548	5.48557	7.58698	8.7917	9.77096	10.1698	10.637	9.9024	63.4546	61.4569	124.912	162.79	172.097	181.9	181.9	65.1232	8.11548	7.76156	11.5386	14.0165	14.8687	16.0234	16.0234	13.2949	35.5111	55.0787	90.5898	123.344	146.926	148.999	158.159	74.2998	6.2697
Bolivia	Bolivia1998	29473	821	35.8989	3790	5	1995.5	1998.42	33.4534	32.7068	66.1602	79.4744	84.5498	87.9131	89.5493	25.0462	2.57629	2.71144	3.59924	3.91029	3.93171	4.03967	4.05484	2.09323	34.3726	32.6846	67.0572	80.8933	85.473	88.794	91.0207	25.6859	3.00997	3.33519	4.22999	4.71203	4.79207	4.8056	4.81876	2.95024	32.4907	32.7271	65.2177	77.9825	83.5868	86.9953	88.0125	24.3851	3.99093
Bolivia	Bolivia1998	29473	821	35.8989	3790	5	1990.5	1998.42	41.0463	41.4828	82.5292	99.012	105.006	108.288	110.023	29.9674	2.76963	2.79952	3.94554	4.2109	4.44064	4.54001	4.61095	2.63831	47.6579	41.6963	89.3542	103.485	110.224	112.763	114.446	27.5536	4.0125	3.49735	5.20955	5.63788	5.82541	5.85832	5.92989	3.36836	34.1735	41.2508	75.4243	94.4238	99.63	103.698	105.489	32.5173	3.65808
Bolivia	Bolivia1998	29473	821	35.8989	3790	5	1985.5	1998.42	41.429	49.8665	91.2955	114.273	123.699	129.262	132.902	45.786	3.11984	3.41105	4.77143	5.29657	5.42812	5.60812	5.75676	3.5426	43.0944	47.6306	90.725	109.604	118.224	123.911	126.523	39.3693	4.18174	4.59873	6.22926	6.78058	6.71753	6.83954	7.03558	4.07359	39.6308	52.1965	91.8273	118.998	129.26	134.692	139.406	52.3898	4.26614
Bolivia	Bolivia1998	29473	821	35.8989	3790	5	1980.5	1998.42	38.868	56.7577	95.6258	122.92	134.542	139.616	143.741	53.203	3.19851	3.64813	5.02364	5.78075	6.22196	6.54418	6.71794	4.7223	42.3229	60.9808	103.304	131.414	141.443	146.976	151.417	53.6561	4.59084	5.5961	7.46661	8.27375	8.65737	9.1729	9.0673	6.28042	35.1819	52.1384	87.3203	113.686	127.072	131.653	135.449	52.7331	4.06718
Bolivia	Bolivia1998	29473	821	35.8989	3790	5	1975.5	1998.42	53.5004	58.776	112.276	149.248	166.949	172.467	177.003	72.9125	5.03303	5.32231	7.68205	9.16236	9.92758	10.2997	10.686	9.42774	69.5633	64.0427	133.606	173.269	183.366	192.657	192.657	68.1574	7.8516	7.49344	11.4236	13.704	14.3436	15.304	15.304	12.2429	36.01	53.1015	89.1116	123.362	148.727	150.537	159.47	77.2418	5.93401
Bolivia	Bolivia2003	45116	996	45.2972	5608	1	2002.5	2003.83	17.4265	24.4749	41.9014	53.2435	58.5423	59.7812	60.6945	19.6151	3.27524	3.78478	4.77689	5.22582	5.32975	5.35691	5.35332	2.98795	20.3656	21.1654	41.531	49.8732	54.7109	55.933	57.3769	16.5325	4.87141	4.48037	6.49579	6.70255	6.86182	6.89029	6.94822	2.9507	14.4186	27.8459	42.2646	56.8766	62.6548	63.9095	64.3374	23.0468	4.3397
Bolivia	Bolivia2003	45116	996	45.2972	5608	1	2001.5	2003.83	24.6114	27.1335	51.7449	65.5768	70.9207	73.5772	74.3949	23.886	4.90972	3.76906	5.85622	6.60428	6.73418	6.85245	6.86112	4.05275	30.5876	37.2692	67.8568	77.3284	82.0546	83.8891	84.8052	18.1822	8.05439	6.62397	9.5887	9.6724	9.68759	9.82546	9.83256	2.92754	17.7003	15.6484	33.3487	51.8948	57.8707	61.3106	62.0292	29.6699	4.33309
Bolivia	Bolivia2003	45116	996	45.2972	5608	1	2000.5	2003.83	29.8624	26.1701	56.0325	67.6953	73.9279	76.4006	77.1623	22.3841	4.16748	3.4294	5.35499	5.76628	6.07244	6.03982	6.06406	3.40348	22.8948	26.3593	49.2542	58.5125	64.7993	65.962	66.8684	18.5268	4.48013	5.14311	6.93665	7.36861	7.62988	7.6215	7.66724	3.269	37.2537	25.9864	63.24	77.2019	83.3775	87.1283	87.7384	26.1523	6.55446
Bolivia	Bolivia2003	45116	996	45.2972	5608	1	1999.5	2003.83	27.8063	30.2618	58.068	70.7209	77.7254	79.9736	81.4822	24.8576	5.03956	3.51403	6.2037	6.60544	6.79463	6.82527	6.87102	3.26104	29.813	40.0371	69.8501	83.4329	89.1214	89.7485	90.0853	21.7548	5.39698	5.72581	7.92045	8.36073	8.57852	8.60357	8.61054	3.86984	25.7452	20.2333	45.9785	57.7645	66.1135	70.1369	72.9027	28.2218	8.39337
Bolivia	Bolivia2003	45116	996	45.2972	5608	1	1998.5	2003.83	29.4537	46.2607	75.7144	90.8206	97.1971	100.861	102.992	29.5125	4.67067	5.18055	6.88993	7.02681	7.34771	7.83785	8.02879	3.45148	36.8291	45.3589	82.188	98.1844	102.916	104.249	105.432	25.3258	7.52005	9.1876	11.5783	11.751	11.9873	11.9898	12.011	4.09046	22.4746	47.0778	69.5524	83.7536	91.9048	98.0322	101.138	33.9463	5.38075
Bolivia	Bolivia2003	45116	996	45.2972	5608	1	1997.5	2003.83	53.5018	39.3187	92.8205	108.934	115.284	118.055	120.27	30.2581	6.92487	4.13488	7.75503	7.45723	7.51616	7.93834	8.03083	3.88415	62.0574	38.1738	100.231	116.133	123.877	125.277	127.328	30.1151	12.4388	5.96895	13.3372	11.8872	12.0564	12.0675	12.2352	5.56083	45.5188	40.401	85.9199	102.243	107.099	111.291	113.679	30.3685	6.79717
Bolivia	Bolivia2003	45116	996	45.2972	5608	1	1996.5	2003.83	36.1773	41.6407	77.818	94.5054	100.957	102.897	106.058	30.6226	4.4083	5.02347	6.57165	7.8263	7.92125	7.90741	8.04698	3.9963	34.1626	38.987	73.1495	91.753	98.7912	101.277	102.595	31.7697	6.05699	5.54574	8.14759	9.78472	9.84302	9.88185	10.0897	6.24552	38.3825	44.5304	82.9128	97.5988	103.454	104.824	109.875	29.3999	6.0027
Bolivia	Bolivia2003	45116	996	45.2972	5608	1	1995.5	2003.83	35.1749	38.9584	74.1333	91.2099	97.9723	101.877	103.747	31.9849	5.05859	3.98008	6.26397	7.0567	7.0306	7.17118	7.29238	3.85072	39.5175	35.6181	75.1357	95.7789	101.327	105.503	106.052	33.4281	7.90288	5.51848	9.54052	11.3704	11.3315	11.4987	11.506	5.9749	30.6453	42.4215	73.0668	86.4696	94.5137	98.1379	101.32	30.4807	6.21826
Bolivia	Bolivia2003	45116	996	45.2972	5608	1	1994.5	2003.83	47.3091	39.551	86.8601	105.29	112.371	116.989	117.356	33.3966	6.34382	4.21697	7.43929	7.77141	7.85285	7.97093	7.96044	3.76716	55.8209	41.6118	97.4327	116.257	123.882	126.946	127.507	33.3209	10.6455	6.08675	11.936	12.5252	12.6152	12.7604	12.7336	5.85691	38.0755	37.2227	75.2983	93.3093	99.8167	106.01	106.18	33.3969	6.1635
Bolivia	Bolivia2003	45116	996	45.2972	5608	1	1993.5	2003.83	52.0411	39.3157	91.3567	110.818	116.83	122.682	124.83	36.8386	6.48887	4.57913	7.34878	7.40896	7.44643	7.5078	7.43969	3.45276	60.7747	41.0638	101.838	123.102	129.672	135.08	138.038	40.3038	10.3108	7.07439	11.8312	12.3136	12.4489	12.2008	12.0125	5.28481	43.2121	37.691	80.9032	98.435	103.884	110.183	111.556	33.3513	10.0811
Bolivia	Bolivia2003	45116	996	45.2972	5608	1	1992.5	2003.83	56.6721	39.3846	96.0567	114.192	122.839	127.905	130.076	37.6338	6.76726	5.36875	8.45509	8.66362	8.77772	8.66857	8.61544	3.58117	58.8126	37.951	96.7636	120.609	130.029	135.889	138.988	46.748	10.5483	7.88325	12.8569	13.7385	13.848	13.3547	13.1907	5.50591	54.2805	40.633	94.9135	107.353	115.233	119.548	120.815	28.6174	8.77077
Bolivia	Bolivia2003	45116	996	45.2972	5608	1	1991.5	2003.83	41.0671	46.2797	87.3468	109.948	120.43	123.002	123.134	39.212	5.44307	5.24106	6.86831	7.44304	7.71556	7.73256	7.735	4.27152	45.169	56.2385	101.407	120.235	133.027	135.562	135.826	38.3024	7.07733	8.04547	10.643	10.9204	11.2975	11.3033	11.311	5.06122	37.0842	36.3486	73.4327	99.8317	108.096	110.703	110.703	40.2237	8.29214
Bolivia	Bolivia2003	45116	996	45.2972	5608	1	1990.5	2003.83	47.0266	48.7526	95.7791	123.505	131.505	134.106	137.284	45.9015	6.73417	5.04792	8.7405	9.41391	9.47497	9.4614	9.2531	4.71407	40.7152	52.9532	93.6684	119.465	127.414	131.112	136.805	47.5947	6.62578	7.61572	9.87703	11.0461	11.4037	11.4252	12.0849	9.05901	53.5515	44.7099	98.2614	127.768	135.812	137.348	138.108	44.1881	11.8685
Bolivia	Bolivia2003	45116	996	45.2972	5608	1	1989.5	2003.83	48.2606	48.2456	96.5062	120.657	129.703	133.843	138.64	46.6341	6.47511	6.32639	9.18366	10.1773	10.2148	10.591	10.6781	5.84484	49.4512	58.4917	107.943	137.99	147.473	153.116	160.122	58.4925	10.4384	10.3697	14.5819	17.4223	17.355	18.1254	17.6084	9.99431	47.1239	38.3984	85.5224	103.803	112.395	115.011	117.574	35.0496	8.49686
Bolivia	Bolivia2003	45116	996	45.2972	5608	1	1988.5	2003.83	49.5484	50.1312	99.6796	125.132	140.13	146.13	148.647	54.3891	6.91069	6.85262	9.49938	9.42523	10.0624	10.4621	10.514	7.11499	47.0221	40.8098	87.8319	116.087	134.059	141.618	143.214	60.7146	8.4521	6.98725	10.5805	11.8118	13.4155	14.9609	14.9461	12.6264	51.8599	59.1263	110.986	133.751	145.898	150.408	153.816	48.1762	10.5579
Bolivia	Bolivia2003	45116	996	45.2972	5608	1	1987.5	2003.83	54.0332	41.5792	95.6123	123.082	141.318	146.294	148.207	58.1546	7.9811	6.00919	9.96516	10.4037	9.041	9.14279	9.14963	6.55965	66.6558	44.2017	110.858	133.435	149.465	155.748	156.205	51.0013	13.2881	8.00789	15.8346	16.0942	16.1626	16.4648	16.4572	8.63566	41.0112	38.9448	79.956	112.341	132.768	136.442	139.831	65.078	8.78807
Bolivia	Bolivia2003	45116	996	45.2972	5608	1	1986.5	2003.83	60.4317	42.8848	103.317	126.928	143.381	147.581	149.062	51.0164	6.93853	5.6093	8.79029	9.60404	10.4031	10.6602	10.6618	6.57222	68.3643	35.9309	104.295	126.089	136.384	142.161	142.161	42.2749	8.99266	6.16082	11.3011	12.1522	12.6352	13.1611	13.1611	6.40429	52.4085	49.7852	102.194	127.561	149.955	152.612	155.404	59.2671	10.2034
Bolivia	Bolivia2003	45116	996	45.2972	5608	1	1985.5	2003.83	53.3792	48.4966	101.876	127.225	138.224	145.857	147.354	50.6368	6.58921	6.07516	8.90737	9.78567	10.0773	10.3803	10.3728	6.24849	57.1134	52.4534	109.567	133.404	140.422	145.864	146.1	41.0281	8.53946	9.40877	12.1342	12.8995	13.1184	13.2011	13.1994	6.97188	49.7297	44.4373	94.167	121.004	135.985	145.585	148.192	59.6412	9.98862
Bolivia	Bolivia2003	45116	996	45.2972	5608	1	1984.5	2003.83	61.3912	69.4725	130.864	165.839	174.887	184.777	187.744	65.4444	10.3819	9.50467	13.9933	15.2459	15.1711	15.2434	15.2751	7.84904	72.749	61.8599	134.609	169.55	175.724	185.778	186.042	59.4329	17.3829	11.7123	20.0352	20.5454	20.247	20.5579	20.5512	9.5546	50.6214	77.1944	127.816	162.799	174.411	184.153	189.762	71.0245	13.0993
Bolivia	Bolivia2003	45116	996	45.2972	5608	1	1983.5	2003.83	57.7204	56.8708	114.591	154.065	166.436	174.517	177.323	70.8509	8.13069	7.84711	10.8614	12.5572	12.8762	13.2329	13.2829	7.68188	67.991	61.8777	129.869	173.783	183.239	196.119	196.962	77.1074	11.8717	12.6916	16.7918	17.922	18.0742	18.8615	18.865	11.523	47.5704	51.822	99.3924	134.789	149.848	152.989	157.868	64.9292	10.5348
Bolivia	Bolivia2003	45116	996	45.2972	5608	1	1982.5	2003.83	68.3402	47.6187	115.959	150.532	161.821	168.875	170.679	61.8976	9.50263	6.54556	11.5142	11.9046	12.1916	12.1548	12.0511	6.85587	69.5484	64.7332	134.282	166.878	178.753	186.974	190.429	64.8562	13.429	11.4278	17.1768	17.4598	17.3541	17.6326	18.099	10.4875	67.1155	32.0493	99.1647	135.538	146.202	152.015	152.015	58.6686	13.5822
Bolivia	Bolivia2003	45116	996	45.2972	5608	1	1981.5	2003.83	33.6797	54.7547	88.4345	114.884	128.783	137.268	139.941	56.5034	6.3808	7.57943	9.03333	10.3209	11.1663	11.4762	11.6168	8.00518	45.3857	59.7878	105.174	132.254	149.07	157.572	162.659	64.2418	10.4322	10.9067	14.1295	15.5208	16.7449	16.9198	17.2678	10.9009	23.341	49.8749	73.216	98.9606	109.747	118.181	118.181	48.5173	7.73072
Bolivia	Bolivia2003	45116	996	45.2972	5608	1	1980.5	2003.83	67.2848	64.222	131.507	154.024	164.61	171.451	172.66	47.3849	10.2029	8.87762	12.9049	12.8506	13.1758	13.5219	13.5071	7.59069	66.8159	59.4077	126.224	155.129	165.876	173.519	175.907	56.8603	13.3052	12.0308	16.6941	17.9976	17.6804	18.4117	18.448	11.2841	67.7402	68.9619	136.702	152.72	163.138	169.132	169.132	37.5651	15.6489
Bolivia	Bolivia2003	45116	996	45.2972	5608	1	1979.5	2003.83	55.2223	85.4972	140.719	174.521	178.477	184.564	191.037	58.5574	9.36498	11.0888	14.2826	15.4343	15.5259	15.7281	15.6911	8.83857	63.7867	94.3755	158.162	193.377	199.557	204.783	207.591	58.7156	13.7979	17.1113	21.9476	21.7973	22.0948	22.2079	22.3234	12.2673	46.3637	76.102	122.466	154.686	156.16	163.171	173.583	58.2512	12.3062
Bolivia	Bolivia2003	45116	996	45.2972	5608	1	1978.5	2003.83	66.8567	84.7248	151.582	188.163	199.39	205.445	218.874	79.3153	12.0166	14.3295	18.9427	19.7933	19.9813	20.103	21.1155	13.4609	77.0155	75.5785	152.594	184.713	206.76	215.68	227.893	88.8587	21.1474	16.2782	29.0103	29.6601	30.2919	30.7091	31.5189	17.8625	56.325	94.3198	150.645	191.922	191.922	194.968	209.662	69.4851	13.9098
Bolivia	Bolivia2003	45116	996	45.2972	5608	2	2001	2003.83	27.2919	26.6461	53.938	66.6933	72.4756	75.0384	75.8281	23.1382	3.17391	2.85218	3.85553	4.56779	4.84318	4.8592	4.88534	3.43321	26.7394	31.8301	58.5695	67.9416	73.4193	74.9079	75.8191	18.3227	4.65127	4.95039	6.16857	6.47503	6.56211	6.66414	6.69765	2.67407	27.9033	21.0146	48.9179	65.1175	71.1924	74.7879	75.4522	27.8991	3.86992
Bolivia	Bolivia2003	45116	996	45.2972	5608	2	1999	2003.83	28.6047	38.1042	66.7089	80.6303	87.32	90.2643	92.0829	27.1876	3.85913	3.22462	5.3395	5.56873	5.86524	5.97639	6.13612	2.9244	33.141	42.4872	75.6282	90.4838	95.6859	96.6574	97.4109	23.5649	4.62871	5.28139	7.22986	7.69365	7.92506	7.94824	7.96909	3.59717	24.1269	33.8931	58.02	71.0279	79.2755	84.3416	87.2775	31.0596	5.03451
Bolivia	Bolivia2003	45116	996	45.2972	5608	2	1997	2003.83	44.8822	40.4575	85.3397	101.735	108.135	110.506	113.177	30.4342	3.97611	3.48469	5.07174	5.39266	5.52002	5.64081	5.76149	3.49241	47.6251	38.6294	86.2545	103.467	110.88	112.806	114.509	30.9219	6.46926	4.63425	7.64511	7.18287	7.43563	7.46036	7.76105	5.44351	42.1113	42.359	84.4703	99.9951	105.344	108.178	111.858	29.9146	4.34164
Bolivia	Bolivia2003	45116	996	45.2972	5608	2	1995	2003.83	41.0172	39.279	80.2962	98.0373	104.956	109.227	110.355	32.6833	4.62818	3.10173	5.41314	6.18421	6.21546	6.34034	6.36705	3.34161	47.4447	38.5551	85.9997	105.747	112.313	115.927	116.482	33.3509	7.5026	4.40083	8.38644	10.1301	10.1575	10.3317	10.3215	5.35523	34.1853	40.0473	74.2326	89.868	97.16	102.104	103.806	31.9447	4.3947
Bolivia	Bolivia2003	45116	996	45.2972	5608	2	1993	2003.83	54.2394	39.3658	93.6052	112.397	119.704	125.18	127.339	37.2177	4.60633	3.76041	5.25477	5.49303	5.54297	5.53689	5.46444	3.05425	59.8196	39.5515	99.371	121.921	129.885	135.506	138.532	43.4823	7.15664	5.49905	7.8835	8.96901	9.05094	8.54325	8.31585	4.7971	48.3241	39.1743	87.4983	102.422	109.071	114.408	115.73	30.9388	6.95823
Bolivia	Bolivia2003	45116	996	45.2972	5608	2	1991	2003.83	44.1176	47.4842	91.6018	116.661	125.933	128.517	130.134	42.4177	4.37019	3.60014	5.56181	6.41447	6.57523	6.59355	6.33859	3.62473	42.8543	54.5668	97.4212	119.537	129.982	133.074	135.956	42.6942	4.96309	5.26817	7.14788	7.84007	8.2897	8.31891	8.59221	5.61337	45.3843	40.4187	85.803	113.721	121.875	123.965	124.339	42.1527	7.32695
Bolivia	Bolivia2003	45116	996	45.2972	5608	2	1989	2003.83	48.8882	49.1352	98.0234	122.797	134.745	139.762	143.485	50.4027	4.94074	4.92408	7.35637	7.78256	8.08381	8.53067	8.58919	5.59949	48.2806	49.9704	98.251	127.453	141.012	147.546	152.037	59.646	6.87732	6.72947	9.28108	10.9919	11.5458	12.9238	12.4413	9.77406	49.4564	48.2402	97.6966	118.145	128.501	132.024	134.988	41.3295	7.19823
Bolivia	Bolivia2003	45116	996	45.2972	5608	2	1987	2003.83	57.0958	42.2073	99.3031	124.955	142.357	146.957	148.658	54.7967	5.28041	4.47445	7.40193	7.8499	7.42291	7.67695	7.68118	5.79498	67.4694	40.2077	107.677	129.893	143.262	149.3	149.542	46.9172	7.81669	5.42337	9.97921	10.2741	10.4864	11.0198	11.0167	6.11187	46.4949	44.2528	90.7477	119.789	141.135	144.313	147.402	62.3085	6.68992
Bolivia	Bolivia2003	45116	996	45.2972	5608	2	1985	2003.83	56.9279	58.2323	115.16	145.294	155.332	164.081	166.25	57.7392	6.03824	5.63132	8.15112	9.43881	9.49788	9.7345	9.7291	6.24308	63.9795	56.3585	120.338	149.73	156.348	164.054	164.303	49.9794	9.32491	7.55632	11.2507	12.2313	12.1313	12.4075	12.4053	6.75274	50.1279	60.0253	110.153	141.015	154.288	163.966	167.905	64.9005	8.12897
Bolivia	Bolivia2003	45116	996	45.2972	5608	2	1983	2003.83	62.6899	52.4633	115.153	152.281	164.174	171.789	174.151	66.6753	6.34675	5.23858	8.11783	9.57583	9.89757	10.1313	10.2155	6.26376	68.7247	63.2721	131.997	170.515	181.083	191.829	193.841	71.2485	8.84113	8.63442	11.9394	13.0191	13.264	13.9523	14.3364	9.51015	56.6547	42.2279	98.8826	134.766	147.936	152.291	155.023	62.3004	8.95066
Bolivia	Bolivia2003	45116	996	45.2972	5608	2	1981	2003.83	48.7969	59.333	108.13	132.749	145.137	152.881	154.889	52.4287	5.73992	6.48719	8.26332	8.77072	9.51624	9.83789	9.8865	6.79835	55.2888	59.7529	115.042	142.975	157.025	165.14	169.025	61.0007	8.73985	8.90087	11.6639	13.0797	13.6282	14.1403	14.3092	9.66203	42.8121	58.9026	101.715	122.919	133.544	140.877	140.877	43.5969	7.92331
Bolivia	Bolivia2003	45116	996	45.2972	5608	2	1979	2003.83	60.7091	85.1018	145.811	180.826	188.052	194.119	203.438	67.4645	8.27292	9.42607	12.5732	13.8614	14.0005	14.1267	14.6538	9.74373	70.0292	85.7098	155.739	189.602	202.784	209.521	216.157	71.5632	12.6775	12.3333	18.4654	19.0745	19.7184	20.0181	20.4405	12.6123	51.0586	84.5103	135.569	171.805	172.603	177.958	190.123	63.1096	10.0214
Bolivia	Bolivia2003	45116	996	45.2972	5608	3	2002.5	2003.83	24.9927	23.5094	48.5022	59.8822	64.9112	66.8947	67.8766	20.3621	3.27759	2.37201	3.87751	4.30336	4.35473	4.46629	4.46085	2.79784	29.0016	24.2724	53.274	62.2671	66.7537	67.9473	69.5398	17.1811	5.58354	3.27946	6.12888	6.21417	6.29516	6.32133	6.4199	2.45053	20.791	22.7277	43.5187	57.4764	63.069	65.8331	66.2224	23.7367	2.87318
Bolivia	Bolivia2003	45116	996	45.2972	5608	3	1999.5	2003.83	29.0203	34.0683	63.0886	76.2607	82.8041	85.5894	87.0419	25.5662	2.98581	2.49487	4.07888	4.36502	4.61327	4.64063	4.752	2.49422	29.6741	36.9384	66.6125	79.6238	85.1646	86.199	87.0052	21.8481	3.46378	4.02119	5.4643	5.82097	6.03523	6.05927	6.07584	2.87782	28.3594	31.286	59.6455	72.974	80.5188	85.1276	87.2586	29.3647	4.12815
Bolivia	Bolivia2003	45116	996	45.2972	5608	3	1996.5	2003.83	41.7097	39.9863	81.696	98.3086	104.824	107.674	110.081	30.9098	3.14147	2.65188	4.15324	4.64641	4.79031	4.89169	5.01863	3.15732	44.9472	37.6682	82.6154	100.908	107.731	110.36	111.689	31.6921	4.90029	3.6457	5.9687	6.28607	6.42312	6.49848	6.66012	5.00484	38.4048	42.3931	80.7979	95.6434	101.836	104.917	108.43	30.0609	3.66775
Bolivia	Bolivia2003	45116	996	45.2972	5608	3	1993.5	2003.83	51.8803	39.4147	91.295	109.963	117.196	122.37	123.885	35.8647	4.17496	3.1384	4.91178	5.10333	5.13238	5.21995	5.1386	2.5592	58.4484	40.2672	98.7156	119.975	127.826	132.539	134.668	39.8907	6.88737	4.44087	7.56358	8.41189	8.50099	8.20136	7.99299	4.02972	44.8628	38.48	83.3428	99.3083	105.912	111.547	112.461	31.7658	5.03574
Bolivia	Bolivia2003	45116	996	45.2972	5608	3	1990.5	2003.83	45.4194	47.7319	93.1513	117.929	127.13	130.198	132.768	43.6862	3.70502	3.3281	4.96676	6.00924	6.10212	6.16357	5.93206	3.29444	44.8922	55.8138	100.706	125.3	135.443	139.338	143.468	47.5505	4.84964	5.13858	6.97766	8.71401	8.79141	8.93787	8.97795	5.7448	45.94	39.7764	85.7164	110.674	118.961	121.212	122.237	39.9441	5.76018
Bolivia	Bolivia2003	45116	996	45.2972	5608	3	1987.5	2003.83	54.3351	45.0949	99.43	125.011	141.508	146.627	148.616	54.6168	4.54686	4.0498	6.36525	6.34594	6.35159	6.5267	6.54733	5.35538	60.2546	40.4352	100.69	125.055	140.141	146.735	147.457	52.0036	6.21219	4.84705	8.1727	8.05196	8.71063	9.27601	9.27403	6.97307	48.5254	49.7312	98.2566	125.02	142.886	146.563	149.763	57.1191	6.05411
Bolivia	Bolivia2003	45116	996	45.2972	5608	3	1984.5	2003.83	57.1712	57.7994	114.971	148.07	158.839	167.396	169.74	61.8843	4.93941	4.96811	7.17637	8.70016	8.80902	9.02504	9.0298	5.61403	65.2213	58.1362	123.357	157.26	164.757	173.992	174.413	58.2402	7.98951	6.73471	10.7902	11.8132	11.8007	12.2519	12.2491	7.24726	49.3495	57.5293	106.879	139.201	153.037	160.97	165.156	65.2514	6.49452
Bolivia	Bolivia2003	45116	996	45.2972	5608	3	1981.5	2003.83	55.6636	54.9217	110.585	139.287	151.242	158.707	160.631	56.2687	5.14009	5.10675	7.12507	7.67368	8.13894	8.35425	8.35293	5.81894	60.4569	61.6222	122.079	151.862	165.054	173.222	176.931	62.4792	7.67843	7.46698	9.93447	10.7457	11.1737	11.4763	11.8657	8.60046	51.0948	48.5544	99.6492	127.288	137.937	144.64	144.64	49.9698	7.08339
Bolivia	Bolivia2003	45116	996	45.2972	5608	3	1978.5	2003.83	63.6985	85.0898	148.788	184.214	193.993	200.929	209.473	71.2922	7.71733	8.13351	11.3054	12.4001	12.7476	12.9591	12.9983	8.96121	71.5968	86.258	157.855	188.893	205.032	212.298	219.924	73.704	11.3408	10.2909	15.9616	16.3823	17.4761	17.9918	18.7167	12.8209	55.4036	83.7188	139.122	179.216	182.21	188.799	198.337	68.7845	9.42311
Bolivia	Bolivia2003	45116	996	45.2972	5608	4	2002	2003.83	26.3296	24.2271	50.5567	62.0092	67.3393	69.4487	70.3738	20.8723	2.69882	2.07764	3.06247	3.5568	3.6987	3.76608	3.77647	2.69156	27.318	24.8347	52.1527	61.213	66.1284	67.3142	68.7249	17.4841	4.19441	3.07895	4.62355	4.7891	4.86577	4.90106	4.98718	2.19253	25.2901	23.5914	48.8815	62.8405	68.5863	71.6051	72.0495	24.3587	2.86802
Bolivia	Bolivia2003	45116	996	45.2972	5608	4	1998	2003.83	36.8923	39.2957	76.1881	91.3495	97.8951	100.561	102.787	28.7928	2.99052	2.45936	3.80127	4.04732	4.25925	4.41982	4.53625	2.46139	40.5574	40.4815	81.0389	97.1028	103.376	104.804	106.013	27.176	4.16138	3.58119	5.08921	5.25204	5.54615	5.57262	5.68204	3.41258	33.2317	38.1027	71.3344	85.5753	92.4034	96.3791	99.6707	30.513	3.57751
Bolivia	Bolivia2003	45116	996	45.2972	5608	4	1994	2003.83	47.399	39.3073	86.7063	104.958	112.072	116.927	118.538	34.8537	3.70593	2.6451	4.27218	4.76488	4.78619	4.78131	4.70974	2.3433	53.4134	39.0157	92.4291	113.531	120.785	125.362	127.063	38.1606	5.96956	3.69202	6.51823	7.91603	7.98688	7.68569	7.50293	3.75261	41.0144	39.6082	80.6226	95.9121	102.882	108.019	109.542	31.4554	4.06556
Bolivia	Bolivia2003	45116	996	45.2972	5608	4	1990	2003.83	46.3692	48.2751	94.6443	119.57	130.082	133.786	136.344	46.0588	3.59384	3.14767	4.7457	5.50271	5.6109	5.74411	5.57948	3.3045	45.3676	52.4419	97.8094	123.21	135.114	139.794	143.396	50.5286	4.50586	4.39528	6.03122	7.34838	7.54362	7.96541	7.80689	5.60439	47.3411	44.1745	91.5156	115.98	125.144	127.891	129.421	41.7237	5.65961
Bolivia	Bolivia2003	45116	996	45.2972	5608	4	1986	2003.83	57.0185	49.4274	106.446	134.104	148.087	154.659	156.572	56.0971	4.11753	3.64962	5.5655	6.21115	5.98378	6.22844	6.22341	4.4695	65.8882	47.5133	113.402	138.832	149.092	155.9	156.145	48.2107	5.97904	4.58604	7.43032	8.2697	8.38693	8.83626	8.83341	4.89209	48.1932	51.3002	99.4934	129.347	146.916	153.268	156.744	63.5761	5.41813
Bolivia	Bolivia2003	45116	996	45.2972	5608	4	1982	2003.83	56.2507	55.476	111.727	143.739	155.84	163.514	165.744	60.8118	4.51715	4.40228	6.30343	7.35362	7.71718	7.92776	8.00184	5.16206	62.6359	61.6781	124.314	158.361	170.367	180.088	182.816	66.8071	6.64419	6.54772	8.58262	9.60277	10.0221	10.5087	10.9391	7.84604	50.1015	49.5025	99.6039	129.662	141.851	147.358	149.052	54.9183	5.99718
Bolivia	Bolivia2003	45116	996	45.2972	5608	4	1978	2003.83	64.0429	90.5536	154.597	190.278	200.668	207.978	215.549	72.0992	7.22627	7.86804	11.0812	12.3687	12.558	12.8259	12.6686	8.56896	69.9667	92.3029	162.27	193.382	209.263	216.076	222.783	72.2345	10.1148	9.87738	15.5355	16.0811	16.8004	17.1759	17.7775	11.9667	57.8286	88.688	146.517	187.036	191.621	199.459	207.979	72.0131	8.71943
Bolivia	Bolivia2003	45116	996	45.2972	5608	5	2001.5	2003.83	26.6586	25.4529	52.1114	63.807	69.4836	71.6213	72.6611	21.6794	2.46183	1.82033	2.84424	3.18145	3.34712	3.41403	3.4339	2.39173	27.8689	27.9341	55.803	65.741	70.818	71.8848	73.0773	18.2953	3.53104	2.72047	3.86218	4.07875	4.21104	4.25165	4.29498	2.03666	25.3925	22.8503	48.2427	61.7434	68.0242	71.2403	72.1264	25.0943	2.9219
Bolivia	Bolivia2003	45116	996	45.2972	5608	5	1996.5	2003.83	40.3774	41.1484	81.5258	98.1531	104.739	108.104	110.062	31.0694	2.77088	2.25895	3.69513	4.19144	4.36541	4.52795	4.61716	2.54974	45.53	39.8661	85.3961	103.31	109.815	112.245	113.397	30.6158	4.27001	3.24816	4.84131	5.6233	5.81162	5.92164	5.97974	3.93966	35.1351	42.4619	77.597	92.8763	99.5464	103.881	106.664	31.5121	3.00326
Bolivia	Bolivia2003	45116	996	45.2972	5608	5	1991.5	2003.83	49.0945	44.2804	93.3749	115.607	123.967	128.105	130.49	40.9378	2.98847	2.59876	3.60723	4.42381	4.51662	4.44233	4.13687	2.39372	51.2399	49.0242	100.264	123.972	133.138	137.799	141.436	45.7603	4.35787	3.88384	5.20973	6.20574	6.276	6.25297	6.25167	4.02653	46.9127	39.5334	86.446	107.204	114.769	118.393	119.552	36.2382	4.3032
Bolivia	Bolivia2003	45116	996	45.2972	5608	5	1986.5	2003.83	55.2452	49.5929	104.838	131.975	146.205	152.641	154.694	55.6944	3.729	3.34668	5.04729	5.10976	5.1404	5.3386	5.35958	4.24354	61.5545	45.9386	107.493	133.582	145.718	152.703	153.263	51.2821	5.14117	4.11393	6.66757	7.31498	7.65611	8.02475	8.02231	5.36143	49.0911	53.1904	102.281	130.442	146.685	152.604	156.065	59.9115	5.14832
Bolivia	Bolivia2003	45116	996	45.2972	5608	5	1981.5	2003.83	56.0997	59.7687	115.868	148.119	159.184	166.655	169.337	60.476	4.07053	4.33716	6.06207	6.94387	7.26168	7.4481	7.46856	4.79896	62.8102	66.5455	129.356	163.566	174.792	183.941	186.673	65.8337	6.13963	6.65059	8.47704	9.18638	9.50135	9.86287	10.2567	7.31653	49.569	53.1398	102.709	133.041	143.936	149.626	152.248	55.21	5.64867
Bolivia	Bolivia2008	40355	999	40.3954	4216	1	2007.5	2008.33	35.5142	19.4969	55.0111	58.0498	60.4169	61.6668	62.4722	7.89547	5.68989	3.55328	6.77388	6.79671	6.85714	6.87131	6.87621	1.80043	35.5309	25.5297	61.0605	63.2339	66.2561	68.598	68.598	8.02762	6.80953	5.65899	9.19002	9.24117	9.37194	9.441	9.441	2.52924	35.4969	13.0255	48.5223	52.4863	54.1532	54.2912	55.8931	7.7467	8.27597
Bolivia	Bolivia2008	40355	999	40.3954	4216	1	2006.5	2008.33	24.7376	16.7876	41.5252	44.7029	47.2373	48.4314	49.2006	8.00788	4.40168	3.65812	5.67512	5.73697	5.79443	5.81197	5.82302	1.79528	24.1562	13.6341	37.7903	39.5822	41.8456	44.1441	44.1441	6.6034	6.72217	3.6297	7.53172	7.56692	7.70256	7.80072	7.80072	2.40702	25.4057	20.11	45.5156	50.1411	52.944	53.0723	54.611	9.52908	5.51429
Bolivia	Bolivia2008	40355	999	40.3954	4216	1	2005.5	2008.33	30.3586	20.1294	50.488	57.1545	60.2103	60.6737	61.46	11.5554	5.15535	3.75348	6.22535	6.40447	6.50064	6.50186	6.5102	2.17534	35.3113	28.7784	64.0896	70.2078	73.0262	73.5071	74.6716	11.3067	7.86081	6.56145	10.0267	10.219	10.3055	10.3031	10.316	3.02548	25.3854	10.8513	36.2367	43.4712	46.7672	47.2125	47.5966	11.7871	6.41033
Bolivia	Bolivia2008	40355	999	40.3954	4216	1	2004.5	2008.33	24.5847	25.7413	50.326	62.8474	66.7205	68.3787	70.2668	20.9975	4.40204	4.40416	6.6028	6.83555	6.95098	6.951	6.99927	2.80979	25.3203	27.8048	53.1251	64.1762	68.7024	70.1205	72.6327	20.6021	5.89552	6.3668	9.14109	9.3758	9.44741	9.45826	9.55127	3.91556	23.7607	24.0455	47.8063	61.7624	64.9722	66.8788	68.1003	21.3129	6.21217
Bolivia	Bolivia2008	40355	999	40.3954	4216	1	2003.5	2008.33	23.6229	34.1955	57.8184	71.2408	74.5841	76.9441	78.9005	22.3758	5.9752	5.21482	7.66231	7.89291	8.00654	7.99723	8.03171	2.99968	31.2425	37.829	69.0715	82.2848	84.3866	85.2848	87.4104	19.6996	7.70544	6.82031	10.1366	10.2886	10.2966	10.3013	10.3697	4.04664	16.6819	30.148	46.83	60.4593	65.1089	69.0473	70.8242	25.1731	6.43945
Bolivia	Bolivia2008	40355	999	40.3954	4216	1	2002.5	2008.33	30.844	29.3963	60.2402	71.9644	76.5623	78.8012	80.1694	21.2067	4.54205	4.94213	6.49622	6.76575	6.87353	6.98518	7.03157	2.95638	34.9095	27.2857	62.1952	75.8422	79.3914	79.8835	81.6421	20.7367	6.41366	5.36275	8.25192	8.69823	8.79681	8.79301	8.83091	4.22785	26.4869	31.7155	58.2024	67.929	73.6444	77.6903	78.6502	21.7114	5.85572
Bolivia	Bolivia2008	40355	999	40.3954	4216	1	2001.5	2008.33	30.6766	26.5273	57.204	66.0894	73.8948	77.1681	78.5216	22.611	4.87853	4.03832	6.20515	6.50181	6.71976	6.85768	6.96969	3.05538	30.4506	24.1434	54.594	64.4949	71.8175	73.3883	76.0301	22.674	6.76452	4.43453	7.96096	8.23623	8.51243	8.51026	8.65581	4.27063	30.9011	29.208	60.109	67.9235	76.2211	81.2555	81.2555	22.4988	6.38831
Bolivia	Bolivia2008	40355	999	40.3954	4216	1	2000.5	2008.33	33.4718	23.6576	57.1293	65.7775	73.2129	77.3605	78.8082	22.9925	5.39857	3.36656	6.2742	6.40511	6.61403	6.62862	6.70792	2.96128	39.1616	24.7695	63.9311	72.9509	80.7018	84.0915	85.7041	23.2601	8.75571	4.56134	9.48108	9.57823	9.91811	9.98005	10.0885	4.48089	27.2813	22.4155	49.6968	57.9602	65.0639	70.0272	71.3094	22.7429	6.00168
Bolivia	Bolivia2008	40355	999	40.3954	4216	1	1999.5	2008.33	32.0356	38.4901	70.5257	83.3541	89.3991	94.2066	96.3394	27.7723	5.05132	5.22336	7.5339	7.82848	7.80235	7.95277	7.9777	3.86141	31.7173	34.483	66.2003	80.4522	85.7408	89.5671	90.0462	25.5365	6.69454	6.6605	9.4871	10.287	10.3516	10.5041	10.5058	4.83631	32.3664	42.5332	74.8996	86.2575	93.097	98.8689	102.575	29.9163	6.59085
Bolivia	Bolivia2008	40355	999	40.3954	4216	1	1998.5	2008.33	48.1071	37.4194	85.5264	104.77	111.63	114.56	116.417	33.7797	6.15131	4.89739	7.57178	8.09011	8.34543	8.38916	8.53783	4.20162	58.6419	40.8778	99.5198	116.201	123.32	124.722	125.213	28.5332	10.1655	7.04807	11.7746	12.2535	12.4576	12.4719	12.4751	4.9753	37.3186	33.7261	71.0447	93.0494	99.647	104.083	107.31	39.0388	7.54321
Bolivia	Bolivia2008	40355	999	40.3954	4216	1	1997.5	2008.33	42.7687	44.6552	87.424	105.587	112.719	113.875	114.885	30.0912	6.54659	5.60924	8.35324	8.78136	8.84835	8.85292	8.84812	3.57894	44.7263	47.278	92.0044	104.85	113.848	113.848	115.189	25.5333	10.3017	8.85443	12.872	12.6918	12.7717	12.7717	12.7658	4.43011	40.6242	41.7471	82.3713	105.814	111.156	113.446	114.108	34.5853	7.56356
Bolivia	Bolivia2008	40355	999	40.3954	4216	1	1996.5	2008.33	34.5802	34.1621	68.7423	84.3445	89.7017	94.9327	95.9296	29.1942	5.144	4.54159	6.67352	6.95504	7.0707	7.17556	7.20487	3.52983	38.9382	33.9089	72.8471	91.3301	95.3365	99.5018	100.999	30.3643	7.30464	5.79769	9.11745	9.82339	9.88456	10.0015	10.0383	5.21368	30.0513	34.5776	64.6289	77.4179	84.1115	90.4729	90.9352	28.124	7.48617
Bolivia	Bolivia2008	40355	999	40.3954	4216	1	1995.5	2008.33	31.5641	37.0934	68.6575	85.3227	92.2823	98.2635	99.8193	33.459	5.11251	4.83734	6.98521	7.68734	8.00342	8.10986	8.12771	4.44364	43.3077	37.1501	80.4578	103.765	110.632	116.725	118.896	41.8017	9.10651	6.97499	10.9759	12.2312	12.6701	12.7726	12.7976	6.73742	20.4558	36.8967	57.3526	67.2707	74.3156	80.1593	81.0569	25.1465	4.97092
Bolivia	Bolivia2008	40355	999	40.3954	4216	1	1994.5	2008.33	30.4593	39.9805	70.4398	88.5035	97.5437	102.812	104.418	36.5529	5.32881	6.79103	8.28308	8.61149	8.78874	8.85802	8.86369	4.70377	35.2172	34.8245	70.0417	91.396	103.111	106.51	109.294	42.2088	8.28445	7.12756	10.417	11.0294	11.2802	11.3613	11.4192	6.59935	25.6708	44.8386	70.5094	85.1005	91.2806	98.4803	98.891	30.5346	6.83255
Bolivia	Bolivia2008	40355	999	40.3954	4216	1	1993.5	2008.33	38.4233	52.1472	90.5705	116.107	125.932	129.948	131.149	44.62	5.31988	6.65281	8.92275	9.73081	9.87946	10.0671	10.0957	5.13648	45.6025	63.7717	109.374	136.559	149.121	151.792	152.356	48.2602	8.6972	10.6125	14.6497	15.3428	15.5803	15.5704	15.5702	7.67331	31.3313	39.119	70.4503	94.1247	101.004	106.448	108.284	40.7016	6.41682
Bolivia	Bolivia2008	40355	999	40.3954	4216	1	1992.5	2008.33	42.0196	56.491	98.5107	123.231	132.14	134.723	137.912	43.707	6.25205	7.43711	9.3657	10.0193	10.1255	10.3131	10.4316	5.32216	40.6637	73.4607	114.124	139.894	149.872	153.293	156.047	47.323	8.11944	11.8873	14.478	15.0104	15.0991	15.2999	15.3972	7.72439	43.6741	37.4252	81.0994	104.719	112.518	114.282	117.902	40.0508	9.77336
Bolivia	Bolivia2008	40355	999	40.3954	4216	1	1991.5	2008.33	49.9623	47.9107	97.873	116.442	127.131	130.774	133.915	39.9522	7.28256	6.24802	9.3844	9.85286	10.134	10.1732	10.3908	5.43043	52.6474	62.2036	114.851	139.131	148.089	152.984	156.436	46.9812	10.3984	9.98422	13.9014	15.0987	15.0571	15.1655	15.5103	7.8971	47.213	32.6893	79.9023	92.4079	104.835	107.259	110.083	32.8016	9.98439
Bolivia	Bolivia2008	40355	999	40.3954	4216	1	1990.5	2008.33	43.3573	53.5404	96.8977	117.922	130.974	135.992	137.54	45.0033	6.1598	6.79009	9.30262	9.90629	10.3009	10.5803	10.5888	5.83671	53.1257	57.5161	110.642	141.321	152.025	156.566	158.435	53.7393	9.3759	10.6968	14.789	15.7367	15.7621	15.9974	16.0129	8.44121	32.5021	49.4406	81.9428	93.3955	108.77	114.279	115.434	36.4805	8.25988
Bolivia	Bolivia2008	40355	999	40.3954	4216	1	1989.5	2008.33	41.6087	49.5393	91.148	119.457	127.429	133.979	135.053	48.3084	6.67821	6.75529	8.96065	9.8908	10.2135	10.5849	10.5976	6.43925	58.6232	44.5821	103.205	131.218	137.975	140.56	142.529	43.8487	11.4971	9.1677	13.8821	14.909	15.263	15.3169	15.362	7.78265	24.5223	54.9003	79.4226	108.021	117.201	128.356	128.356	53.1549	6.84873
Bolivia	Bolivia2008	40355	999	40.3954	4216	1	1988.5	2008.33	39.4219	54.8275	94.2493	121.918	130.836	133.876	134.957	44.9431	6.62239	7.52631	9.78748	10.2062	10.4635	10.6123	10.6417	6.58402	34.4241	64.2838	98.7078	124.951	130.217	130.804	132.328	37.3024	8.09707	11.0596	13.7147	14.7133	14.8494	14.8478	14.8727	8.06243	44.2612	46.1109	90.372	119.418	132.472	138.38	138.975	53.4312	10.0193
Bolivia	Bolivia2008	40355	999	40.3954	4216	1	1987.5	2008.33	41.0974	55.6924	96.7898	121.956	138.897	141.034	147.445	56.0839	7.12445	8.08416	10.6041	11.2835	11.7327	11.7859	12.0047	7.41877	54.0976	60.8532	114.951	139.201	152.752	152.752	164.243	55.6937	11.8652	11.8932	15.8299	16.7884	17.1773	17.1773	17.7831	11.3764	29.1155	50.8429	79.9585	106.074	127.02	131.57	132.637	57.2569	7.83248
Bolivia	Bolivia2008	40355	999	40.3954	4216	1	1986.5	2008.33	58.2413	57.2215	115.463	141.314	155.936	162.017	173.208	65.2825	9.1113	8.21783	11.9554	12.5182	12.8873	12.8923	13.4009	8.78085	63.2016	57.7312	120.933	140.824	155.4	157.946	172.021	58.1159	12.7407	11.6366	16.8012	17.6149	18.1393	18.1859	19.3556	12.5818	52.8644	56.8471	109.712	142.477	157.137	166.79	174.965	73.2947	12.4816
Bolivia	Bolivia2008	40355	999	40.3954	4216	1	1985.5	2008.33	45.5229	59.2708	104.794	138.706	143.138	151.381	157.546	58.9277	9.6249	8.9082	12.2606	13.6735	14.148	14.2093	14.5842	9.26787	55.5023	61.8093	117.312	146.254	150.501	157.264	160.26	48.6567	15.2183	12.8693	18.3861	19.5529	19.6185	19.8561	20.0018	10.2525	33.6942	56.277	89.9712	129.485	134.116	143.956	153.449	69.7537	10.9015
Bolivia	Bolivia2008	40355	999	40.3954	4216	1	1984.5	2008.33	70.4323	45.4695	115.902	152.181	157.33	161.935	161.935	52.0682	12.9417	8.67909	15.2117	15.9707	15.935	16.0727	16.0727	8.82471	76.2827	54.7735	131.056	174.017	182.36	186.911	186.911	64.279	17.0447	12.3451	19.9848	20.7757	20.8489	21.0438	21.0438	12.4712	63.3389	33.3193	96.6582	125.893	127.471	132.15	132.15	39.2889	19.6266
Bolivia	Bolivia2008	40355	999	40.3954	4216	1	1983.5	2008.33	89.1809	62.8174	151.998	187.226	200.706	201.545	205.749	63.3852	14.5597	13.2443	18.3377	18.858	18.5944	18.5847	19.2971	11.5892	74.023	78.5758	152.599	192.949	206.377	206.377	206.377	63.4627	16.387	17.9217	23.2493	25.4742	25.6529	25.6529	25.6529	13.3609	104.305	46.9683	151.274	180.995	194.534	196.159	204.485	62.696	26.3105
Bolivia	Bolivia2008	40355	999	40.3954	4216	1	1982.5	2008.33	62.357	49.2091	111.566	160.153	181.197	186.268	196.076	95.1225	12.113	9.5054	15.2293	17.4334	18.8123	19.0057	22.6195	17.2827	61.8637	63.2297	125.093	170.022	193.742	193.742	202.373	88.3285	16.8266	14.0948	21.1901	23.6522	24.6657	24.6657	28.3955	21.5774	62.8889	32.8159	95.7048	148.248	166.807	176.899	187.855	101.903	17.5892
Bolivia	Bolivia2008	40355	999	40.3954	4216	2	2007	2008.33	30.1139	18.1844	48.2983	51.405	53.8549	55.076	55.8627	7.94832	3.76594	2.55429	4.74926	4.78876	4.8589	4.88327	4.89628	1.68281	29.6906	19.7372	49.4278	51.4179	54.0731	56.3928	56.3928	7.32713	5.07171	3.42995	6.16964	6.21096	6.38293	6.50442	6.50442	2.37829	30.5758	16.476	47.0518	51.3388	53.5771	53.7101	55.2797	8.63417	5.11268
Bolivia	Bolivia2008	40355	999	40.3954	4216	2	2005	2008.33	27.5275	22.9264	50.4539	60.1443	63.6221	64.6921	66.039	16.4132	3.5634	2.9086	4.86658	5.12433	5.30354	5.30342	5.32795	2.21743	30.28	28.2547	58.5347	67.1668	70.8695	71.826	73.6771	16.0838	4.85299	4.51768	6.87423	7.11864	7.24257	7.25073	7.28866	3.17035	24.6116	17.4232	42.0348	52.7917	56.0437	57.2313	58.0412	16.7088	4.84802
Bolivia	Bolivia2008	40355	999	40.3954	4216	2	2003	2008.33	27.4362	31.715	59.1512	71.7127	75.6925	77.9936	79.6688	21.8075	3.79505	3.92728	5.20416	5.50185	5.59956	5.67318	5.71557	2.58775	33.2534	32.3903	65.6438	79.0759	81.914	82.6186	84.5693	20.2551	5.28949	4.87203	7.19783	7.54334	7.56765	7.57776	7.59277	3.54626	21.662	30.9689	52.6309	64.2864	69.4752	73.4652	74.8511	23.4546	4.22997
Bolivia	Bolivia2008	40355	999	40.3954	4216	2	2001	2008.33	32.1005	25.0704	57.1709	65.9417	73.5705	77.2833	78.684	22.8176	3.53346	2.85948	4.43844	4.62411	4.84608	4.956	5.10852	2.62944	34.9857	24.4551	59.4408	68.9138	76.4397	78.933	81.0633	22.989	5.48695	3.42804	6.08308	6.33759	6.70005	6.75009	6.90609	3.72244	29.0993	25.7212	54.8205	62.8543	70.5901	75.5895	76.2391	22.6609	4.54586
Bolivia	Bolivia2008	40355	999	40.3954	4216	2	1999	2008.33	39.5212	38.0857	77.6069	93.7065	100.169	104.044	106.042	30.8275	4.02158	3.81085	5.67945	6.23201	6.41873	6.52601	6.62309	3.65205	44.2101	37.7899	82	97.5238	103.742	106.363	106.849	27.0683	5.91955	5.23504	8.00333	8.79109	8.97745	9.02283	9.02881	4.22719	34.6821	38.3982	73.0803	89.7864	96.5017	101.608	105.083	34.5259	4.96844
Bolivia	Bolivia2008	40355	999	40.3954	4216	2	1997	2008.33	38.6204	39.3887	78.0091	94.934	101.228	104.304	105.308	29.6084	4.1279	3.69486	5.45846	5.7385	5.93176	5.95052	5.9653	2.9607	41.831	40.5657	82.3966	97.9773	104.591	106.594	108.009	27.9124	6.34484	5.62419	7.92961	8.08696	8.30508	8.31967	8.34562	3.9453	35.1959	38.1469	73.3429	91.5974	97.582	101.752	102.321	31.2712	5.26618
Bolivia	Bolivia2008	40355	999	40.3954	4216	2	1995	2008.33	31.0313	38.4579	69.4892	86.8236	94.7768	100.409	101.991	34.9286	4.00596	4.01321	5.40804	6.12847	6.46024	6.51468	6.53114	3.98711	39.3424	36.0585	75.4009	97.765	106.935	111.731	114.203	41.9669	6.96544	5.01683	8.28156	9.42499	9.84005	9.9064	9.96356	5.82666	22.931	40.7333	63.6643	75.7907	82.4208	88.9411	89.5942	27.6929	4.26813
Bolivia	Bolivia2008	40355	999	40.3954	4216	2	1993	2008.33	40.1788	54.2312	94.41	119.548	128.919	132.244	134.39	44.1481	4.24706	5.43527	6.91613	7.82636	8.01929	8.29945	8.34919	4.64467	43.0674	68.5917	111.659	138.159	149.445	152.471	154.069	47.7411	6.12441	9.01796	11.2643	12.1541	12.3903	12.5313	12.5484	6.96225	37.0163	38.0022	75.0185	98.684	106.03	109.67	112.36	40.3704	5.73077
Bolivia	Bolivia2008	40355	999	40.3954	4216	2	1991	2008.33	46.6411	50.7653	97.4064	117.157	128.969	133.261	135.651	42.3715	5.16098	4.77594	7.25752	7.701	8.0932	8.21812	8.28544	4.82305	52.8927	59.8822	112.775	140.084	149.87	154.596	157.272	50.1527	7.41004	7.61163	10.6547	11.8201	11.8765	12.0469	12.1679	7.14194	39.9713	41.1929	81.1642	93.1513	106.98	110.844	112.914	34.554	6.66563
Bolivia	Bolivia2008	40355	999	40.3954	4216	2	1989	2008.33	40.5509	52.143	92.6938	120.699	129.116	134.029	135.106	46.7455	4.89016	5.54557	7.29256	8.0549	8.27348	8.61068	8.60714	5.80185	47.0282	53.9059	100.934	128.114	134.144	135.797	137.569	40.7473	7.22081	7.4029	10.4862	11.532	11.7631	11.7677	11.7744	6.65497	34.1598	50.4256	84.5854	113.391	124.331	133.044	133.322	53.2398	6.30298
Bolivia	Bolivia2008	40355	999	40.3954	4216	2	1987	2008.33	49.2146	56.404	105.619	131.109	146.977	150.995	159.643	60.4044	5.86917	6.01624	8.42137	9.13687	9.73841	9.77088	10.1636	7.3109	58.5926	59.2219	117.814	140.007	154.017	155.194	167.893	56.7663	8.78265	8.52826	11.7731	12.6972	13.3889	13.4036	14.6183	11.1857	39.8813	53.7099	93.5912	122.871	140.852	147.915	152.313	64.7853	7.09334
Bolivia	Bolivia2008	40355	999	40.3954	4216	2	1985	2008.33	56.854	52.9334	109.787	144.828	149.596	156.185	159.679	56.0448	8.09768	6.47396	9.67039	11.3634	11.6473	11.8065	12.039	8.22234	65.0082	58.4492	123.457	158.959	165.162	170.912	172.633	56.1013	11.1302	9.41382	13.187	14.7488	14.8932	15.2056	15.2606	10.1262	47.0887	46.1537	93.2424	127.838	131.076	138.588	143.905	55.8722	11.3887
Bolivia	Bolivia2008	40355	999	40.3954	4216	2	1983	2008.33	76.6654	56.8139	133.479	174.678	191.38	193.922	200.537	77.387	9.64928	8.90146	12.5472	14.1091	14.618	14.5926	16.8586	13.0773	68.2344	71.6098	139.844	182.251	199.938	199.938	203.609	74.1317	12.1503	12.638	16.9258	19.7141	20.2335	20.2335	21.7324	14.8067	85.3876	40.8719	126.259	166.189	181.919	186.896	196.369	80.2406	16.3638
Bolivia	Bolivia2008	40355	999	40.3954	4216	3	2006.5	2008.33	30.1931	18.8104	49.0035	53.2756	55.9361	56.8885	57.6752	9.11853	3.13086	2.16545	3.8974	3.96818	4.04505	4.0529	4.05778	1.41875	31.4606	22.6268	54.0874	57.4194	60.1321	61.7907	62.203	8.57968	4.18769	3.18046	5.21556	5.34971	5.43866	5.49456	5.49222	1.89902	28.8469	14.6763	43.5232	48.7821	51.3902	51.6322	52.7999	9.69886	4.15875
Bolivia	Bolivia2008	40355	999	40.3954	4216	3	2003.5	2008.33	26.548	29.8006	56.3486	68.8977	72.8428	74.9298	76.6803	21.5457	3.07111	3.13698	4.46024	4.72589	4.83738	4.88693	4.94729	2.29043	30.6813	30.9089	61.5902	74.2887	77.6637	78.604	80.7553	20.423	4.20313	3.9374	6.12004	6.41182	6.42654	6.43751	6.50086	3.03604	22.2881	28.7576	51.0458	63.4423	67.9826	71.2746	72.6018	22.7156	3.43825
Bolivia	Bolivia2008	40355	999	40.3954	4216	3	2000.5	2008.33	32.0784	29.4405	61.5188	71.5458	78.6537	82.74	84.3835	24.3634	3.08136	2.69983	4.11579	4.27912	4.4374	4.54685	4.66137	2.35154	33.8711	27.6418	61.5128	72.4606	79.2492	82.1863	83.7844	23.7314	4.37828	3.24294	5.12508	5.43	5.67613	5.78609	5.90097	3.27911	30.2143	31.3041	61.5184	70.5841	78.0251	83.2957	84.9846	25.0044	3.89039
Bolivia	Bolivia2008	40355	999	40.3954	4216	3	1997.5	2008.33	41.7479	38.7501	80.498	98.2066	104.701	107.725	109.044	31.0453	3.67665	3.16236	4.75248	5.1467	5.38693	5.34375	5.38828	2.77557	47.2994	40.7369	88.0363	104.006	110.803	112.592	113.673	28.1113	5.64955	4.78981	6.83507	7.07627	7.33666	7.35694	7.36565	3.57325	35.9055	36.6596	72.5651	92.0463	98.2439	102.512	104.079	33.9792	4.34576
Bolivia	Bolivia2008	40355	999	40.3954	4216	3	1994.5	2008.33	33.3157	42.7158	76.0315	95.908	104.462	109.562	111.022	37.8695	3.18068	3.55851	4.66653	5.36054	5.59627	5.7776	5.78149	3.68574	41.2862	45.1993	86.4854	110.374	120.623	124.718	126.585	43.8963	5.37528	5.25049	7.55962	8.41285	8.73217	8.80943	8.82353	5.26427	25.5151	40.1547	65.6698	81.2809	87.9935	94.1605	95.2007	31.6065	3.53328
Bolivia	Bolivia2008	40355	999	40.3954	4216	3	1991.5	2008.33	44.9907	52.7847	97.7754	119.255	130.013	133.673	136.361	42.7676	4.21655	4.29362	6.20309	6.56231	6.86618	6.97594	7.09596	4.04976	48.3479	64.7462	113.094	139.866	149.725	153.97	156.674	49.1374	5.55223	6.87146	8.87216	9.7198	9.68478	9.81884	10.0029	5.88583	41.2335	39.9302	81.1637	97.1447	108.826	111.91	114.584	36.3725	5.42486
Bolivia	Bolivia2008	40355	999	40.3954	4216	3	1988.5	2008.33	40.7152	53.1289	93.844	121.014	131.927	136.055	138.68	49.4793	4.23329	4.81405	6.62728	7.02073	7.30115	7.53868	7.6498	5.07969	49.1024	55.9222	105.025	131.29	139.627	140.816	145.32	45.0236	6.09378	6.52195	9.1294	10.1036	10.2824	10.3388	10.5384	6.56567	32.6075	50.4038	83.0113	111.087	124.821	132.345	132.86	54.3612	5.11139
Bolivia	Bolivia2008	40355	999	40.3954	4216	3	1985.5	2008.33	57.377	54.6262	112.003	143.48	151.966	158.357	165.014	59.6972	6.06872	5.27298	7.72398	8.78725	9.1048	9.20004	9.59187	6.70873	64.3467	58.113	122.46	151.802	161.192	165.714	172.543	57.0728	7.92034	7.52616	10.2286	11.6282	11.6167	11.8175	12.2908	8.51525	49.3387	50.5858	99.9244	133.808	141.324	149.694	156.182	62.503	8.73545
Bolivia	Bolivia2008	40355	999	40.3954	4216	3	1982.5	2008.33	74.525	57.6265	132.151	174.262	190.177	193.747	200.44	78.6875	8.03214	7.40393	10.2979	12.0794	12.4589	12.4879	14.6716	12.2195	72.1438	70.334	142.478	189.113	206.594	207.524	213.305	82.5948	11.0089	10.7872	14.5516	17.2035	17.5971	17.5974	19.9107	15.6542	77.0967	44.3565	121.453	158.792	173.118	179.261	186.861	74.4502	12.7341
Bolivia	Bolivia2008	40355	999	40.3954	4216	4	2006	2008.33	28.8612	20.4946	49.3558	55.7658	58.7546	59.8962	60.9739	12.2213	2.65409	1.94656	3.46288	3.58533	3.70503	3.69969	3.70318	1.46184	29.974	23.8438	53.8177	59.0992	62.3019	63.8956	64.8726	11.6837	3.42512	2.88638	4.61134	4.78946	4.88482	4.91835	4.92249	1.99589	27.6643	16.9492	44.6135	52.1869	54.9584	55.6418	56.8233	12.78	3.70446
Bolivia	Bolivia2008	40355	999	40.3954	4216	4	2002	2008.33	29.8577	28.2554	58.1131	68.7782	74.4889	77.4532	78.9937	22.169	2.66061	2.4951	3.47836	3.71405	3.84249	3.94411	4.01752	2.02605	34.1628	28.2137	62.3765	73.8238	78.8754	80.4194	82.4589	21.4184	3.85419	2.97756	4.65447	4.88043	5.04808	5.0745	5.13428	2.79157	25.4792	28.2932	53.7725	63.6205	70.0227	74.4866	75.5089	22.9717	3.20516
Bolivia	Bolivia2008	40355	999	40.3954	4216	4	1998	2008.33	39.083	38.7189	77.8019	94.3139	100.695	104.197	105.743	30.2986	3.12192	2.87476	4.36293	4.74919	4.96537	4.95269	4.99336	2.6026	43.0433	39.1597	82.203	97.7546	104.161	106.491	107.409	27.4638	4.52227	4.24282	6.02426	6.38929	6.61297	6.64697	6.65167	3.18653	34.9298	38.2589	73.1888	90.6826	97.0394	101.714	103.897	33.1329	3.7547
Bolivia	Bolivia2008	40355	999	40.3954	4216	4	1994	2008.33	35.297	45.7916	81.0886	102.08	110.723	115.231	117.081	39.168	2.88116	3.52862	4.44374	5.08384	5.28482	5.54419	5.54633	3.48029	41.1326	51.8259	92.9585	117.277	127.463	131.403	133.465	44.658	4.49902	5.31328	7.08903	7.85033	8.13206	8.30055	8.29856	4.99445	29.2927	39.5242	68.8168	86.2671	93.249	98.3515	99.9869	33.4736	3.43954
Bolivia	Bolivia2008	40355	999	40.3954	4216	4	1990	2008.33	43.7599	51.4372	95.197	118.677	128.984	133.548	135.373	44.4032	3.91991	3.99218	5.80998	6.17231	6.42383	6.66137	6.704	4.09836	50.1746	57.1533	107.328	134.586	142.672	145.991	148.275	45.8704	5.43576	5.79581	8.07539	9.27082	9.39402	9.44259	9.53955	5.6199	37.1645	45.5804	82.7449	102.462	115.028	120.92	122.226	43.0432	4.73373
Bolivia	Bolivia2008	40355	999	40.3954	4216	4	1986	2008.33	52.568	54.9135	107.482	137.053	148.128	153.24	159.816	58.637	4.8294	4.48639	6.35339	7.1	7.47778	7.54276	7.87018	5.73631	61.5492	58.8549	120.404	148.179	158.889	162.016	170.333	56.764	6.58086	6.39931	8.46342	9.55655	9.69195	9.80795	10.5354	8.15865	42.8748	50.5997	93.4745	125.066	136.545	143.8	148.571	60.7779	6.42207
Bolivia	Bolivia2008	40355	999	40.3954	4216	5	2005.5	2008.33	27.8212	23.2713	51.0924	59.0273	62.094	63.5009	64.753	14.3961	2.51287	2.04793	3.38963	3.52683	3.64211	3.62733	3.63642	1.50847	30.2094	26.6606	56.87	63.8816	66.8416	68.2807	69.4879	13.3787	3.19004	2.7896	4.44137	4.56314	4.62944	4.64775	4.66471	1.97923	25.3357	19.7172	45.0529	53.9405	57.1169	58.4907	59.7895	15.4319	3.29953
Bolivia	Bolivia2008	40355	999	40.3954	4216	5	2000.5	2008.33	34.7762	30.9185	65.6947	77.849	84.3586	87.8247	89.454	25.4299	2.45572	2.30827	3.35102	3.63017	3.77351	3.84816	3.90668	2.06105	38.5881	30.0927	68.6808	81.313	87.4493	89.5661	90.9866	23.9508	3.55355	2.90175	4.37944	4.67845	4.88158	4.91357	4.96256	2.6572	30.7998	31.7773	62.5771	74.2294	81.1283	85.9736	87.8143	26.9218	2.99103
Bolivia	Bolivia2008	40355	999	40.3954	4216	5	1995.5	2008.33	35.5465	41.2902	76.8368	95.4028	102.94	107.143	108.407	34.1974	2.50722	2.65879	3.54131	4.00769	4.19759	4.29407	4.30386	2.60258	41.5209	43.2294	84.7504	105.021	113.679	116.857	118.528	36.9054	4.05219	3.93911	5.37806	5.90759	6.13534	6.20655	6.24108	3.80027	29.4841	39.3059	68.79	85.6064	91.9851	97.2579	98.0968	31.4718	3.04963
Bolivia	Bolivia2008	40355	999	40.3954	4216	5	1990.5	2008.33	43.3658	52.5664	95.9322	119.693	129.664	133.737	135.909	44.2185	3.51266	3.7502	5.32674	5.57251	5.80026	5.96221	6.04911	3.56584	47.8836	60.9201	108.804	135.719	144.268	147.612	150.009	46.2365	4.58399	5.50165	7.29439	8.21671	8.26554	8.30237	8.45968	4.8936	38.5379	43.8334	82.3713	102.949	114.379	119.216	121.143	42.2519	4.17023
Bolivia	Bolivia2008	40355	999	40.3954	4216	5	1985.5	2008.33	58.1455	56.1986	114.344	144.785	156.213	160.752	167.048	59.5087	4.88544	4.53791	6.28054	6.7984	7.12112	7.20804	7.55059	5.49011	63.3882	61.9216	125.31	154.972	166.07	168.803	176.204	58.1854	6.16925	6.21724	8.38367	9.50596	9.70065	9.85001	10.5026	7.6692	52.5544	49.9626	102.517	133.816	145.607	152.059	157.221	60.953	6.60848
Botswana	Botswana1988	10670	2406	4.43475	759	1	1987.5	1988.75	19.8329	17.5542	37.3872	46.3006	46.7738	49.137	49.137	12.2062	6.43698	5.9413	8.66033	9.07485	9.07998	9.20566	9.20566	3.59186	26.1217	23.6681	49.7898	63.3968	63.3968	63.3968	63.3968	14.3199	10.7842	9.65943	14.2771	15.0259	15.0259	15.0259	15.0259	5.66086	13.666	11.2598	24.9258	29.1528	30.0729	34.5855	34.5855	9.90667	7.12156
Botswana	Botswana1988	10670	2406	4.43475	759	1	1986.5	1988.75	23.1373	7.24716	30.3845	42.4188	42.8971	42.8971	44.0105	14.053	6.82447	3.67164	7.68651	8.36714	8.37324	8.37324	8.43211	3.90715	34.4311	11.7885	46.2196	67.8933	67.8933	67.8933	70.1025	25.0402	11.5549	7.08617	13.3865	14.879	14.879	14.879	14.9951	7.81346	11.74	2.75445	14.4945	17.2886	18.2092	18.2092	18.2092	3.76938	7.17441
Botswana	Botswana1988	10670	2406	4.43475	759	1	1985.5	1988.75	14.3688	15.1065	29.4753	39.0186	41.3576	41.3576	43.8006	14.7603	5.30381	5.22955	7.37475	8.06781	8.14681	8.14681	8.2892	3.86244	20.0584	25.5929	45.6513	57.6694	59.4048	59.4048	61.8544	16.9781	9.10882	10.1075	13.3721	14.0934	14.1149	14.1149	14.2769	6.10304	8.6754	4.73964	13.415	20.719	23.6428	23.6428	26.0787	12.8359	5.41917
Botswana	Botswana1988	10670	2406	4.43475	759	1	1984.5	1988.75	23.7008	17.7064	41.4073	51.4681	55.4373	57.8384	59.0489	18.4036	6.34767	5.61242	8.35296	8.68886	8.81246	8.95372	9.0223	4.08966	29.2143	14.7968	44.0111	54.8397	56.6422	56.6422	56.6422	13.2126	10.309	6.82498	12.1776	12.7397	12.7674	12.7674	12.7674	4.57111	18.8414	20.191	39.0324	48.3723	54.4345	59.1293	61.5443	23.4263	7.76804
Botswana	Botswana1988	10670	2406	4.43475	759	1	1983.5	1988.75	17.8315	12.492	30.3235	40.5761	43.4975	48.6424	51.3686	21.7032	6.10072	3.97779	7.20383	7.69724	7.85811	8.13308	8.49742	5.0103	27.7373	2.58142	30.3187	39.8789	42.3728	43.3648	48.7151	18.9716	10.8216	1.92693	10.9591	11.6363	11.8724	11.9024	12.3919	6.41825	8.75476	21.7335	30.4882	41.4024	44.7298	53.9721	53.9721	24.2224	6.18545
Botswana	Botswana1988	10670	2406	4.43475	759	1	1982.5	1988.75	19.6392	14.9123	34.5515	44.4907	49.8369	53.9244	56.7184	22.9602	5.11836	5.15202	7.18909	7.81517	8.13521	8.30223	8.68795	5.38424	26.4711	10.9404	37.4115	45.8458	49.2737	52.4779	57.9998	21.3885	8.87114	6.65915	10.9979	11.7463	12.0022	12.0951	12.5931	6.901	13.0946	18.4461	31.5407	42.9203	50.1636	55.1778	55.1778	24.4069	5.37891
Botswana	Botswana1988	10670	2406	4.43475	759	1	1981.5	1988.75	12.9774	17.7791	30.7565	44.619	53.0077	54.1337	54.1337	24.119	5.03248	5.77645	7.74442	8.49751	9.12116	9.14338	9.14338	5.44769	16.893	18.8674	35.7605	52.2767	60.6781	62.8795	62.8795	28.1248	8.27254	8.24681	11.5828	12.8454	13.81	13.8631	13.8631	8.52194	9.1918	16.633	25.8248	37.0295	45.3997	45.3997	45.3997	20.0938	5.85893
Botswana	Botswana1988	10670	2406	4.43475	759	1	1980.5	1988.75	29.6169	15.6653	45.2823	56.5141	62.8888	63.4462	63.4462	19.0255	7.45764	4.52678	8.59313	9.13574	9.61142	9.62049	9.62049	5.0004	45.4952	15.3984	60.8936	74.2151	82.7724	82.7724	82.7724	23.2975	13.3261	5.65849	14.234	14.9433	15.7589	15.7589	15.7589	8.16741	14.2539	15.8682	30.1221	39.0573	43.0766	44.1998	44.1998	14.5149	6.98547
Botswana	Botswana1988	10670	2406	4.43475	759	1	1979.5	1988.75	21.9667	23.1648	45.1315	53.4722	56.5482	57.1501	57.1501	12.5866	6.75148	6.94976	9.57427	9.92139	10.0186	10.0269	10.0269	3.67909	36.1439	16.5209	52.6647	62.4195	63.549	63.549	63.549	11.4894	11.8626	7.93071	14.0428	14.5448	14.5665	14.5665	14.5665	4.77821	6.48444	30.7538	37.2382	44.0861	49.0875	50.2377	50.2377	13.5023	5.51412
Botswana	Botswana1988	10670	2406	4.43475	759	1	1978.5	1988.75	36.6821	21.0899	57.772	67.9431	69.1309	69.1309	69.1309	12.0553	9.8001	6.28267	11.3953	11.7305	11.7444	11.7444	11.7444	3.64824	38.8383	29.6761	68.5144	82.2705	82.2705	82.2705	82.2705	14.7679	13.4989	10.0086	16.4596	17.0661	17.0661	17.0661	17.0661	5.72727	34.4634	12.6043	47.0677	53.6553	55.9392	55.9392	55.9392	9.30976	12.0663
Botswana	Botswana1988	10670	2406	4.43475	759	1	1977.5	1988.75	28.2208	33.5635	61.7843	71.4896	75.9615	80.4926	85.6171	25.4023	7.78294	8.58306	11.3955	11.9384	12.1104	12.3449	13.0555	6.28125	25.1918	33.1871	58.3789	68.3925	73.0427	81.8959	86.0138	29.3483	10.271	11.6436	15.3604	15.9418	16.2588	16.97	17.3412	9.57531	31.3874	33.9895	65.377	74.8027	79.1075	79.1075	85.3123	21.3299	11.9321
Botswana	Botswana1988	10670	2406	4.43475	759	1	1976.5	1988.75	26.9572	18.9607	45.9179	53.7237	61.782	67.8485	74.0322	29.4674	9.29382	6.03603	10.8687	11.2646	11.7013	12.0743	12.6177	7.36191	33.7792	17.9706	51.7498	53.1077	59.8564	69.8817	75.03	24.5507	11.6313	8.41819	14.1351	14.1776	14.7027	15.7665	16.4368	9.59719	20.5148	20.0033	40.5181	54.3261	63.761	65.5698	72.7902	33.6349	9.77425
Botswana	Botswana1988	10670	2406	4.43475	759	1	1975.5	1988.75	26.9677	20.2435	47.2112	63.9177	72.0558	76.6597	76.6597	30.9076	8.83361	6.52356	11.33	12.4333	12.8366	13.083	13.083	7.22326	40.8065	33.3473	74.1539	85.7321	91.3892	98.3913	98.3913	26.1787	15.9607	12.2169	20.7968	21.3214	21.6294	22.1099	22.1099	9.62817	15.0858	7.22589	22.3117	44.5737	55.4528	57.545	57.545	36.0374	9.02821
Botswana	Botswana1988	10670	2406	4.43475	759	1	1974.5	1988.75	28.4824	44.0551	72.5376	92.1013	99.5218	112.255	118.869	49.9554	8.96817	10.8712	14.2121	15.1499	15.5225	16.3277	16.6925	10.4023	12.994	41.0258	54.0198	70.4797	75.5572	90.8112	93.2441	41.4642	9.18225	14.3154	16.7595	17.7391	18.3548	20.2947	20.3912	13.4572	44.1808	47.2584	91.4392	114.182	123.812	134.385	144.455	58.3519	15.5109
Botswana	Botswana1988	10670	2406	4.43475	759	1	1973.5	1988.75	15.958	45.1887	61.1467	74.8047	77.7665	86.2653	93.7218	34.6967	7.16473	11.7158	13.5371	14.2205	14.4735	16.2992	16.7655	10.0548	15.5545	37.5119	53.0664	59.2803	59.2803	65.4841	68.0741	15.8488	9.91687	15.193	17.9593	18.2201	18.2201	19.1538	19.2763	8.04829	16.383	53.3391	69.7221	90.5294	95.9838	106.38	118.372	52.2965	10.4446
Botswana	Botswana1988	10670	2406	4.43475	759	1	1972.5	1988.75	21.2185	43.9755	65.194	84.5716	87.375	88.6225	90.1596	26.7068	8.57099	12.7592	15.1456	16.7991	16.9695	16.9838	17.0228	9.23182	11.2001	52.5237	63.7238	75.1934	81.2523	83.7916	83.7916	21.4336	8.62436	21.6352	23.1337	24.0104	24.6468	24.7037	24.7037	10.4771	31.657	35.6366	67.2937	93.4247	93.4247	93.4247	96.6138	31.4355	15.0348
Botswana	Botswana1988	10670	2406	4.43475	759	1	1971.5	1988.75	12.3821	28.4717	40.8538	59.8907	67.4901	69.0602	71.0276	31.459	7.7313	11.1036	13.3891	14.6638	15.191	15.2484	15.3406	8.87162	26.2778	34.9652	61.243	80.5746	89.3356	92.2766	92.2766	33.0582	16.4188	19.6288	25.0946	26.3387	26.9681	27.0432	27.0432	12.6413	0	23.4272	23.4272	42.1706	48.5545	48.5545	52.7337	30.0096	0
Botswana	Botswana1988	10670	2406	4.43475	759	1	1970.5	1988.75	22.7083	44.7977	67.5059	81.1155	87.9962	91.8348	99.3803	34.1818	9.85559	13.5065	16.4313	17.3307	17.8594	18.2026	18.9507	10.9796	25.6996	69.7886	95.4881	104.026	106.91	114.127	114.127	20.6061	13.9766	25.8072	28.8086	29.2516	29.2895	29.9451	29.9451	11.2433	20.0212	22.2094	42.2306	61.0058	72.3643	72.3643	88.6876	48.5054	14.0546
Botswana	Botswana1988	10670	2406	4.43475	759	1	1969.5	1988.75	41.2867	38.2229	79.5096	92.3157	96.1202	100.415	109.191	32.2455	15.0048	12.4638	20.869	21.5197	21.6008	21.9445	22.7585	11.5638	71.303	44.642	115.945	118.782	122.328	130.194	130.194	16.1181	27.5672	20.627	37.3315	37.339	37.3247	37.8597	37.8597	10.3021	11.9873	31.3755	43.3627	67.4814	71.5596	71.5596	90.5201	49.2949	12.0476
Botswana	Botswana1988	10670	2406	4.43475	759	1	1968.5	1988.75	17.9933	84.7558	102.749	111.096	115.3	115.3	117.997	16.9942	9.74988	22.2561	23.8874	24.1184	24.2088	24.2088	24.2487	7.41585	21.5679	80.1186	101.686	108.858	112.834	112.834	112.834	12.4096	13.7572	29.8418	32.2803	32.4494	32.5753	32.5753	32.5753	7.19982	13.848	87.7311	101.579	111.222	115.692	115.692	121.451	22.1187	13.9315
Botswana	Botswana1988	10670	2406	4.43475	759	1	1967.5	1988.75	42.4237	55.8118	98.2355	102.48	117.23	130.386	136.953	42.9349	18.0945	19.0079	25.4424	25.778	26.7294	27.8624	28.0281	15.3655	35.7171	54.6406	90.3577	94.398	106.297	118.831	124.271	37.2825	25.1725	25.6876	34.9748	35.9006	37.3873	38.7368	38.8309	20.3742	48.9783	57.8047	106.783	111.253	129.04	142.887	151.216	49.7448	26.4047
Botswana	Botswana1988	10670	2406	4.43475	759	1	1966.5	1988.75	27.8976	39.8243	67.7219	76.583	99.4201	115.98	120.024	56.1009	15.0996	17.6072	22.7568	23.597	25.7535	27.6049	27.7399	19.2327	15.3853	53.8076	69.1928	81.2643	93.9713	107.64	115.189	49.4159	10.9795	29.7792	31.6093	33.5314	35.0351	37.0968	37.5144	24.8792	41.5029	23.9255	65.4284	70.771	104.966	126.036	126.036	64.8504	29.2639
Botswana	Botswana1988	10670	2406	4.43475	759	1	1965.5	1988.75	69.4269	28.5468	97.9737	117.22	131.64	131.64	131.64	37.3227	38.998	12.8669	39.7995	40.5773	41.0372	41.0372	41.0372	15.7842	85.3464	29.2405	114.587	149.861	155	155	155	45.6431	66.5929	17.0691	66.5719	67.2386	67.0694	67.0694	67.0694	23.4328	50.5638	27.5604	78.1242	78.1242	107.599	107.599	107.599	31.9731	35.6096
Botswana	Botswana1988	10670	2406	4.43475	759	1	1964.5	1988.75	48.7248	37.5131	86.2379	110.375	128.242	128.242	128.242	45.9685	23.0557	26.8801	34.3239	38.3985	39.2289	39.2289	39.2289	19.2835	57.5513	59.2376	116.789	142.505	167.036	167.036	167.036	56.891	34.9704	50.2093	58.8625	64.4928	65.5619	65.5619	65.5619	29.2096	38.5885	14.4129	53.0014	74.1006	83.2294	83.2294	83.2294	31.9197	29.8806
Botswana	Botswana1988	10670	2406	4.43475	759	1	1963.5	1988.75	27.3989	13.6421	41.041	51.5872	68.5817	88.455	88.455	49.4432	19.3307	13.721	23.443	25.4495	28.0173	33.5532	33.5532	26.7959	24.0651	23.2067	47.2718	47.2718	76.2857	76.2857	76.2857	30.4534	24.31	23.448	33.2802	33.2802	43.0742	43.0742	43.0742	30.9113	31.805	5.55112e-14	31.805	54.9215	63.3004	102.279	102.279	72.7896	32.2507
Botswana	Botswana1988	10670	2406	4.43475	759	2	1987	1988.75	21.3836	12.3837	33.7672	44.2373	44.7131	45.829	46.3695	13.0427	4.7265	3.47483	6.01133	6.62527	6.63521	6.67064	6.68624	3.2632	30.0508	17.6734	47.7242	65.3153	65.3153	65.3153	66.4036	19.6155	8.01418	5.94848	9.80125	11.1967	11.1967	11.1967	11.2324	6.19243	12.7691	7.04289	19.8119	23.3175	24.2378	26.4099	26.4099	6.73136	5.05304
Botswana	Botswana1988	10670	2406	4.43475	759	2	1985	1988.75	18.8797	16.2558	35.1355	44.9615	48.101	49.2573	51.082	16.5272	4.2079	3.85944	5.63869	6.14067	6.27201	6.31566	6.43317	3.31284	24.3347	20.2722	44.6069	55.9887	57.7575	57.7575	58.9769	15.0409	6.90613	6.33418	9.17704	9.63798	9.69137	9.69137	9.73867	3.99879	13.7455	12.5141	26.2597	34.6471	39.1102	41.3967	43.8222	18.0362	4.96459
Botswana	Botswana1988	10670	2406	4.43475	759	2	1983	1988.75	18.8052	13.753	32.5582	42.6586	46.7926	51.4347	54.1938	22.3638	3.92635	3.33661	5.09048	5.59232	5.81542	6.07029	6.58268	4.54928	27.048	6.76337	33.8114	42.8323	45.7982	47.8552	53.2899	20.1601	6.8926	3.43254	7.63756	8.11989	8.48241	8.5579	9.28257	5.80943	11.0692	20.1682	31.2374	42.3717	47.6382	54.905	54.905	24.4307	4.05869
Botswana	Botswana1988	10670	2406	4.43475	759	2	1981	1988.75	21.8641	16.5579	38.422	51.0214	58.4105	59.2504	59.2504	21.6607	4.61063	3.85779	6.2083	6.86774	7.45127	7.45822	7.45822	4.66269	32.1714	16.7878	48.9592	63.9049	72.3766	73.4793	73.4793	25.7824	8.10839	5.50695	9.67673	10.7177	11.8719	11.882	11.882	7.81393	11.8948	16.3031	28.198	38.3413	44.5627	45.1312	45.1312	17.4245	4.60579
Botswana	Botswana1988	10670	2406	4.43475	759	2	1979	1988.75	29.1132	22.0688	51.182	60.446	62.6047	62.9166	62.9166	12.3676	6.43101	5.22323	8.12618	8.45456	8.48727	8.48902	8.48902	3.08229	37.433	22.8687	60.3017	72.0444	72.6351	72.6351	72.6351	13.1249	9.58159	6.34581	11.2952	11.8615	11.8671	11.8671	11.8671	4.3972	20.2863	21.2595	41.5458	48.266	51.9263	52.5296	52.5296	11.4599	6.63324
Botswana	Botswana1988	10670	2406	4.43475	759	2	1977	1988.75	27.5933	26.3028	53.8961	62.703	68.8088	74.0582	79.667	27.239	6.07862	5.61623	8.06889	8.71656	9.06917	9.47868	10.32	6.39421	29.3465	25.9273	55.2738	61.1247	66.7618	76.1657	80.7435	26.9598	7.95476	7.87128	11.0123	11.221	11.7894	12.979	13.6409	9.12657	25.8508	26.7847	52.6355	64.1296	70.6966	71.5344	78.2181	27.004	7.64495
Botswana	Botswana1988	10670	2406	4.43475	759	2	1975	1988.75	27.7223	31.6378	59.3601	77.4293	85.231	93.6405	97.1004	40.1219	6.35808	7.34636	9.95851	11.156	11.5554	12.0091	12.1437	7.72072	26.3541	37.0573	63.4114	77.2944	82.7048	93.3589	94.6025	33.3029	9.01246	10.7892	14.5935	15.5728	16.1487	17.2689	17.2912	10.7723	28.9984	26.1695	55.1679	77.6811	87.9616	94.2645	99.6615	47.0916	9.05887
Botswana	Botswana1988	10670	2406	4.43475	759	2	1973	1988.75	18.6949	45.1988	63.8938	80.1813	83.0606	88.0901	92.8869	30.9721	5.74585	9.11982	11.0522	12.2256	12.3266	13.1876	13.3437	8.2491	13.2947	44.4319	57.7266	66.2921	69.4225	73.8117	75.1952	18.5388	6.51406	12.7064	15.4307	15.801	16.0339	16.3137	16.346	6.50336	24.3509	45.6554	70.0063	93.3128	95.9744	101.573	109.763	42.7492	9.60008
Botswana	Botswana1988	10670	2406	4.43475	759	2	1971	1988.75	18.0856	37.1404	55.226	71.6193	78.8762	81.461	86.0745	32.6517	6.74134	9.07119	11.1919	12.5781	13.1948	13.3005	13.5546	8.13904	25.9578	53.2276	79.1854	93.1335	99.1451	103.996	103.996	26.944	11.4452	16.9767	20.0714	21.1012	21.3839	21.564	21.564	9.99404	11.0394	22.9696	34.009	52.7328	61.2896	61.2896	71.1756	38.4751	7.75532
Botswana	Botswana1988	10670	2406	4.43475	759	2	1969	1988.75	29.963	59.3989	89.3619	100.174	104.172	106.476	112.323	25.2144	8.94841	13.4629	16.3018	16.8313	16.9397	17.0621	17.3128	8.02979	46.0871	61.9484	108.035	112.796	116.55	120.865	120.865	14.3832	15.1493	20.0017	25.6549	25.8035	25.9575	26.2132	26.2132	7.54821	12.8506	56.4582	69.3088	86.8557	91.128	91.128	103.697	36.9492	9.04952
Botswana	Botswana1988	10670	2406	4.43475	759	2	1967	1988.75	35.592	47.7896	83.3816	89.7315	108.353	123.032	128.474	49.194	11.8987	13.404	17.4651	17.8795	19.8267	21.9171	22.1275	16.3241	25.8885	53.2674	79.1559	86.8529	99.1587	112.253	118.591	42.8247	14.0171	19.6552	23.6854	24.6159	26.9003	29.4745	29.9133	21.5216	45.5632	42.4459	88.0091	92.8764	118.374	135.107	139.36	56.3068	19.4358
Botswana	Botswana1988	10670	2406	4.43475	759	2	1965	1988.75	59.5984	32.651	92.2494	113.677	129.646	129.646	129.646	41.1968	23.0043	15.0437	26.6306	29.6562	30.0201	30.0201	30.0201	14.6523	72.2505	42.944	115.195	145.919	159.248	159.248	159.248	49.7884	38.2313	24.8245	43.7993	48.7672	48.8252	48.8252	48.8252	22.9366	44.8281	21.1316	65.9597	74.4367	94.1582	94.1582	94.1582	30.1898	22.929
Botswana	Botswana1988	10670	2406	4.43475	759	2	1963	1988.75	28.6751	8.54458	37.2197	42.9088	56.6751	82.6939	82.6939	47.2322	14.8884	8.57582	16.9303	17.7168	19.4709	31.9436	31.9436	29.0384	33.4268	14.2388	47.6655	47.6655	71.4935	71.4935	71.4935	25.0206	20.3962	14.3296	24.3732	24.3732	29.7203	29.7203	29.7203	19.4913	21.3738	-3.46945e-15	21.3738	32.5775	38.1887	89.8219	89.8219	69.9431	21.5691
Botswana	Botswana1988	10670	2406	4.43475	759	3	1986.5	1988.75	19.0429	13.2485	32.2913	42.4558	43.5984	44.3421	45.4664	13.6147	3.60526	2.93331	4.70182	5.30618	5.32235	5.33881	5.38738	2.83967	26.709	20.2023	46.9113	62.7098	63.3386	63.3386	64.8458	18.8173	6.12423	5.26029	7.92048	9.06714	9.06976	9.06976	9.17149	5.31001	11.4061	6.25932	17.6655	22.4552	24.0844	25.5453	26.2908	8.78045	3.82098
[truncated: 4,487 more rows]
[truncated: 7 more columns]

## Sheet: Documentation
The data included are estimates from 207 DHS surveys, nearly all national
WFS surveys are not included in this version
[truncated: 63 more rows]

## Sheet: Data notes
Ethiopia	CMC values have been recoded to the Gregorian calendar from the Ethiopian
[truncated: 1 more rows]
