# Supplementary material for: Child Mortality Estimation: Appropriate Time Periods for Child Mortality Estimates from Full Birth Histories
Source: PLoS Med. 2012 Aug 28;9(8):e1001289. doi: 10.1371/journal.pmed.1001289 (PMC3429388; doi:10.1371/journal.pmed.1001289)
Supplement: Table S3 — Estimates of mortality and standard errors, part 2: Jordan to Zimbabwe. (XLS) [file pmed.1001289.s003.xls]

## Sheet: Mortality estimates July 2011
Country	Label	Cases	Clusters	Casespercluster	NumDeaths	Interval	Year	SurveyDate	Neonatal	Postneonatal	Est_1q0	Est_2q0	Est_3q0	Est_4q0	Est_5q0	Est_4q1	SE_Neonatal	SE_Postneonatal	SE_1q0	SE_2q0	SE_3q0	SE_4q0	SE_5q0	SE_4q1	MaleNeonatal	MalePostneonatal	Male1q0	Male2q0	Male3q0	Male4q0	Male5q0	MaleSE_Ref	MaleSE_Neonatal	MaleSE_Postneonatal	MaleSE_1q0	MaleSE_2q0	MaleSE_3q0	MaleSE_4q0	MaleSE_5q0	MaleSE_4q1	FemaleNeonatal	FemalePostneonatal	Female1q0	Female2q0	Female3q0	Female4q0	Female5q0	FemaleSE_Ref	FemaleSE_Neonatal
Kazakhstan	Kazakhstan1995	6866	176	39.0114	419	1	1994.5	1995.5	7.76235	18.0744	25.8367	28.8305	29.844	29.844	29.844	4.11352	4.05082	6.58711	7.77184	9.03815	9.06616	9.06616	9.06616	2.56981	9.70696	27.8496	37.5565	39.3432	41.1468	41.1468	41.1468	3.7304	7.17788	12.3196	14.0356	14.1366	14.1985	14.1985	14.1985	2.60657	6.06456	8.7238	14.7884	19.0006	19.0006	19.0006	19.0006	4.27542	4.28162
Kazakhstan	Kazakhstan1995	6866	176	39.0114	419	1	1993.5	1995.5	22.5314	19.6084	42.1398	49.0418	49.0418	49.0418	49.7272	7.92121	11.5087	5.73751	12.52	12.9017	12.9017	12.9017	12.8982	4.87816	44.6727	27.8981	72.5708	73.9371	73.9371	73.9371	75.2762	2.91717	22.5523	10.2393	24.3882	24.3839	24.3839	24.3839	24.3722	2.04496	0	11.052	11.052	25.1814	25.1814	25.1814	25.1814	14.2872	0
Kazakhstan	Kazakhstan1995	6866	176	39.0114	419	1	1992.5	1995.5	28.4752	20.9841	49.4593	55.6755	55.6755	55.6755	57.0747	8.01167	11.3416	7.89933	11.2481	11.9205	11.9205	11.9205	11.8186	4.53649	43.3617	31.073	74.4346	75.6971	75.6971	75.6971	78.6206	4.52263	18.0386	12.6377	19.3852	19.3976	19.3976	19.3976	19.1305	2.60175	12.1246	7.7374	19.862	32.2688	32.2688	32.2688	32.2688	12.6583	8.7763
Kazakhstan	Kazakhstan1995	6866	176	39.0114	419	1	1991.5	1995.5	15.7436	24.2417	39.9852	42.7507	42.7507	42.7507	43.4946	3.65553	9.92958	7.83872	12.3405	12.8865	12.8865	12.8865	12.9007	2.2601	2.89401	34.0505	36.9445	42.3411	42.3411	42.3411	43.8695	7.19064	2.89586	14.707	15.0063	16.9393	16.9393	16.9393	17.0084	4.44112	34.0929	13.4386	47.5314	47.5314	47.5314	47.5314	47.5314	0	23.3107
Kazakhstan	Kazakhstan1995	6866	176	39.0114	419	1	1990.5	1995.5	17.4318	22.6052	40.037	43.9679	45.7031	45.7031	48.2352	8.54019	9.40746	9.13712	13.0368	13.2554	13.5506	13.5506	13.3941	3.65718	19.9807	18.0901	38.0708	45.9411	45.9411	45.9411	50.6559	13.0832	14.4597	11.1825	18.2129	18.8411	18.8411	18.8411	18.4452	6.09304	14.8425	27.8356	42.678	42.678	45.9417	45.9417	45.9417	3.40918	11.9967
Kazakhstan	Kazakhstan1995	6866	176	39.0114	419	1	1989.5	1995.5	20.5201	16.902	37.4221	39.2177	40.9549	41.663	45.9849	8.89573	10.2673	4.17503	11.9544	11.98	12.3567	12.3549	12.5196	3.65829	26.2414	3.56471	29.8061	33.6683	33.6683	33.6683	41.791	12.3531	14.8043	3.57955	15.1525	15.3313	15.3313	15.3313	15.7677	5.8864	14.3966	29.4899	43.8865	43.8865	47.2503	48.768	48.768	5.10556	14.3407
Kazakhstan	Kazakhstan1995	6866	176	39.0114	419	1	1988.5	1995.5	25.0087	17.0269	42.0355	45.7669	45.7669	48.952	50.7305	9.07645	15.3238	6.34673	16.2601	16.4825	16.4825	16.6331	16.7555	4.33433	33.3873	8.91078	42.298	49.941	49.941	53.2764	56.8778	15.2237	17.8183	6.04971	18.7572	19.7048	19.7048	19.9591	20.1674	8.24714	17.3123	24.6732	41.9855	41.9855	41.9855	44.9913	44.9913	3.13762	14.3853
Kazakhstan	Kazakhstan1995	6866	176	39.0114	419	1	1987.5	1995.5	12.2576	22.8865	35.1441	39.12	44.9564	47.4251	47.4251	12.7283	6.27635	8.99922	13.6976	13.9881	14.1118	14.2748	14.2748	5.54426	3.35043	23.1248	26.4753	33.9254	44.8037	48.4235	48.4235	22.5451	3.35404	10.5182	11.103	12.2543	13.2396	13.7246	13.7246	10.0422	20.1579	22.3855	42.5434	42.5434	42.5434	43.9005	43.9005	1.41735	11.2077
Kazakhstan	Kazakhstan1995	6866	176	39.0114	419	1	1986.5	1995.5	10.3385	25.0373	35.3758	36.1502	41.9468	41.9468	41.9468	6.81196	7.06687	9.60201	11.6506	11.6619	11.8767	11.8767	11.8767	4.15338	13.1025	20.7931	33.8956	35.3323	47.0469	47.0469	47.0469	13.6127	13.0602	16.074	20.2087	20.1953	21.3008	21.3008	21.3008	8.28854	7.55401	30.0078	37.5618	37.5618	37.5618	37.5618	37.5618	0	5.49216
Kazakhstan	Kazakhstan1995	6866	176	39.0114	419	1	1985.5	1995.5	22.9538	34.7466	57.7004	59.1219	59.891	59.891	59.891	2.32476	10.3697	13.0101	16.9042	16.7636	16.7599	16.7599	16.7599	1.35021	40.0068	30.9258	70.9326	72.2728	72.2728	72.2728	72.2728	1.4425	18.1153	16.6227	25.1693	25.2146	25.2146	25.2146	25.2146	1.45817	0	40.2977	40.2977	41.8076	43.2873	43.2873	43.2873	3.11515	0
Kazakhstan	Kazakhstan1995	6866	176	39.0114	419	1	1984.5	1995.5	37.8901	28.6351	66.5252	69.4149	73.2179	75.2604	75.2604	9.35769	15.5347	8.63127	17.5664	17.6345	17.714	17.6493	17.6493	2.17262	29.3932	29.8595	59.2527	60.72	67.0148	67.0148	67.0148	8.25103	15.4099	12.8362	21.554	21.5987	21.8957	21.8957	21.8957	5.10799	46.6782	27.2877	73.9659	78.0936	79.6276	83.8503	83.8503	10.6739	26.3398
Kazakhstan	Kazakhstan1995	6866	176	39.0114	419	1	1983.5	1995.5	6.90819	28.9679	35.8761	39.3862	42.7632	46.1821	49.8953	14.5409	4.34541	8.28294	9.43057	9.77584	9.65092	9.45888	10.2736	5.03305	12.2461	23.97	36.216	36.216	42.7148	45.2144	52.8989	17.3097	8.95992	13.6846	16.0179	16.0179	16.567	15.7018	17.3447	9.60619	2.07891	33.5257	35.6046	42.3456	42.3456	46.7362	46.7362	11.5426	2.07109
Kazakhstan	Kazakhstan1995	6866	176	39.0114	419	1	1982.5	1995.5	10.5381	16.8795	27.4175	32.5782	34.732	36.0324	39.8627	12.796	7.56245	6.41488	9.54531	9.28644	9.47301	9.25594	10.1296	4.85478	0	30.62	30.62	36.4206	36.4206	39.1003	47.3345	17.2424	0	13.2193	13.2193	12.9862	12.9862	13.2731	15.7013	9.9896	19.4796	5.90118	25.3807	29.8319	34.2596	34.2596	34.2596	9.11009	13.7746
Kazakhstan	Kazakhstan1995	6866	176	39.0114	419	1	1981.5	1995.5	20.4068	24.2912	44.6979	48.6335	50.7621	50.7621	50.7621	6.34794	10.6854	8.35186	12.7862	13.7191	13.6962	13.6962	13.6962	3.38488	17.6528	27.104	44.7568	50.6538	50.6538	50.6538	50.6538	6.17335	14.1246	10.186	16.501	16.7044	16.7044	16.7044	16.7044	4.60973	23.2505	21.3776	44.6282	46.4952	50.6243	50.6243	50.6243	6.27625	17.0993
Kazakhstan	Kazakhstan1995	6866	176	39.0114	419	1	1980.5	1995.5	14.9323	28.1981	43.1304	48.1743	48.1743	48.1743	48.1743	5.27124	7.09134	8.65708	11.3935	11.9882	11.9882	11.9882	11.9882	3.68114	6.95061	22.6829	29.6335	36.371	36.371	36.371	36.371	6.94323	0.635489	11.1791	11.4511	13.3818	13.3818	13.3818	13.3818	7.00351	24.0212	34.9187	58.9399	62.4239	62.4239	62.4239	62.4239	3.70215	14.9438
Kazakhstan	Kazakhstan1995	6866	176	39.0114	419	1	1979.5	1995.5	13.8274	42.5226	56.35	62.2696	66.6223	66.6223	66.6223	10.8857	7.06504	12.6431	14.1344	14.4892	13.3264	13.3264	13.3264	5.42992	15.7072	73.5854	89.2926	96.0406	97.7917	97.7917	97.7917	9.3324	12.7771	23.8894	26.1232	26.8709	26.9035	26.9035	26.9035	7.66973	11.9477	10.3145	22.2622	27.4327	34.451	34.451	34.451	12.4663	6.34677
Kazakhstan	Kazakhstan1995	6866	176	39.0114	419	1	1978.5	1995.5	31.7011	13.6521	45.3532	49.047	54.9319	54.9319	54.9319	10.0338	16.3553	5.66001	16.7785	16.6939	17.2089	17.2089	17.2089	4.75315	35.9633	20.5511	56.5144	58.3385	60.2684	60.2684	60.2684	3.97889	26.4413	11.3749	27.8831	27.867	27.8726	27.8726	27.8726	2.81664	27.5604	8.14149	35.7019	41.2032	51.1229	51.1229	51.1229	15.992	18.9831
Kazakhstan	Kazakhstan1995	6866	176	39.0114	419	1	1977.5	1995.5	10.2159	53.3115	63.5274	69.0541	70.2444	70.2444	70.2444	7.17275	6.17337	15.5556	16.4497	16.5017	16.3556	16.3556	16.3556	2.37337	13.9012	60.5693	74.4705	83.4504	83.4504	83.4504	83.4504	9.70241	10.5194	23.7297	25.0557	25.3629	25.3629	25.3629	25.3629	5.72226	7.1089	45.1813	52.2902	54.2372	56.5954	56.5954	56.5954	4.54276	7.14056
Kazakhstan	Kazakhstan1995	6866	176	39.0114	419	1	1976.5	1995.5	10.0297	40.6624	50.6921	56.4832	59.8411	59.8411	62.3027	12.2305	5.48873	14.3321	15.2098	15.511	15.3569	15.3569	15.2349	4.889	11.0508	23.625	34.6758	46.6856	46.6856	46.6856	51.1553	17.0715	6.42533	16.2925	17.0651	18.4019	18.4019	18.4019	18.0323	6.1307	8.88685	56.715	65.6018	65.6018	72.5008	72.5008	72.5008	7.38331	9.02451
Kazakhstan	Kazakhstan1995	6866	176	39.0114	419	1	1975.5	1995.5	17.4866	22.0895	39.5762	47.4895	51.2283	51.2283	54.2382	15.2662	11.4397	9.55792	14.4841	15.571	15.523	15.523	15.7491	8.3296	15.3364	39.5557	54.8921	58.777	58.777	58.777	64.0272	9.66568	11.6494	17.8569	20.4027	20.6379	20.6379	20.6379	20.9896	6.8067	19.3466	5.06565	24.4122	36.742	44.7441	44.7441	44.7441	20.8406	18.7525
Kazakhstan	Kazakhstan1995	6866	176	39.0114	419	1	1974.5	1995.5	24.459	36.0683	60.5273	66.8771	66.8771	71.779	71.779	11.9766	13.0969	13.9241	19.2136	20.2641	20.2641	21.9174	21.9174	8.53498	41.8601	50.6369	92.4971	92.4971	92.4971	92.4971	92.4971	0	23.9183	23.137	33.0412	33.0412	33.0412	33.0412	33.0412	0	5.12919	19.3957	24.5249	38.3742	38.3742	50.0068	50.0068	26.1225	5.15048
Kazakhstan	Kazakhstan1995	6866	176	39.0114	419	1	1973.5	1995.5	35.5261	42.4653	77.9913	77.9913	77.9913	84.3716	84.3716	6.91999	19.9692	13.4396	23.3322	23.3322	23.3322	22.8518	22.8518	6.80691	14.4301	39.0623	53.4924	53.4924	53.4924	53.4924	53.4924	0	10.3066	17.3458	20.9652	20.9652	20.9652	20.9652	20.9652	0	59.2187	45.5215	104.74	104.74	104.74	117.243	117.243	13.9652	41.1839
Kazakhstan	Kazakhstan1995	6866	176	39.0114	419	1	1972.5	1995.5	7.63376	50.7633	58.397	65.8086	65.8086	65.8086	65.8086	7.87125	7.51416	19.5872	19.0319	19.8177	19.8177	19.8177	19.8177	7.71836	14.4774	38.9303	53.4077	53.4077	53.4077	53.4077	53.4077	0	14.0399	21.4883	24.7748	24.7748	24.7748	24.7748	24.7748	0	0	64.7114	64.7114	81.4918	81.4918	81.4918	81.4918	17.9414	0
Kazakhstan	Kazakhstan1995	6866	176	39.0114	419	1	1971.5	1995.5	35.7102	24.4998	60.2101	69.9302	78.3235	78.3235	78.3235	19.274	22.6255	16.5933	27.741	28.5844	28.9647	28.9647	28.9647	13.1715	36.5718	16.919	53.4909	53.4909	70.0438	70.0438	70.0438	17.4884	31.0942	12.9651	34.1543	34.1543	36.5951	36.5951	36.5951	17.3753	34.5559	33.8112	68.3671	87.6103	87.6103	87.6103	87.6103	20.6554	32.8755
Kazakhstan	Kazakhstan1995	6866	176	39.0114	419	1	1970.5	1995.5	27.2501	68.3732	95.6234	95.6234	107.377	107.377	107.377	12.9968	22.3854	28.0524	34.3489	34.3489	35.1985	35.1985	35.1985	12.6448	0	94.8567	94.8567	94.8567	115.738	115.738	115.738	23.0699	0	43.3283	43.3283	43.3283	46.7679	46.7679	46.7679	22.9676	54.2721	45.669	99.9411	99.9411	99.9411	99.9411	99.9411	0	45.2827
Kazakhstan	Kazakhstan1995	6866	176	39.0114	419	2	1994	1995.5	14.9569	18.8379	33.7948	38.7795	39.2566	39.2566	39.5969	6.00503	6.22594	5.29799	7.99461	8.54831	8.5437	8.5437	8.54245	2.75985	27.4294	27.8773	55.3067	56.8682	57.7194	57.7194	58.3794	3.25257	12.6235	9.95076	15.7993	15.7483	15.7314	15.7314	15.7312	1.61932	3.22275	9.7774	13.0001	21.9184	21.9184	21.9184	21.9184	9.03576	2.27777
Kazakhstan	Kazakhstan1995	6866	176	39.0114	419	2	1992	1995.5	22.0488	22.6967	44.7455	49.1906	49.1906	49.1906	50.2638	5.77683	7.41884	6.76452	9.07632	9.63691	9.63691	9.63691	9.58926	2.55586	21.7582	32.5244	54.2826	57.587	57.587	57.587	59.8138	5.84862	8.73583	11.9985	13.98	14.969	14.969	14.969	14.8533	2.84166	22.4128	10.6965	33.1093	38.8597	38.8597	38.8597	38.8597	5.94735	11.7961
Kazakhstan	Kazakhstan1995	6866	176	39.0114	419	2	1990	1995.5	18.9844	19.7892	38.7736	41.6241	43.3602	43.7037	47.1345	8.69813	6.91532	5.21478	9.01912	9.11667	9.59592	9.59248	9.68719	3.5711	23.1682	11.2396	34.4078	40.3198	40.3198	40.3198	46.7345	12.7659	10.2424	6.59223	12.0765	12.4572	12.4572	12.4572	12.7222	5.86137	14.6213	28.6019	43.2232	43.2232	46.5364	47.2365	47.2365	4.19463	9.29279
Kazakhstan	Kazakhstan1995	6866	176	39.0114	419	2	1988	1995.5	18.1546	20.3495	38.5042	42.3547	45.2944	48.1198	49.0185	10.9354	7.84064	6.58656	11.4424	11.8094	11.7486	11.9481	11.997	4.37047	17.3793	16.4092	33.7885	41.3377	46.8077	50.2819	52.1444	18.9979	8.4949	7.6621	11.4633	12.7629	12.7266	13.2566	13.3521	8.08809	18.8536	24.0825	42.9361	42.9361	42.9361	45.074	45.074	2.23386	8.77366
Kazakhstan	Kazakhstan1995	6866	176	39.0114	419	2	1986	1995.5	16.7816	29.665	46.4466	47.5504	50.8375	50.8375	50.8375	4.60471	6.3664	8.85839	11.0411	10.9272	10.8408	10.8408	10.8408	2.28892	27.7412	24.7826	52.5238	53.9125	59.8815	59.8815	59.8815	7.76559	11.5614	11.067	16.2833	16.1213	16.252	16.252	16.252	4.42087	3.99	35.2254	39.2154	40.0102	40.7589	40.7589	40.7589	1.6065	2.91068
Kazakhstan	Kazakhstan1995	6866	176	39.0114	419	2	1984	1995.5	22.9488	28.7803	51.7291	54.916	58.52	61.2348	63.0595	11.9485	8.32232	5.86986	10.4593	10.6359	10.688	10.6203	10.8507	3.08846	21.4146	27.09	48.5046	49.2597	55.6509	56.8686	60.5441	12.6532	9.21058	9.78666	14.0688	14.0862	14.722	14.4082	14.6861	6.36525	24.4364	30.3892	54.8256	60.1922	61.0397	65.3461	65.3461	11.1308	13.3837
Kazakhstan	Kazakhstan1995	6866	176	39.0114	419	2	1982	1995.5	15.142	20.3629	35.5049	40.0547	42.1972	42.8494	44.818	9.65597	6.41961	5.74455	8.04855	8.22663	8.35236	8.27141	8.59649	3.43586	8.68215	29.043	37.7252	43.573	43.573	44.9465	49.0741	11.7938	7.0461	9.46694	11.4812	11.5463	11.5463	11.6266	12.4611	6.38203	21.15	12.5325	33.6825	36.8317	41.1121	41.1121	41.1121	7.68853	10.5623
Kazakhstan	Kazakhstan1995	6866	176	39.0114	419	2	1980	1995.5	14.3687	35.4107	49.7794	55.2587	57.3792	57.3792	57.3792	7.99793	5.02677	8.92023	11.1329	11.7286	10.8523	10.8523	10.8523	4.16784	11.2798	48.4214	59.7012	66.4421	67.3393	67.3393	67.3393	8.12304	6.29043	15.1668	16.2956	17.6693	17.5681	17.5681	17.5681	7.27121	17.6601	22.1699	39.8299	44.1517	47.4083	47.4083	47.4083	7.89277	8.06427
Kazakhstan	Kazakhstan1995	6866	176	39.0114	419	2	1978	1995.5	21.1305	31.5651	52.6956	57.2843	60.9347	60.9347	60.9347	8.6975	8.63211	8.52653	12.9094	12.8059	12.3819	12.3819	12.3819	2.86152	25.5188	40.635	66.1537	71.4986	72.5172	72.5172	72.5172	6.81422	14.4387	15.3748	20.2401	20.3729	20.3647	20.3647	20.3647	3.46442	17.154	22.6855	39.8396	43.6644	49.9644	49.9644	49.9644	10.5449	10.2121
Kazakhstan	Kazakhstan1995	6866	176	39.0114	419	2	1976	1995.5	13.6553	31.4887	45.1441	51.901	55.4403	55.4403	58.15	13.6209	6.11364	8.85197	10.0048	9.46102	9.33142	9.33142	9.42161	5.6956	12.9959	31.2268	44.2228	52.3804	52.3804	52.3804	57.2084	13.5864	6.31405	12.9029	13.9387	14.7548	14.7548	14.7548	14.8421	5.52217	14.3065	31.8119	46.1184	51.4659	58.8817	58.8817	58.8817	13.3804	10.5158
Kazakhstan	Kazakhstan1995	6866	176	39.0114	419	2	1974	1995.5	29.5031	39.109	68.612	71.9349	71.9349	77.4778	77.4778	9.51882	11.5747	9.42017	15.0337	14.2955	14.2955	15.5071	15.5071	6.84946	29.323	44.6953	74.0183	74.0183	74.0183	74.0183	74.0183	0	14.1324	14.7414	21.0534	21.0534	21.0534	21.0534	21.0534	0	29.7041	32.7345	62.4386	69.7136	69.7136	81.7738	81.7738	20.6229	19.2144
Kazakhstan	Kazakhstan1995	6866	176	39.0114	419	2	1972	1995.5	20.9027	38.3285	59.2312	67.641	71.2928	71.2928	71.2928	12.821	11.1277	14.3891	16.9645	18.0615	18.1227	18.1227	18.1227	9.38727	25.3741	28.72	54.0941	54.0941	61.3656	61.3656	61.3656	7.68739	16.8197	15.498	22.9398	22.9398	23.5477	23.5477	23.5477	7.62303	15.4662	49.7846	65.2507	83.2007	83.2007	83.2007	83.2007	19.203	14.7065
Kazakhstan	Kazakhstan1995	6866	176	39.0114	419	2	1970	1995.5	23.423	52.5919	76.0149	76.0149	83.3873	83.3873	83.3873	7.97889	13.6142	21.3217	25.0036	25.0036	25.3622	25.3622	25.3622	7.86431	5.03362	73.9292	78.9628	78.9628	93.0167	93.0167	93.0167	15.2587	4.99785	33.6102	33.7837	33.7837	35.6371	35.6371	35.6371	15.5485	41.5641	30.8368	72.4009	72.4009	72.4009	72.4009	72.4009	0	27.0611
Kazakhstan	Kazakhstan1995	6866	176	39.0114	419	3	1993.5	1995.5	19.4662	19.5709	39.0372	44.469	44.773	44.773	45.4726	6.69689	5.41551	5.25435	7.11251	7.75562	7.74909	7.74909	7.73771	3.30416	33.0193	29.0011	62.0204	63.472	64.0273	64.0273	65.4173	3.62152	9.80868	9.70413	13.6266	13.547	13.5328	13.5328	13.5029	1.83566	6.03976	9.14495	15.1847	25.3292	25.3292	25.3292	25.3292	10.3009	3.19603
Kazakhstan	Kazakhstan1995	6866	176	39.0114	419	3	1990.5	1995.5	18.0031	21.2635	39.2666	42.0881	43.2567	43.4839	45.9899	6.99809	5.52092	4.2207	6.81012	7.12111	7.37895	7.37668	7.57822	2.84619	16.407	18.8404	35.2475	40.9785	40.9785	40.9785	45.8142	10.9527	7.01472	6.89738	9.44028	10.3465	10.3465	10.3465	10.6974	5.01459	19.8321	23.7062	43.5383	43.5383	45.7991	46.2494	46.2494	2.83451	9.0088
Kazakhstan	Kazakhstan1995	6866	176	39.0114	419	3	1987.5	1995.5	15.7121	21.6691	37.3812	40.2159	44.1171	46.0138	46.6277	9.60558	5.75859	5.65657	8.70273	8.88888	8.89974	9.03176	9.03389	3.76682	15.99	17.4381	33.4281	38.8852	46.3471	48.7439	50.0171	17.1628	7.08473	7.31795	10.0297	10.6391	11.0525	11.3389	11.4086	6.97243	15.4528	25.8254	41.2782	41.2782	41.2782	42.6732	42.6732	1.45499	6.30333
Kazakhstan	Kazakhstan1995	6866	176	39.0114	419	3	1984.5	1995.5	22.9504	30.8662	53.8166	56.3916	58.9853	60.7377	61.9487	8.59462	6.46297	6.6938	9.88214	9.98264	9.90782	9.973	9.83011	2.19448	28.105	28.5288	56.6338	57.5997	61.7711	62.5727	64.9603	8.82645	8.86369	10.2429	14.6486	14.6844	14.9229	14.7835	14.8345	4.29537	17.3931	33.4798	50.8729	54.9528	56.0288	58.7512	58.7512	8.30059	9.30318
Kazakhstan	Kazakhstan1995	6866	176	39.0114	419	3	1981.5	1995.5	15.0771	22.7946	37.8718	42.5867	44.0239	44.4694	45.8314	8.27295	4.85587	5.27937	6.36476	6.80094	7.14138	7.0805	7.27701	2.67875	8.10836	26.8907	34.999	41.1277	41.1277	42.0611	44.8805	10.2399	4.60825	8.14374	7.78764	8.13007	8.13007	8.10925	8.60203	4.86533	21.9774	18.8599	40.8373	44.1102	46.9051	46.9051	46.9051	6.32608	8.70226
Kazakhstan	Kazakhstan1995	6866	176	39.0114	419	3	1978.5	1995.5	18.6051	35.4821	54.0872	59.1529	63.0602	63.0602	63.0602	9.48605	7.36614	8.09764	11.518	11.4902	10.7889	10.7889	10.7889	3.41981	22.0131	52.6328	74.6459	80.478	81.766	81.766	81.766	7.69444	13.4297	15.6455	20.1279	20.2642	20.274	20.274	20.274	3.61844	15.4098	18.456	33.8658	38.1825	44.7411	44.7411	44.7411	11.2564	7.04551
Kazakhstan	Kazakhstan1995	6866	176	39.0114	419	3	1975.5	1995.5	16.7443	32.5974	49.3417	55.9806	58.4481	59.8459	61.8547	13.1625	6.40548	8.13835	9.92326	9.64042	9.19735	9.35875	9.37531	4.81644	21.5916	36.8547	58.4463	64.0615	64.0615	64.0615	67.7039	9.83219	8.22767	12.5784	14.704	15.1231	15.1231	15.1231	15.1261	4.09839	11.7939	28.5577	40.3516	48.0654	53.3964	56.5169	56.5169	16.845	7.70869
Kazakhstan	Kazakhstan1995	6866	176	39.0114	419	3	1972.5	1995.5	26.0496	40.1175	66.1671	71.139	73.2231	76.0293	76.0293	10.561	9.83994	12.5901	16.3815	16.5768	16.5598	16.5216	16.5216	6.19614	21.613	32.4179	54.0309	54.0309	58.0093	58.0093	58.0093	4.20564	11.5344	13.6043	17.8562	17.8562	18.0703	18.0703	18.0703	4.13491	31.295	49.2885	80.5835	91.3223	91.3223	97.0433	97.0433	17.9024	16.6311
Kazakhstan	Kazakhstan1995	6866	176	39.0114	419	4	1993	1995.5	18.5217	20.7844	39.3061	44.0027	44.2285	44.2285	44.9393	5.86371	4.66922	5.23106	6.662	7.36848	7.37649	7.37649	7.36507	2.60744	24.3845	30.3595	54.744	57.2385	57.6612	57.6612	59.0868	4.59433	7.14476	9.90976	12.1874	12.7433	12.7382	12.7382	12.717	1.98272	12.1548	10.3016	22.4564	29.6795	29.6795	29.6795	29.6795	7.38904	5.69671
Kazakhstan	Kazakhstan1995	6866	176	39.0114	419	4	1989	1995.5	18.5697	20.0657	38.6354	41.9836	44.3085	45.8898	48.047	9.78984	5.1943	4.547	7.65444	7.88497	8.18114	8.29065	8.64599	2.99555	20.3817	13.8376	34.2193	40.9683	43.8094	45.5511	49.791	16.1234	6.68983	5.07348	8.7718	9.42066	9.38446	9.61888	9.91358	5.3975	16.8126	26.2398	43.0524	43.0524	44.8482	46.2607	46.2607	3.35269	6.39325
Kazakhstan	Kazakhstan1995	6866	176	39.0114	419	4	1985	1995.5	19.9534	29.2796	49.2331	51.3562	54.7924	56.072	56.9617	8.12889	5.23054	6.02732	8.79603	8.81803	8.50001	8.5079	8.39552	1.98012	24.6294	26.0957	50.7251	51.8188	57.9894	58.585	60.3631	10.1529	7.49856	8.74465	12.3637	12.2993	12.3166	12.2239	12.2436	3.83103	14.9927	32.6383	47.6311	50.7725	51.5665	53.5202	53.5202	6.18372	7.26239
Kazakhstan	Kazakhstan1995	6866	176	39.0114	419	4	1981	1995.5	14.7724	27.6579	42.4302	47.444	49.5758	49.9193	50.9809	8.92958	4.03573	6.14044	6.83058	7.34734	7.18645	7.13799	7.24376	2.78091	9.96803	38.6231	48.5911	54.8638	55.2941	55.999	58.1738	10.0721	4.66657	9.97981	9.49858	10.5692	10.4802	10.4365	10.6464	4.81104	19.5409	16.7881	36.329	40.0869	43.8588	43.8588	43.8588	7.81372	6.68489
Kazakhstan	Kazakhstan1995	6866	176	39.0114	419	4	1977	1995.5	17.6299	31.6989	49.3287	54.869	58.4723	58.4723	59.6599	10.8672	5.54599	6.60249	8.95438	8.80353	8.27066	8.27066	8.22466	2.91138	19.5164	36.595	56.1114	62.6931	63.2657	63.2657	65.4478	9.89136	8.18061	9.93937	12.1406	12.4533	12.4482	12.4482	12.3359	3.20376	15.8501	27.0017	42.8518	47.3434	54.1065	54.1065	54.1065	11.7585	7.88419
Kazakhstan	Kazakhstan1995	6866	176	39.0114	419	4	1973	1995.5	25.579	38.8483	64.4272	69.8263	71.2041	74.7721	74.7721	11.0573	7.87593	9.38978	12.2691	11.5664	11.5352	12.2324	12.2324	5.6243	27.4826	37.4828	64.9654	64.9654	67.5208	67.5208	67.5208	2.73299	10.9725	11.6188	14.5608	14.5608	14.5995	14.5995	14.5995	2.67678	23.3695	40.4447	63.8143	75.5048	75.5048	83.1611	83.1611	20.6656	11.8367
Kazakhstan	Kazakhstan1995	6866	176	39.0114	419	5	1992.5	1995.5	18.2764	21.1695	39.4458	43.9813	44.5233	44.5233	45.5851	6.39135	4.53705	4.54556	6.36729	7.02439	7.04925	7.04925	7.04619	2.21801	23.4179	27.6867	51.1046	54.6722	55.0154	55.0154	57.1142	6.33324	6.31881	8.37008	10.9227	11.7477	11.7436	11.7436	11.6464	2.37079	12.776	14.0174	26.7934	32.4065	33.1641	33.1641	33.1641	6.54609	5.1577
Kazakhstan	Kazakhstan1995	6866	176	39.0114	419	5	1987.5	1995.5	18.1195	23.2719	41.3913	43.7284	46.5596	47.8547	49.1261	8.06872	3.94521	5.56262	7.4371	7.30556	7.35565	7.43961	7.56754	2.5008	23.446	17.3982	40.8442	45.1693	49.7529	51.1998	53.7358	13.4406	5.13741	6.1262	8.67638	8.85805	8.93206	9.07565	9.09908	4.61966	12.6287	29.2291	41.8578	42.1649	43.1999	44.3401	44.3401	2.59071	5.00448
Kazakhstan	Kazakhstan1995	6866	176	39.0114	419	5	1982.5	1995.5	18.4815	25.4437	43.9252	47.9773	50.3238	51.7116	53.2712	9.77539	5.04704	4.07102	6.54148	6.73107	7.07721	6.78144	7.05177	2.37583	13.8286	27.0287	40.8573	44.7412	47.4605	48.5172	51.7081	11.3131	4.72602	6.74534	8.23606	8.30641	8.76672	8.56801	9.06965	5.19429	23.0471	23.88	46.9271	51.1414	53.1286	54.8381	54.8381	8.30056	8.87578
Kazakhstan	Kazakhstan1995	6866	176	39.0114	419	5	1977.5	1995.5	16.7956	34.0996	50.8952	56.5268	60.3168	60.3168	61.1936	10.8506	5.29612	6.36781	8.67875	8.61915	7.86644	7.86644	7.81257	2.99872	18.6613	45.1393	63.8006	70.4206	71.2841	71.2841	72.9268	9.74819	8.82495	11.4929	13.882	14.0274	14.0355	14.0355	13.9096	3.10369	15.013	23.3753	38.3882	43.0436	49.8657	49.8657	49.8657	11.9357	6.315
Kazakhstan	Kazakhstan1995	6866	176	39.0114	419	5	1972.5	1995.5	25.8129	43.0132	68.8261	73.5627	76.0264	79.2741	79.2741	11.2202	6.06021	9.0148	10.6681	10.0463	10.1066	10.683	10.683	5.49127	23.8792	44.4263	68.3055	68.3055	72.8587	72.8587	72.8587	4.88703	9.57865	11.4259	13.7519	13.7519	14.1599	14.1599	14.1599	4.78723	28.0083	41.4516	69.4599	79.6452	79.6452	86.5212	86.5212	18.3349	12.2801
Kazakhstan	Kazakhstan1999	8106	251	32.2948	583	1	1998.5	1999.58	33.7875	15.7803	49.5678	51.9193	51.9193	51.9193	51.9193	2.47415	17.7644	8.36861	19.141	17.8734	17.8734	17.8734	17.8734	2.48649	27.2186	13.6197	40.8383	40.8383	40.8383	40.8383	40.8383	0	16.4081	7.97912	16.9236	16.9236	16.9236	16.9236	16.9236	0	39.4385	18.2644	57.7029	62.3797	62.3797	62.3797	62.3797	4.96316	24.0857
Kazakhstan	Kazakhstan1999	8106	251	32.2948	583	1	1997.5	1999.58	40.0695	9.29138	49.3609	61.0135	61.9691	62.5794	63.4111	14.7797	13.3613	4.35786	14.9655	15.9305	15.9494	15.9506	16.0129	5.8112	52.1897	8.66009	60.8498	72.1443	73.9603	73.9603	75.5745	15.6787	20.9571	5.24789	21.6263	22.2695	22.3169	22.3169	22.4986	9.15609	28.0849	10.0019	38.0868	50.1215	50.1215	51.345	51.345	13.7831	15.6692
Kazakhstan	Kazakhstan1999	8106	251	32.2948	583	1	1996.5	1999.58	32.2253	69.113	101.338	109.794	112.317	112.9	113.618	13.6643	11.4849	18.1138	21.8111	22.5419	22.4636	22.4495	22.4572	5.20261	45.8294	79.4118	125.241	135.823	140.757	140.757	142.072	19.24	16.2549	25.7469	30.4625	31.5467	31.4119	31.4119	31.4132	9.34616	18.0877	58.8897	76.9774	82.96	82.96	84.1857	84.1857	7.80944	10.9099
Kazakhstan	Kazakhstan1999	8106	251	32.2948	583	1	1995.5	1999.58	32.4699	31.2178	63.6877	67.2322	72.8095	72.8095	72.8095	9.74228	11.5317	8.02162	12.577	12.6009	12.2933	12.2933	12.2933	4.3614	17.2417	45.8716	63.1133	66.5764	77.4862	77.4862	77.4862	15.3411	9.8184	16.2637	18.6656	18.8297	18.3431	18.3431	18.3431	7.83019	50.4447	14.4531	64.8979	68.5199	68.5199	68.5199	68.5199	3.87343	22.7759
Kazakhstan	Kazakhstan1999	8106	251	32.2948	583	1	1994.5	1999.58	41.7391	30.2333	71.9724	77.5182	80.9019	80.9019	80.9019	9.62198	14.5744	7.90633	15.0901	15.8261	14.2533	14.2533	14.2533	4.18509	46.6078	39.7016	86.3094	91.0285	97.3084	97.3084	97.3084	12.038	24.3242	15.9103	27.3152	27.3431	24.4019	24.4019	24.4019	6.36353	36.6283	20.7242	57.3525	63.7851	63.7851	63.7851	63.7851	6.824	15.5995
Kazakhstan	Kazakhstan1999	8106	251	32.2948	583	1	1993.5	1999.58	30.6518	35.8984	66.5502	71.3278	72.8406	72.8406	72.8406	6.73887	10.8614	12.5834	16.5038	16.4605	16.4208	16.4208	16.4208	3.16835	32.5802	34.5518	67.132	69.3537	72.2005	72.2005	72.2005	5.43325	13.3301	13.0143	18.1797	18.2301	19.3662	19.3662	19.3662	3.7421	28.7601	37.4937	66.2538	73.9082	73.9082	73.9082	73.9082	8.19751	17.0738
Kazakhstan	Kazakhstan1999	8106	251	32.2948	583	1	1992.5	1999.58	26.5759	23.7745	50.3504	55.6535	59.5559	59.5559	59.5559	9.6935	12.6934	8.09295	14.9705	15.6586	16.4541	16.4541	16.4541	4.64731	29.6137	32.2484	61.8621	64.7231	72.0207	72.0207	72.0207	10.8285	17.5854	13.8179	22.2381	22.3722	22.6211	22.6211	22.6211	6.25654	22.9687	13.4437	36.4123	44.5604	44.5604	44.5604	44.5604	8.45594	14.2618
Kazakhstan	Kazakhstan1999	8106	251	32.2948	583	1	1991.5	1999.58	11.1077	28.209	39.3167	44.1049	47.3337	47.3337	47.9687	9.00605	5.15808	4.52491	6.71763	7.4049	7.67664	7.67664	7.7959	4.47849	13.0798	34.9047	47.9845	52.0926	56.8277	56.8277	58.0188	10.54	7.07982	9.0963	11.1369	11.4027	11.9201	11.9201	12.2126	6.10522	8.90971	20.5962	29.5059	35.0729	36.8386	36.8386	36.8386	7.55569	7.34486
Kazakhstan	Kazakhstan1999	8106	251	32.2948	583	1	1990.5	1999.58	22.9615	8.51904	31.4806	33.8491	35.603	35.603	36.2684	4.94339	9.05782	4.80621	11.1015	11.2201	11.2581	11.2581	11.2686	1.60203	32.4528	1.38778e-14	32.4528	35.3658	37.1687	37.1687	38.465	6.21386	15.7185	3.03981e-13	15.7185	15.929	16.3413	16.3413	16.3774	3.19218	11.6633	18.0703	29.7335	31.5809	33.288	33.288	33.288	3.66335	7.70835
Kazakhstan	Kazakhstan1999	8106	251	32.2948	583	1	1989.5	1999.58	32.718	27.9223	60.6403	64.7316	66.0555	66.0555	66.0555	5.76477	10.6633	7.28535	12.6093	13.4457	13.463	13.463	13.463	3.78545	37.9457	26.8826	64.8283	69.7661	71.3693	71.3693	71.3693	6.99441	16.1137	11.0074	19.1535	19.1128	19.1777	19.1777	19.1777	4.39567	27.2073	28.2408	55.4481	58.7017	59.7099	59.7099	59.7099	4.51197	13.2214
Kazakhstan	Kazakhstan1999	8106	251	32.2948	583	1	1988.5	1999.58	42.4616	6.8113	49.2729	59.2838	60.6618	60.6618	63.597	15.0665	21.5141	3.06683	21.272	21.942	21.9675	21.9675	22.0446	7.02497	48.3621	7.07641	55.4385	65.1517	66.869	66.869	72.4586	18.0191	28.8802	4.01288	28.7926	29.1964	29.2404	29.2404	29.4755	8.63093	37.2079	6.65006	43.858	54.1892	55.2045	55.2045	55.2045	11.867	19.2943
Kazakhstan	Kazakhstan1999	8106	251	32.2948	583	1	1987.5	1999.58	34.4293	23.8876	58.3169	66.137	67.091	67.845	71.9763	14.5052	11.1015	8.13534	13.4438	14.9671	15.0389	15.0536	15.2652	6.67985	37.0131	35.0168	72.03	80.6556	82.4753	83.8958	92.065	21.5901	15.7266	14.3121	19.5656	21.0848	21.1798	21.2212	22.024	9.34727	31.5121	12.3813	43.8935	50.8351	50.8351	50.8351	50.8351	7.26025	14.456
Kazakhstan	Kazakhstan1999	8106	251	32.2948	583	1	1986.5	1999.58	19.933	28.2842	48.2172	49.149	52.0328	52.8441	53.9592	6.0329	7.42759	9.53058	12.1562	12.1724	12.4962	12.4986	12.6701	3.52468	25.7836	36.2065	61.9901	63.7677	63.7677	65.3784	67.6456	6.02926	12.1949	15.1022	19.7174	19.7701	19.7701	19.7736	20.1283	3.52752	13.1654	18.6115	31.7768	31.7768	37.9004	37.9004	37.9004	6.32455	8.06154
Kazakhstan	Kazakhstan1999	8106	251	32.2948	583	1	1985.5	1999.58	21.2701	38.3143	59.5844	62.5026	68.5975	68.5975	68.5975	9.58411	8.38504	11.9865	14.7604	16.1611	15.7042	15.7042	15.7042	5.06515	27.7458	51.8599	79.6057	85.0777	85.0777	85.0777	85.0777	5.94528	13.9951	18.2177	24.369	26.6629	26.6629	26.6629	26.6629	5.89154	14.5388	22.511	37.0499	37.0499	49.427	49.427	49.427	12.8533	8.97597
Kazakhstan	Kazakhstan1999	8106	251	32.2948	583	1	1984.5	1999.58	25.9799	30.0879	56.0678	62.228	65.4857	65.4857	65.4857	9.97733	9.48487	7.27697	11.5852	13.2011	12.75	12.75	12.75	5.17584	13.9275	27.1509	41.0784	53.6573	53.6573	53.6573	53.6573	13.1177	8.26754	12.7416	15.3434	17.1295	17.1295	17.1295	17.1295	9.03197	39.9456	32.8114	72.757	72.757	78.9955	78.9955	78.9955	6.72802	18.0005
Kazakhstan	Kazakhstan1999	8106	251	32.2948	583	1	1983.5	1999.58	16.9767	26.4186	43.3952	51.213	51.213	51.213	54.0112	11.0976	8.45255	9.17644	12.5076	13.4983	13.4983	13.4983	13.6336	5.3162	31.8926	18.5699	50.4625	64.722	64.722	64.722	70.2752	20.8656	16.8892	7.8139	19.26	21.635	21.635	21.635	22.1857	10.5452	2.17635	33.8316	36.008	37.6213	37.6213	37.6213	37.6213	1.67357	2.66499
Kazakhstan	Kazakhstan1999	8106	251	32.2948	583	1	1982.5	1999.58	6.52021	31.6463	38.1666	46.6873	50.8245	52.25	55.3974	17.9146	5.15565	9.92398	9.37776	10.1381	8.57385	8.88955	9.24871	6.64055	13.072	39.8247	52.8968	66.1567	66.1567	66.1567	72.9702	21.1945	10.2625	16.9259	14.9229	16.0733	16.0733	16.0733	17.263	9.91671	0	23.7547	23.7547	27.9268	35.8343	38.7073	38.7073	15.3164	0
Kazakhstan	Kazakhstan1999	8106	251	32.2948	583	1	1981.5	1999.58	22.6744	47.8887	70.5631	80.4659	84.5165	89.0843	89.0843	19.9274	11.6548	13.7508	17.9829	19.1183	18.0354	18.3314	18.3314	7.74714	21.5874	66.6645	88.252	93.2276	93.2276	99.7957	99.7957	12.6611	14.4795	22.4835	26.8275	27.315	27.315	27.9787	27.9787	8.13822	23.7185	31.1102	54.8286	69.1528	77.2532	80.1126	80.1126	26.7507	17.8447
Kazakhstan	Kazakhstan1999	8106	251	32.2948	583	1	1980.5	1999.58	44.6498	42.5826	87.2324	97.2796	97.2796	101.255	101.255	15.3628	11.9689	14.2262	17.746	18.7863	18.7863	19.1825	19.1825	7.8475	45.1448	66.1944	111.339	118.997	118.997	128.23	128.23	19.007	20.0941	24.456	30.1539	30.9443	30.9443	32.2868	32.2868	13.5182	44.2234	22.7545	66.978	79.4133	79.4133	79.4133	79.4133	13.328	16.2846
Kazakhstan	Kazakhstan1999	8106	251	32.2948	583	1	1979.5	1999.58	53.3756	54.0051	107.381	113.726	113.726	113.726	113.726	7.10885	15.5896	14.1642	19.3537	19.9586	19.9586	19.9586	19.9586	5.3111	55.3391	76.5187	131.858	140.967	140.967	140.967	140.967	10.4924	23.7515	23.1183	27.3941	28.2761	28.2761	28.2761	28.2761	10.4259	51.4536	29.1194	80.573	84.4829	84.4829	84.4829	84.4829	4.2526	23.0704
Kazakhstan	Kazakhstan1999	8106	251	32.2948	583	1	1978.5	1999.58	26.52	52.7892	79.3092	82.1503	88.0839	88.0839	88.0839	9.53061	9.24506	16.096	17.8644	18.0393	18.7311	18.7311	18.7311	7.09057	35.0615	66.0012	101.063	101.063	112.551	112.551	112.551	12.78	19.2414	29.3602	31.2815	31.2815	32.9946	32.9946	32.9946	12.67	17.3041	43.8835	61.1876	66.1731	66.1731	66.1731	66.1731	5.31037	12.6521
Kazakhstan	Kazakhstan1999	8106	251	32.2948	583	1	1977.5	1999.58	21.0106	55.9157	76.9264	78.6086	84.9128	84.9128	84.9128	8.652	8.29198	23.2382	24.6012	24.6154	25.1221	25.1221	25.1221	6.996	30.471	57.943	88.414	88.414	100.25	100.25	100.25	12.9842	16.4334	32.2287	35.216	35.216	36.3613	36.3613	36.3613	12.8612	14.9241	53.0211	67.9452	71.3761	71.3761	71.3761	71.3761	3.68104	8.8715
Kazakhstan	Kazakhstan1999	8106	251	32.2948	583	1	1976.5	1999.58	45.3184	73.4257	118.744	120.444	128.327	128.327	128.327	10.8747	16.3851	19.5994	29.3056	29.3012	29.6607	29.6607	29.6607	10.6892	74.6941	91.9823	166.676	166.676	181.719	181.719	181.719	18.0508	38.2541	34.7102	57.4085	57.4085	57.3943	57.3943	57.3943	21.2508	17.1711	51.0225	68.1935	71.9843	71.9843	71.9843	71.9843	4.06813	17.2926
Kazakhstan	Kazakhstan1999	8106	251	32.2948	583	1	1975.5	1999.58	25.3416	22.7408	48.0824	48.0824	58.7389	58.7389	58.7389	11.1948	15.1774	9.90801	17.953	17.953	21.3444	21.3444	21.3444	12.9988	37.9448	9.2643	47.2091	47.2091	67.5289	67.5289	67.5289	21.3266	25.0219	9.23558	26.1732	26.1732	34.8297	34.8297	34.8297	25.6302	7.87488	39.954	47.8289	47.8289	47.8289	47.8289	47.8289	0	9.61905
Kazakhstan	Kazakhstan1999	8106	251	32.2948	583	1	1974.5	1999.58	47.1105	26.8158	73.9262	73.9262	73.9262	73.9262	73.9262	0	24.2866	14.5805	28.0168	28.0168	28.0168	28.0168	28.0168	0	35.5448	31.1782	66.7229	66.7229	66.7229	66.7229	66.7229	0	26.8813	24.4547	35.4725	35.4725	35.4725	35.4725	35.4725	0	57.3285	23.1633	80.4918	80.4918	80.4918	80.4918	80.4918	0	39.3286
Kazakhstan	Kazakhstan1999	8106	251	32.2948	583	2	1998	1999.58	37.0716	12.4652	49.5368	56.5021	57.0089	57.3383	57.7545	8.64602	9.41077	5.07	10.0154	9.66176	9.67308	9.67424	9.70509	3.56967	40.7233	10.942	51.6652	57.4425	58.4136	58.4136	59.2416	7.98915	13.0991	4.87376	12.6293	12.7921	12.8359	12.8359	12.9389	4.67861	33.6926	14.3283	48.0209	56.2325	56.2325	56.9003	56.9003	9.32726	14.076
Kazakhstan	Kazakhstan1999	8106	251	32.2948	583	2	1996	1999.58	32.349	48.8013	81.1503	87.026	91.0448	91.3297	91.6784	11.4579	8.28366	9.99568	12.0093	12.7302	12.437	12.4326	12.4403	3.84057	30.9412	60.8457	91.7869	98.7772	106.649	106.649	107.296	17.0761	9.06473	15.2758	18.5499	19.7607	19.2814	19.2814	19.2945	6.80174	33.9092	35.8401	69.7493	74.4475	74.4475	75.051	75.051	5.69925	12.8425
Kazakhstan	Kazakhstan1999	8106	251	32.2948	583	2	1994	1999.58	35.9869	33.1121	69.099	74.2452	76.6492	76.6492	76.6492	8.11061	9.43019	7.56975	13.2352	13.4945	12.7042	12.7042	12.7042	3.18947	39.4481	37.1068	76.5549	79.9602	84.453	84.453	84.453	8.55291	14.7281	10.8166	17.4676	17.6899	16.9274	16.9274	16.9274	3.94274	32.4791	29.0939	61.573	68.6374	68.6374	68.6374	68.6374	7.52785	11.7679
Kazakhstan	Kazakhstan1999	8106	251	32.2948	583	2	1992	1999.58	17.9509	25.8429	43.7938	48.8587	52.4364	52.4364	52.7551	9.37178	7.2698	5.12264	8.6896	9.35808	10.0022	10.0022	10.0226	4.31466	20.5147	33.0537	53.5685	57.0272	63.1366	63.1366	63.7522	10.7601	8.73062	9.26293	13.2146	13.4672	13.8302	13.8302	13.8918	5.90586	15.0122	17.7159	32.7281	39.6449	40.5449	40.5449	40.5449	8.08134	9.18464
Kazakhstan	Kazakhstan1999	8106	251	32.2948	583	2	1990	1999.58	27.6058	17.9381	45.5439	48.8135	50.3483	50.3483	50.6892	5.39079	6.83657	5.15155	9.01853	9.41658	9.45992	9.45992	9.46137	2.21398	34.9891	12.8825	47.8716	51.8546	53.5549	53.5549	54.2158	6.66318	10.9603	5.2815	12.194	12.4226	12.7533	12.7533	12.7615	3.32938	19.3119	23.191	42.5029	45.0778	46.4388	46.4388	46.4388	4.11061	7.65461
Kazakhstan	Kazakhstan1999	8106	251	32.2948	583	2	1988	1999.58	38.3875	15.1725	53.5601	62.492	63.6659	64.0297	67.5486	14.7802	13.3993	4.81083	14.4367	15.5626	15.6136	15.6144	15.7383	6.5945	42.27	20.8327	63.1028	72.2893	74.0571	74.7506	81.5756	19.7171	15.841	7.54469	17.1151	18.5179	18.6125	18.615	19.2332	8.68837	34.4882	9.45784	43.946	52.5866	53.1177	53.1177	53.1177	9.59327	13.7229
Kazakhstan	Kazakhstan1999	8106	251	32.2948	583	2	1986	1999.58	20.573	33.2581	53.8311	55.7255	60.1829	60.5947	61.1776	7.76445	6.03749	8.60306	10.2558	10.861	11.0222	11.0218	11.0699	3.67892	26.698	44.0369	70.7348	74.3186	74.3186	75.1438	76.3452	6.03747	10.2894	12.9498	17.4026	18.2173	18.2173	18.2125	18.3093	3.38424	13.842	20.5194	34.3614	34.3614	43.6202	43.6202	43.6202	9.58828	6.11019
Kazakhstan	Kazakhstan1999	8106	251	32.2948	583	2	1984	1999.58	21.7172	28.3031	50.0202	56.9826	58.7117	58.7117	60.0883	10.5982	6.43226	6.1721	8.12422	9.91691	9.74172	9.74172	9.83504	4.36891	22.099	23.3471	45.4461	58.8423	58.8423	58.8423	61.6949	17.0224	9.09127	8.08687	12.5879	14.7596	14.7596	14.7596	15.0733	8.40278	21.3061	33.3762	54.6823	55.4619	58.7717	58.7717	58.7717	4.326	9.40901
Kazakhstan	Kazakhstan1999	8106	251	32.2948	583	2	1982	1999.58	14.4099	39.352	53.7619	62.9457	67.0426	69.9771	71.7412	19.0008	6.29429	9.42911	11.2638	12.1499	10.7679	11.0734	11.0805	6.23761	17.1928	52.3608	69.5536	78.8637	78.8637	81.8693	85.8357	17.4992	8.86984	13.3856	15.9288	16.2862	16.2862	16.5805	16.8383	7.11121	11.6879	27.1805	38.8684	47.9427	55.9484	58.8165	58.8165	20.7548	8.92506
Kazakhstan	Kazakhstan1999	8106	251	32.2948	583	2	1980	1999.58	48.9305	48.1965	97.1271	105.414	105.414	107.486	107.486	11.4729	10.2618	11.2561	14.8464	15.7192	15.7192	15.8467	15.8467	5.80775	50.3161	71.6826	121.999	130.307	130.307	134.692	134.692	14.4571	16.7505	17.4113	21.332	22.5949	22.5949	22.9022	22.9022	10.6057	47.6598	25.4111	73.0709	81.3389	81.3389	81.3389	81.3389	8.91977	13.688
Kazakhstan	Kazakhstan1999	8106	251	32.2948	583	2	1978	1999.58	24.1172	54.0194	78.1366	80.4276	86.5409	86.5409	86.5409	9.11666	6.49137	15.7121	16.7969	16.8236	17.6304	17.6304	17.6304	6.81219	33.3701	63.7095	97.0796	97.0796	108.71	108.71	108.71	12.8813	13.5365	23.7197	24.8764	24.8764	27.0496	27.0496	27.0496	12.7561	16.1271	46.9701	63.0972	67.4073	67.4073	67.4073	67.4073	4.60042	7.83412
Kazakhstan	Kazakhstan1999	8106	251	32.2948	583	2	1976	1999.58	35.3322	48.9169	84.2491	85.2515	94.3584	94.3584	94.3584	11.0393	12.7596	12.2463	19.3751	19.3794	21.1596	21.1596	21.1596	11.6542	54.7516	51.2448	105.996	105.996	123.476	123.476	123.476	19.5524	24.8731	19.8517	32.636	32.636	36.3818	36.3818	36.3818	23.1963	12.9816	46.2476	59.2293	61.3448	61.3448	61.3448	61.3448	2.24875	10.5392
Kazakhstan	Kazakhstan1999	8106	251	32.2948	583	2	1974	1999.58	54.067	33.5388	87.6057	87.6057	87.6057	87.6057	87.6057	0	17.0136	13.6787	20.4579	20.4579	20.4579	20.4579	20.4579	0	49.804	18.4828	68.2868	68.2868	68.2868	68.2868	68.2868	0	24.9678	14.597	28.1051	28.1051	28.1051	28.1051	28.1051	0	58.0301	48.7952	106.825	106.825	106.825	106.825	106.825	0	29.4213
Kazakhstan	Kazakhstan1999	8106	251	32.2948	583	3	1997.5	1999.58	35.414	31.5723	66.9863	74.515	75.8203	76.2418	76.7696	10.4857	6.12277	7.68733	9.64014	10.4741	10.5763	10.5769	10.6132	3.77513	42.5376	34.1312	76.6688	84.2908	86.8141	86.8141	87.8338	12.0922	9.88012	9.24351	11.9662	13.1265	13.2311	13.2311	13.3567	6.15458	28.5553	29.4631	58.0184	65.4334	65.4334	66.2981	66.2981	8.7897	8.1842
Kazakhstan	Kazakhstan1999	8106	251	32.2948	583	3	1994.5	1999.58	34.9877	32.5726	67.5603	72.1881	75.5476	75.5476	75.5476	8.56606	7.70668	6.08657	10.4707	10.8072	9.6003	9.6003	9.6003	3.16858	32.8052	39.9031	72.7083	76.1304	82.4944	82.4944	82.4944	10.5535	10.9142	7.44478	13.5284	13.8063	12.4651	12.4651	12.4651	4.5283	37.2972	24.7302	62.0275	67.9391	67.9391	67.9391	67.9391	6.30257	10.3144
Kazakhstan	Kazakhstan1999	8106	251	32.2948	583	3	1991.5	1999.58	19.693	20.1088	39.8018	44.0232	46.9851	46.9851	47.4161	7.92988	5.54459	3.76031	7.48346	8.01279	8.44216	8.44216	8.46755	3.00692	24.7128	22.1265	46.8394	50.1394	54.8281	54.8281	55.6628	9.25707	7.79943	6.18038	11.069	11.256	11.5209	11.5209	11.602	4.1902	13.8633	17.8817	31.745	36.9712	38.1497	38.1497	38.1497	6.61473	6.51142
Kazakhstan	Kazakhstan1999	8106	251	32.2948	583	3	1988.5	1999.58	36.5824	19.2293	55.8117	63.1296	64.3563	64.5889	66.8489	11.6896	9.62054	4.24888	10.5117	11.5159	11.5418	11.5447	11.6249	4.88471	40.8708	22.9503	63.8211	71.639	73.3479	73.7938	78.1662	15.323	12.4153	6.89024	13.4443	14.458	14.4664	14.4714	14.8719	6.23404	32.2086	15.4117	47.6202	54.4004	55.0962	55.0962	55.0962	7.84979	9.80238
Kazakhstan	Kazakhstan1999	8106	251	32.2948	583	3	1985.5	1999.58	22.2612	32.302	54.5632	57.7999	61.8762	62.162	62.572	8.47098	5.57818	6.18267	7.84206	8.76553	8.67214	8.67391	8.70635	3.44978	22.6421	39.1915	61.8336	68.1023	68.1023	68.6881	69.5453	8.22002	8.73827	10.313	14.5151	15.6277	15.6277	15.6302	15.6962	4.54738	21.8356	24.4113	46.2469	46.2469	54.5009	54.5009	54.5009	8.65424	6.90408
Kazakhstan	Kazakhstan1999	8106	251	32.2948	583	3	1982.5	1999.58	15.299	34.8391	50.1381	58.8164	61.4446	63.3656	65.5281	16.2023	4.17373	7.24596	8.3147	9.28783	8.56992	8.60378	8.69493	4.95574	22.3088	40.591	62.8998	74.0639	74.0639	76.0425	80.6634	18.956	8.30954	9.22544	12.4685	13.452	13.452	13.6167	14.2144	7.51245	8.40855	29.461	37.8696	44.2422	49.3358	51.2044	51.2044	13.8597	5.82462
Kazakhstan	Kazakhstan1999	8106	251	32.2948	583	3	1979.5	1999.58	41.8111	49.4861	91.2971	98.2004	99.8332	101.273	101.273	10.9781	8.35679	8.19326	11.5169	12.3161	12.5001	12.4513	12.4513	5.34302	45.1967	68.9557	114.152	120.559	124.028	126.952	126.952	14.4492	12.5357	13.7672	16.7031	17.5089	17.4377	17.5633	17.5633	8.8016	38.5415	31.1694	69.7108	77.0685	77.0685	77.0685	77.0685	7.90897	10.4555
Kazakhstan	Kazakhstan1999	8106	251	32.2948	583	3	1976.5	1999.58	29.8766	51.0101	80.8867	82.1438	90.0781	90.0781	90.0781	10.0003	8.47198	13.1688	15.9951	16.0311	16.6331	16.6331	16.6331	7.41362	47.2137	53.0532	100.267	100.267	115.321	115.321	115.321	16.7312	18.1344	17.0371	25.6115	25.6115	26.9336	26.9336	26.9336	14.2112	13.8482	48.8177	62.6658	65.2828	65.2828	65.2828	65.2828	2.79192	7.12044
Kazakhstan	Kazakhstan1999	8106	251	32.2948	583	4	1997	1999.58	34.6509	31.5044	66.1553	72.5246	74.9947	75.3003	75.68	10.1995	5.49397	6.07936	7.44832	8.20575	8.23774	8.2371	8.26252	3.20525	35.4906	37.5682	73.0587	79.5116	84.3016	84.3016	85.0284	12.9131	7.5718	8.60513	10.2149	11.65	11.5482	11.5482	11.6242	5.19368	33.7987	25.4514	59.2501	65.5287	65.5287	66.163	66.163	7.34826	8.29377
Kazakhstan	Kazakhstan1999	8106	251	32.2948	583	4	1993	1999.58	26.7003	29.2641	55.9644	61.0684	64.0393	64.0393	64.2002	8.72406	5.74768	4.80026	7.71285	8.35985	8.2886	8.2886	8.30521	2.9087	29.4197	34.9479	64.3675	67.8013	73.0623	73.0623	73.3747	9.62689	8.38468	7.61264	11.2605	11.8307	11.7666	11.7666	11.8126	3.69693	23.7643	23.1465	46.9107	53.8983	54.3404	54.3404	54.3404	7.7954	7.33206
Kazakhstan	Kazakhstan1999	8106	251	32.2948	583	4	1989	1999.58	33.0476	16.5614	49.609	55.7674	57.126	57.2967	59.1198	10.0073	7.37104	3.84291	8.11137	8.89982	8.93168	8.93444	9.01011	3.72799	38.5651	17.0207	55.5859	62.3069	64.0394	64.3656	67.8999	13.0388	9.79911	5.08287	9.93754	10.8448	10.9609	10.9666	11.3025	4.88202	27.1904	16.0764	43.2668	48.84	49.7987	49.7987	49.7987	6.82734	7.49068
Kazakhstan	Kazakhstan1999	8106	251	32.2948	583	4	1985	1999.58	21.1027	31.0016	52.1044	56.3857	59.568	59.7937	60.7365	9.10665	4.76251	5.49464	6.44319	7.33333	7.2989	7.3011	7.31199	3.12175	24.5799	34.9737	59.5536	67.5725	67.5725	68.0374	69.9851	11.0921	7.81182	8.52845	12.2963	13.229	13.229	13.2335	13.434	4.75709	17.3177	26.5964	43.9141	44.297	50.6571	50.6571	50.6571	7.05267	5.59603
Kazakhstan	Kazakhstan1999	8106	251	32.2948	583	4	1981	1999.58	30.2564	43.4278	73.6842	82.4466	84.7122	87.2858	88.2722	15.7485	5.93594	8.53633	10.5215	11.3319	10.5959	10.7925	10.8371	4.91919	32.1264	61.3123	93.4387	102.278	102.278	105.834	107.887	15.9373	9.36291	11.5738	13.869	14.4028	14.4028	14.8203	14.7756	6.7643	28.4806	26.3576	54.8381	63.5335	67.839	69.5094	69.5094	15.5225	8.09282
Kazakhstan	Kazakhstan1999	8106	251	32.2948	583	4	1977	1999.58	28.769	51.732	80.501	82.2211	89.538	89.538	89.538	9.82824	6.15445	11.2664	11.984	11.9961	12.567	12.567	12.567	6.17416	42.9933	57.1648	100.158	100.158	114.133	114.133	114.133	15.5308	12.7974	14.0679	17.9564	17.9564	19.7923	19.7923	19.7923	11.8446	14.9304	46.7929	61.7233	65.1212	65.1212	65.1212	65.1212	3.62137	6.29206
Kazakhstan	Kazakhstan1999	8106	251	32.2948	583	5	1996.5	1999.58	36.3459	31.198	67.544	73.7267	76.4081	76.6418	76.9432	10.0801	5.62356	4.56078	7.54048	8.36417	7.94607	7.94419	7.95863	3.00059	38.1828	38.0493	76.2321	82.2887	87.4353	87.4353	88.0087	12.7485	9.29227	6.55806	11.4682	12.2492	11.2883	11.2883	11.3319	4.70622	34.4666	24.314	58.7806	65.094	65.094	65.5844	65.5844	7.22873	6.9858
Kazakhstan	Kazakhstan1999	8106	251	32.2948	583	5	1991.5	1999.58	24.3472	24.5379	48.8852	53.1924	55.5064	55.5064	55.7704	7.23911	4.07102	3.72763	5.72745	6.37113	6.5178	6.5178	6.53877	2.16523	28.6637	25.3423	54.006	57.41	61.0445	61.0445	61.5609	7.98621	6.1446	5.51272	8.18411	8.5808	8.66612	8.66612	8.7319	2.94397	19.5871	23.5872	43.1744	48.4543	49.3507	49.3507	49.3507	6.45505	5.79167
Kazakhstan	Kazakhstan1999	8106	251	32.2948	583	5	1986.5	1999.58	28.9049	25.0598	53.9646	59.7167	62.5097	62.8299	64.6247	11.2682	7.01029	4.40704	7.97309	8.80484	8.71497	8.72066	8.94727	3.52559	30.4835	31.6774	62.1609	69.733	70.5272	71.1626	74.7901	13.4663	9.44487	6.97729	11.9666	12.9405	12.9793	12.9934	13.2473	4.76274	27.2169	17.9128	45.1297	48.9058	53.7958	53.7958	53.7958	9.07569	7.148
Kazakhstan	Kazakhstan1999	8106	251	32.2948	583	5	1981.5	1999.58	27.2975	39.668	66.9656	75.504	77.234	79.1983	80.6548	14.6717	4.58601	7.05247	8.66958	9.4168	8.9008	8.9052	9.01465	4.2159	32.0734	51.8051	83.8785	93.9943	93.9943	96.7138	99.7044	17.2749	8.13336	9.14729	12.0285	12.58	12.58	12.8807	13.0146	6.47719	22.7176	28.029	50.7466	57.8065	61.0984	62.3712	62.3712	12.246	6.28581
Kazakhstan	Kazakhstan1999	8106	251	32.2948	583	5	1976.5	1999.58	31.395	48.2662	79.6612	81.1545	87.6024	87.6024	87.6024	8.62855	5.97825	11.0362	12.0948	12.0978	12.4337	12.4337	12.4337	5.42813	41.9718	53.5832	95.555	95.555	107.787	107.787	107.787	13.5241	11.3543	14.2259	17.2483	17.2483	18.5709	18.5709	18.5709	10.3429	21.246	43.3328	64.5788	67.5485	67.5485	67.5485	67.5485	3.17474	7.85099
Kenya	Kenya1989	25173	442	56.9525	2746	1	1988.5	1989.17	23.3673	42.5016	65.8689	84.1232	94.9886	99.8177	102.578	39.2972	3.84476	8.42432	8.89828	10.0938	10.3329	10.4427	10.5954	5.88165	27.269	43.3817	70.6507	81.2878	92.5883	97.2543	100.524	32.1445	5.81498	12.3758	13.3758	13.8136	14.3226	14.3694	14.4382	5.86996	19.5511	41.736	61.287	86.8522	97.3001	102.289	104.523	46.0591	4.55175
Kenya	Kenya1989	25173	442	56.9525	2746	1	1987.5	1989.17	30.4207	35.9917	66.4123	77.5145	85.278	89.7581	91.6886	27.0743	5.01208	5.24674	6.9505	7.24205	7.33049	7.47728	7.62463	3.94684	32.0836	34.1331	66.2167	76.7739	87.9059	95.2986	97.6643	33.6776	8.44087	7.13993	11.5399	11.7868	11.9717	12.1763	12.2681	5.72449	28.8873	37.7714	66.6587	78.2855	82.7162	84.1352	85.6323	20.3287	7.03194
Kenya	Kenya1989	25173	442	56.9525	2746	1	1986.5	1989.17	32.1753	30.0236	62.1988	71.2256	81.0278	86.0286	88.1355	27.657	6.02731	4.83069	8.05344	8.95422	9.12018	10.391	10.4311	4.75137	39.7763	32.8158	72.5921	78.345	91.5277	98.057	99.8256	29.3652	8.95746	7.46537	12.6294	12.7083	12.851	14.2603	14.2877	5.38722	24.3833	27.271	51.6543	63.9768	70.1605	73.6179	76.0507	25.7252	7.5607
Kenya	Kenya1989	25173	442	56.9525	2746	1	1985.5	1989.17	15.6785	33.4487	49.1272	59.029	66.1062	70.1971	72.5962	24.6815	3.6191	5.91613	6.878	7.7755	7.94035	8.59041	8.45884	3.89363	16.4132	32.1721	48.5853	55.165	62.5591	66.0292	68.9468	21.4013	4.89843	7.77643	8.97536	9.28428	9.77498	9.92315	9.86034	4.58586	14.9913	34.5664	49.5577	62.9298	69.6955	74.3588	76.2504	28.0845	4.61379
Kenya	Kenya1989	25173	442	56.9525	2746	1	1984.5	1989.17	32.353	21.8996	54.2526	69.1153	74.0727	78.5728	81.0213	28.3043	5.8967	3.97227	6.9286	8.72242	8.73577	8.78457	8.65696	4.48686	43.763	17.2921	61.0551	78.5351	84.3607	88.595	91.6577	32.5925	9.71707	5.18019	10.6782	13.4418	13.5052	13.4443	13.2809	6.88914	20.5954	26.3216	46.917	59.1466	63.2824	68.0526	69.8268	24.0376	7.08335
Kenya	Kenya1989	25173	442	56.9525	2746	1	1983.5	1989.17	19.7001	25.2429	44.943	57.219	64.67	70.6427	71.8057	28.1269	4.55143	3.80434	5.98962	7.20614	7.6734	7.81457	7.83857	4.9823	25.8775	26.5197	52.3972	67.9156	76.6068	82.9659	83.4636	32.7843	7.40399	5.13005	8.64366	11.193	11.4208	11.4819	11.4953	7.32145	12.933	24.2329	37.1659	46.3558	52.5521	58.0928	60.0353	23.7522	4.14608
Kenya	Kenya1989	25173	442	56.9525	2746	1	1982.5	1989.17	28.8515	36.7096	65.5611	75.4583	83.4869	91.765	96.1518	32.737	5.01795	5.58138	7.37259	7.76609	8.35849	8.96459	9.6719	5.97366	41.1513	40.1217	81.273	92.982	103.511	112.072	119.28	41.3693	9.37108	8.76058	12.4904	13.0101	13.9082	14.5832	16.5271	8.5965	16.9561	33.4259	50.382	58.4087	63.6123	71.5153	72.5715	23.3668	4.10728
Kenya	Kenya1989	25173	442	56.9525	2746	1	1981.5	1989.17	22.8579	40.2896	63.1474	77.8577	86.7174	99.0848	104.841	44.504	4.9945	6.85121	8.57003	8.91695	8.95247	9.87001	11.2002	7.82399	19.7575	45.3925	65.1501	79.3543	90.4324	98.1541	108.311	46.1685	5.49982	10.4311	11.4012	11.6372	12.13	12.2408	14.3186	9.27968	25.7453	35.0861	60.8315	76.0923	82.3891	99.9662	101.203	42.9868	8.15163
Kenya	Kenya1989	25173	442	56.9525	2746	1	1980.5	1989.17	17.8495	37.8808	55.7303	76.7121	84.7531	95.853	99.7832	46.6529	5.00706	5.5957	8.01005	10.2398	10.472	11.3838	11.8688	7.17104	18.4299	45.8794	64.3093	80.2835	87.4956	95.1156	102.008	40.2892	5.74044	9.35888	10.5929	12.0269	12.2917	12.8157	13.9694	7.73728	17.2281	29.0979	46.3259	73.1061	82.0702	96.7434	97.8755	54.0536	5.66771
Kenya	Kenya1989	25173	442	56.9525	2746	1	1979.5	1989.17	23.8633	34.1183	57.9816	74.9525	82.6808	90.4219	95.012	39.3096	5.03781	5.77126	8.1593	8.75968	9.0004	9.70238	10.2345	6.25766	15.7496	27.619	43.3686	58.0956	64.8597	74.4109	81.0025	39.34	4.48104	6.10593	7.71443	9.14588	9.55688	10.5578	11.0184	8.27804	32.8803	41.2969	74.1772	93.5323	102.189	108.252	111.125	39.9077	9.44448
Kenya	Kenya1989	25173	442	56.9525	2746	1	1978.5	1989.17	18.4885	34.9913	53.4798	63.1825	72.3619	80.2091	84.0056	32.2506	3.5295	6.52095	7.25388	7.95399	8.35563	8.25966	8.60179	5.97999	19.7635	31.1526	50.9161	57.5636	62.6544	74.3949	76.2882	26.7332	5.01404	9.15328	10.2106	10.6597	10.7731	11.4534	11.5244	6.75084	17.0705	39.123	56.1935	68.97	81.9461	86.4035	92.1078	38.0526	4.74231
Kenya	Kenya1989	25173	442	56.9525	2746	1	1977.5	1989.17	28.9887	37.7294	66.7181	84.35	92.9149	103.034	107.539	43.7391	6.84791	7.82475	11.0837	12.4899	12.7829	14.2899	15.598	7.9006	26.8711	26.792	53.663	72.4463	81.628	96.6541	101.95	51.0252	8.67309	7.09944	11.0162	12.5657	13.0195	14.0548	15.2904	11.6646	31.2118	48.8185	80.0303	96.5812	104.595	109.794	113.458	36.336	10.8222
Kenya	Kenya1989	25173	442	56.9525	2746	1	1976.5	1989.17	18.3066	49.2594	67.566	85.7094	94.5059	103.462	110.624	46.1777	4.46932	9.52986	10.4	10.8365	10.7759	10.9961	12.1559	9.51203	16.8525	52.0168	68.8693	91.611	104.914	115.9	126.13	61.4954	6.93863	12.2703	15.2361	16.8382	17.0023	17.248	19.8102	16.177	19.738	46.1157	65.8537	79.8747	83.9296	90.6198	94.7325	30.9146	6.16455
Kenya	Kenya1989	25173	442	56.9525	2746	1	1975.5	1989.17	32.0882	34.3959	66.4841	79.7232	91.103	98.6804	108.724	45.2481	6.28282	7.62437	8.76135	9.3007	9.38565	10.0895	12.0893	9.41914	38.9657	22.9334	61.8991	75.2528	89.4769	97.4999	112.21	53.6301	10.2142	6.62507	11.9066	12.238	12.8726	14.3689	18.9193	15.5949	25.9737	43.8638	69.8375	82.978	91.2966	98.4547	103.839	36.5549	7.88782
Kenya	Kenya1989	25173	442	56.9525	2746	1	1974.5	1989.17	23.786	42.8057	66.5917	83.8608	98.6346	112.83	121.283	58.5934	5.92819	8.31948	11.7934	12.1193	13.4669	14.6947	16.0053	11.5794	31.7621	29.691	61.4531	80.3504	97.3048	106.337	118.793	61.0943	9.88494	7.2596	14.0363	15.9621	16.9574	17.5032	20.43	16.2024	16.6875	55.9111	72.5986	88.0962	100.752	120.033	124.419	55.8771	7.13013
Kenya	Kenya1989	25173	442	56.9525	2746	1	1973.5	1989.17	46.838	32.7183	79.5563	101.627	115.145	132.598	137.306	62.7412	12.1493	7.51314	13.4983	14.5042	14.812	16.0198	16.456	10.5789	53.0794	40.0891	93.1685	121.629	135.76	145.986	150.291	62.9914	16.4608	12.7372	19.3512	20.7826	21.3641	22.9114	23.4517	14.005	38.7729	23.5732	62.3461	77.9686	90.8901	116.095	121.274	62.8464	13.2627
Kenya	Kenya1989	25173	442	56.9525	2746	1	1972.5	1989.17	19.4057	41.4399	60.8455	79.0021	95.3993	117.889	122.592	65.7468	4.84547	9.97799	10.9628	11.4265	12.1051	13.0627	13.4492	10.6469	16.1823	29.3486	45.5309	67.1416	85.1475	114.188	117.549	75.4534	5.93751	8.1951	10.0775	11.6841	13.4352	16.3773	16.4443	15.2282	22.3798	52.5638	74.9436	89.7666	104.585	119.873	126.117	55.3192	7.25195
Kenya	Kenya1989	25173	442	56.9525	2746	1	1971.5	1989.17	30.8663	34.1498	65.016	78.9446	95.3034	111.347	114.97	53.4273	8.42153	7.89376	11.0037	11.2843	12.173	13.2633	13.2894	9.44282	36.3298	31.0389	67.3687	80.6773	95.7619	121.369	125.048	61.8459	12.5994	11.6356	17.3412	17.6891	18.661	19.2359	19.2615	13.3408	25.1222	37.0714	62.1935	76.7617	94.5685	99.3648	102.915	43.4218	11.2361
Kenya	Kenya1989	25173	442	56.9525	2746	1	1970.5	1989.17	25.8904	48.0739	73.9643	87.2212	109.329	110.656	117.513	47.0272	7.43751	9.49756	11.4278	12.1623	12.7621	12.7562	12.8104	8.60861	23.3482	56.4808	79.829	96.622	109.688	109.688	120.621	44.3314	7.83889	15.1127	16.4439	17.0249	17.7978	17.7978	18.4911	12.57	28.3344	39.8463	68.1807	77.3477	110.046	112.974	115.438	50.7155	12.9011
Kenya	Kenya1989	25173	442	56.9525	2746	1	1969.5	1989.17	39.2586	31.8033	71.0619	88.9423	115.341	119.93	130.867	64.3799	9.56551	6.6331	12.463	12.7578	14.8853	15.1962	15.8108	12.6516	43.142	20.8111	63.9531	83.1375	100.897	105.944	119.658	59.5113	13.8033	6.79012	15.06	16.518	18.3892	18.9063	20.598	16.0008	35.0011	44.3928	79.3939	95.7901	132.254	136.357	144.747	70.9894	13.5864
Kenya	Kenya1989	25173	442	56.9525	2746	1	1968.5	1989.17	18.5889	26.2929	44.8818	67.7105	98.7966	110.899	118.539	77.1185	6.86315	6.89815	9.80175	11.4623	13.3899	15.5419	15.731	13.6109	27.3454	22.5395	49.8849	70.2833	97.2819	110.028	116.691	70.314	12.0816	7.92453	14.3874	15.6596	19.016	20.2211	20.5838	16.5326	8.11984	30.5567	38.6765	64.4013	99.9075	111.416	120.049	84.6467	3.81088
Kenya	Kenya1989	25173	442	56.9525	2746	1	1967.5	1989.17	33.0757	42.5713	75.647	89.1958	128.274	148.35	151.058	81.5828	10.5993	10.2004	14.4622	14.8772	20.4108	21.4808	21.8804	16.9857	32.6628	34.8685	67.5313	80.1636	122.741	136.638	140.903	78.6851	12.3392	11.726	17.9472	18.7578	22.7157	24.8987	25.8327	20.1403	33.5226	50.9986	84.5212	99.0254	134.821	160.97	162.283	84.9413	17.8455
Kenya	Kenya1989	25173	442	56.9525	2746	1	1966.5	1989.17	27.9875	47.8653	75.8528	87.705	107.937	125.542	125.542	53.7681	10.1356	13.3479	17.8184	18.0133	18.2694	18.8902	18.8902	11.1818	26.3012	52.2961	78.5973	87.1838	110.132	118.487	118.487	43.2923	10.2683	19.6321	21.7953	22.0193	22.8647	23.4391	23.4391	14.3763	30.0674	43.1525	73.2199	88.1358	105.638	131.614	131.614	63.0073	19.2873
Kenya	Kenya1989	25173	442	56.9525	2746	1	1965.5	1989.17	13.6735	66.1785	79.8519	101.545	110.769	117.689	120.845	44.5505	6.06224	15.4721	18.3459	22.2453	22.7243	22.7674	22.7118	10.7041	26.6139	67.0578	93.6717	118.503	121.643	121.643	121.643	30.8617	12.6519	18.5056	21.5997	27.3578	27.3371	27.3371	27.3371	13.3473	1.84679	64.8328	66.6796	85.0627	99.9053	112.98	119.846	56.9649	1.85918
Kenya	Kenya1989	25173	442	56.9525	2746	1	1964.5	1989.17	24.5209	65.1962	89.7171	102.143	116.362	118.293	122.014	35.4803	8.45444	16.7854	20.4406	24.8129	25.083	25.0026	24.8356	12.9932	34.7875	101.056	135.843	154.503	158.2	158.2	158.2	25.8714	15.3133	30.5107	37.2571	46.2937	46.0764	46.0764	46.0764	15.7814	13.6832	25.7255	39.4087	45.6391	70.0345	74.4199	82.8505	45.2241	6.50676
Kenya	Kenya1989	25173	442	56.9525	2746	1	1963.5	1989.17	27.0008	46.8164	73.8172	82.795	125.398	131.036	137.857	69.1439	9.25058	12.1497	15.5072	16.3598	23.5013	23.5226	24.2334	23.0218	37.8151	44.1198	81.9349	81.9349	112.417	112.417	126.282	48.3054	15.0231	15.5979	21.8598	21.8598	33.5028	33.5028	36.2482	30.3379	15.0226	49.4737	64.4963	81.1198	137.489	149.399	149.399	90.7566	10.2882
Kenya	Kenya1989	25173	442	56.9525	2746	2	1988	1989.17	26.7935	39.3279	66.1214	80.8647	90.2118	94.8689	97.2	33.279	3.13264	4.90008	5.68544	6.68459	6.76154	7.13151	7.27619	4.21361	29.5713	38.6875	68.2588	78.8591	90.0789	96.1126	98.9199	32.9073	5.21383	7.3744	8.98101	9.55639	9.84416	10.3704	10.473	4.96054	24.1532	39.9675	64.1207	82.8465	90.3697	93.6322	95.481	33.5089	4.04872
Kenya	Kenya1989	25173	442	56.9525	2746	2	1986	1989.17	24.6907	31.5666	56.2573	65.7099	74.101	78.6603	80.907	26.1191	3.90194	4.37758	6.34685	7.36962	7.55055	8.61138	8.54521	4.03866	29.4437	32.5253	61.969	68.1241	78.3703	83.4513	85.7733	25.3769	5.72231	6.46576	9.18941	9.35356	9.70085	10.4693	10.3245	4.08196	20.0165	30.5925	50.609	63.4436	69.9335	73.9877	76.1616	26.9147	4.76684
Kenya	Kenya1989	25173	442	56.9525	2746	2	1984	1989.17	26.4602	23.6115	50.0718	63.6777	69.8365	75.084	76.9284	28.2723	3.76637	2.80672	4.92261	6.88107	7.17154	7.22149	7.11288	4.42337	35.3013	22.1217	57.423	73.9585	81.1844	86.5196	88.3553	32.8167	6.19667	4.08663	7.45162	10.8111	10.9294	10.8058	10.653	6.74105	17.0869	25.2292	42.3161	53.0514	58.1664	63.3196	65.1716	23.8654	4.38964
Kenya	Kenya1989	25173	442	56.9525	2746	2	1982	1989.17	26.3766	37.998	64.3746	76.7405	85.161	95.3566	100.411	38.5163	3.67938	4.45656	6.01027	6.54997	6.99438	7.84758	9.1024	6.55266	32.4176	42.2866	74.7043	87.684	98.4607	106.626	115.213	43.779	6.0921	6.20703	9.6394	10.0958	10.9608	11.1427	13.7024	8.61185	20.6245	33.8256	54.4501	66.1526	71.8721	84.4041	85.5535	32.8945	4.35959
Kenya	Kenya1989	25173	442	56.9525	2746	2	1980	1989.17	20.5636	36.0054	56.5689	75.679	83.5699	92.9542	97.2083	43.0762	3.52906	4.64108	6.29484	8.11753	8.36898	9.24612	9.83159	6.34231	17.2085	37.1046	54.3131	69.7228	76.7258	85.3002	92.0491	39.9033	3.81812	6.0451	7.06705	8.94442	9.31783	10.1369	11.1466	7.53257	24.2169	34.8123	59.0292	82.2703	91.0904	101.25	103.26	47.0052	5.20201
Kenya	Kenya1989	25173	442	56.9525	2746	2	1978	1989.17	23.1176	36.1834	59.3009	73.1244	82.0042	90.9287	95.0667	38.0204	3.7415	4.98014	6.30173	7.44824	7.82304	8.42158	9.06489	5.80866	22.8485	28.8091	51.6576	64.4553	71.5402	84.9044	88.4572	38.8042	4.83987	5.86145	7.36295	8.3386	8.5366	9.28742	9.75828	7.50346	23.4093	43.8893	67.2986	82.097	92.5758	97.3704	102.111	37.3244	5.62993
Kenya	Kenya1989	25173	442	56.9525	2746	2	1976	1989.17	25.1539	41.9111	67.065	82.9195	92.9364	101.235	109.742	45.745	3.82398	7.07751	7.85902	8.49463	8.40058	8.88389	10.3343	8.38899	27.5484	38.3169	65.8654	84.0576	97.7954	107.422	119.744	57.6772	6.01575	6.78095	9.67398	11.0081	11.4122	12.3496	15.4801	14.3408	22.9129	45.056	67.9689	81.5889	87.6397	94.5603	99.2641	33.5774	5.13167
Kenya	Kenya1989	25173	442	56.9525	2746	2	1974	1989.17	34.0232	38.3707	72.394	91.9925	106.175	121.974	128.591	60.5833	6.23323	6.50906	9.8869	10.8024	11.7446	12.9352	13.8601	10.3498	42.1831	34.7566	76.9397	100.374	115.962	125.595	133.929	61.7399	9.46782	8.55298	13.9178	15.9177	16.6831	17.2506	18.8306	13.9073	25.4579	42.3174	67.7753	83.3307	96.1108	118.228	122.99	59.2294	6.61417
Kenya	Kenya1989	25173	442	56.9525	2746	2	1972	1989.17	24.4535	37.8793	62.3328	78.4463	94.8341	114.407	118.636	60.0462	4.55008	6.94537	7.89913	8.56235	9.45873	10.6893	10.9897	9.50025	25.384	29.7505	55.1345	72.6816	89.2401	116.72	120.227	68.8912	6.71341	7.54791	10.2051	10.9142	12.4263	14.7967	14.9467	13.6184	23.5441	45.807	69.3511	84.0439	100.26	110.86	115.948	50.069	5.89984
Kenya	Kenya1989	25173	442	56.9525	2746	2	1970	1989.17	32.0971	40.4826	72.5797	87.9479	111.946	114.883	123.676	55.095	6.04655	5.96434	8.23942	8.90173	10.6648	10.8573	11.2295	10.0148	32.858	39.4763	72.3343	90.2195	105.355	107.759	119.953	51.3312	8.33992	8.45926	10.9269	12.4294	13.9906	14.1853	15.785	13.6378	31.3195	41.8091	73.1287	85.6129	119.968	123.504	128.918	60.1908	9.13537
Kenya	Kenya1989	25173	442	56.9525	2746	2	1968	1989.17	24.4436	33.7532	58.1969	76.4387	111.438	127.329	132.648	79.0518	5.90563	6.65068	8.87849	9.75306	14.1027	16.383	16.6328	14.4871	29.435	28.2505	57.6855	74.3405	108.562	121.875	127.446	74.0311	8.76156	6.89178	11.6968	13.0594	17.4808	19.3081	20.0114	16.793	18.7121	40.0307	58.7429	78.7623	114.531	132.884	137.96	84.1609	7.82374
Kenya	Kenya1989	25173	442	56.9525	2746	2	1966	1989.17	21.164	56.4695	77.6335	94.0382	109.192	122.387	123.705	49.9489	5.9764	11.4135	14.0154	15.9481	16.7569	17.1349	17.1396	9.00483	26.439	59.3702	85.8092	102.131	116.147	121.068	121.068	38.5679	7.87222	13.4946	17.1306	21.0412	20.5542	20.6322	20.6322	10.4246	15.5261	53.6276	69.1537	85.6474	101.913	122.572	125.192	60.2012	9.55603
Kenya	Kenya1989	25173	442	56.9525	2746	2	1964	1989.17	25.63	57.054	82.684	93.7092	119.88	123.527	128.441	49.8819	6.24814	10.7578	13.1027	15.4084	16.8973	16.8105	16.8545	13.8565	36.1588	76.9328	113.092	124.544	140.012	140.012	144.936	35.905	10.4861	18.5512	22.3911	27.4808	28.4147	28.4147	28.4298	15.6918	14.2739	36.7299	51.0038	61.6692	98.8266	106.86	111.75	64.0109	6.1424
Kenya	Kenya1989	25173	442	56.9525	2746	3	1987.5	1989.17	28.6465	36.0778	64.7243	77.639	87.1343	91.9099	94.1673	31.4806	2.74519	4.15964	5.25764	6.32035	6.28723	7.04501	7.14628	3.88294	33.1732	36.6048	69.778	78.8006	90.6737	96.8781	99.3499	31.7902	4.54514	6.57301	8.48118	8.86671	8.8806	9.83217	9.88643	4.23356	24.2305	35.5765	59.807	76.5206	83.6276	86.9567	89.0011	31.0511	3.67686
Kenya	Kenya1989	25173	442	56.9525	2746	3	1984.5	1989.17	22.9899	26.7963	49.7862	62.2012	68.6804	73.5338	75.5632	27.1276	2.8971	2.95976	4.24693	5.77322	6.2845	6.39889	6.24	3.73133	29.4775	25.3649	54.8424	68.1066	75.3857	80.1127	82.2922	29.0426	4.61829	4.11555	6.1473	8.14246	8.54282	8.42763	8.21823	5.08159	16.3835	28.2615	44.645	56.2099	61.9049	66.8859	68.7525	25.234	3.32907
Kenya	Kenya1989	25173	442	56.9525	2746	3	1981.5	1989.17	23.3929	37.9159	61.3088	76.3914	84.7035	95.1799	99.856	41.0649	2.93028	3.88057	5.22508	6.42771	7.02465	8.14426	9.07535	6.15671	27.3356	43.5186	70.8542	84.8115	94.5555	102.566	110.612	42.79	4.39208	6.08959	8.08889	8.88704	9.8702	10.3393	11.8127	6.59872	19.4812	32.2404	51.7216	68.0171	74.6977	87.9212	89.0656	39.3808	3.4369
Kenya	Kenya1989	25173	442	56.9525	2746	3	1978.5	1989.17	23.3858	35.4617	58.8475	73.7456	82.2484	90.7517	95.059	38.4757	3.25184	4.21103	5.7578	6.75719	7.06461	7.73141	8.24845	5.27123	20.2759	28.3642	48.6402	62.1209	69.0989	81.1144	85.736	38.9924	3.66086	4.40014	5.83549	6.6122	6.87217	7.85226	8.30336	6.61134	26.7875	43.0168	69.8043	86.1001	95.9955	101.245	105.244	38.0997	5.66165
Kenya	Kenya1989	25173	442	56.9525	2746	3	1975.5	1989.17	24.7169	42.2081	66.9249	83.1998	94.6589	104.718	113.21	49.6044	3.28321	5.72288	6.91927	7.76073	7.79581	8.69591	10.1491	8.34392	28.8706	35.5204	64.3911	82.8041	97.4868	106.941	119.306	58.6942	5.26016	5.34089	8.28017	9.40853	9.76777	10.8888	13.8588	12.78	20.8914	48.5517	69.443	83.5948	91.7198	102.399	107.006	40.3658	4.18069
Kenya	Kenya1989	25173	442	56.9525	2746	3	1972.5	1989.17	32.2846	36.1079	68.3925	86.7381	102.099	120.892	125.319	61.1055	5.54927	5.38337	7.30155	8.46802	8.87304	10.1295	10.5495	7.8739	35.9171	33.8407	69.7577	91.4057	107.077	128.272	132.1	67.0173	7.69295	7.0864	10.1129	10.8744	11.6702	13.6242	13.9658	11.5376	28.3719	38.4684	66.8404	81.8756	96.9076	113.024	118.149	54.9837	5.89426
Kenya	Kenya1989	25173	442	56.9525	2746	3	1969.5	1989.17	27.818	36.3828	64.2007	81.5261	107.626	113.347	121.813	61.5644	4.63987	5.08206	6.91626	7.69361	9.58285	10.418	10.6323	9.66784	31.0215	34.5234	65.5449	84.1082	102.652	107.994	118.593	56.7688	6.75317	6.68544	8.85221	10.4267	11.795	12.2956	13.2662	11.3286	24.3781	38.5834	62.9615	78.8497	113.566	119.685	126.017	67.2923	6.5818
Kenya	Kenya1989	25173	442	56.9525	2746	3	1966.5	1989.17	25.2489	51.5544	76.8034	92.1469	116.608	132.654	134.612	62.6178	5.20555	8.63044	11.4998	12.7901	14.8584	15.818	15.9712	10.5819	28.5818	50.271	78.8528	93.7762	118.73	127.467	129.367	54.8382	6.78895	10.105	13.2078	15.5376	16.0476	17.0657	17.3546	12.3749	21.6716	52.9632	74.6348	90.4042	114.403	137.292	139.305	69.8866	8.65868
Kenya	Kenya1989	25173	442	56.9525	2746	3	1963.5	1989.17	28.3427	52.2694	80.6121	92.7009	123.15	127.198	133.276	57.2813	5.60523	8.64772	10.6501	12.5446	14.5837	14.6053	15.1829	14.509	38.4094	67.2935	105.703	115.967	140.408	140.408	148.415	47.7601	9.27824	14.2345	17.2475	20.772	24.5596	24.5596	25.9823	20.8732	18.38	37.6708	56.0509	69.9175	106.667	115.389	119.287	66.9915	6.06581
Kenya	Kenya1989	25173	442	56.9525	2746	4	1987	1989.17	25.7629	35.4914	61.2543	73.4521	82.3233	86.9296	89.2198	29.7903	2.3631	3.98987	4.87359	6.00521	6.00159	6.80245	6.85839	3.57355	29.5082	35.6283	65.1365	73.5608	84.2898	89.846	92.4209	29.1854	3.81255	5.99789	7.42018	7.77069	7.81285	8.58075	8.57994	3.47943	22.143	35.3551	57.4982	73.4393	80.455	84.1206	86.1288	30.3773	3.09562
Kenya	Kenya1989	25173	442	56.9525	2746	4	1983	1989.17	26.4179	30.816	57.2339	70.231	77.5096	85.065	88.3556	33.011	2.71266	2.74966	4.08103	5.53539	5.97855	6.26798	6.66599	4.46219	33.8794	32.0312	65.9106	80.6755	89.7289	96.4173	101.275	37.8596	4.33343	3.71814	6.24439	8.32424	9.04066	8.96445	9.39306	5.79902	18.9262	29.5924	48.5186	59.7135	65.1142	73.6176	75.1488	27.9881	2.95684
Kenya	Kenya1989	25173	442	56.9525	2746	4	1979	1989.17	21.7014	36.1156	57.817	74.4201	82.8046	91.9681	96.1703	40.7068	2.73265	3.63366	5.09345	6.6852	6.97227	7.76134	8.20631	5.1667	19.7183	33.5254	53.2436	67.46	74.5003	85.348	90.6023	39.4596	3.13431	4.27266	5.46909	6.67631	6.93993	8.10543	8.69493	6.2937	23.8567	38.9	62.7567	81.8377	91.5218	99.0776	102.27	42.1595	4.26995
Kenya	Kenya1989	25173	442	56.9525	2746	4	1975	1989.17	29.2148	40.2984	69.5132	87.0509	98.954	110.662	118.29	52.421	3.60062	5.41986	6.74974	7.79792	7.88436	8.87379	9.94947	7.94269	34.4588	36.6214	71.0801	91.6901	106.246	115.873	126.3	59.4451	5.83416	5.86358	8.87356	9.9291	10.174	11.1021	13.1591	11.2488	24.0421	43.9158	67.958	82.4248	91.5759	105.431	110.161	45.2801	4.03249
Kenya	Kenya1989	25173	442	56.9525	2746	4	1971	1989.17	27.951	39.0931	67.0441	82.8141	102.422	115.072	121.336	58.1937	4.00046	4.87406	5.88344	6.49429	7.70607	8.5226	8.69441	7.37354	28.8452	34.3545	63.1997	80.9116	96.8398	113.905	121.103	61.8094	5.49041	5.65793	7.69229	8.66081	10.2877	11.4883	11.6522	9.30902	27.059	44.0192	71.0782	84.7917	108.463	116.114	121.36	54.1288	5.91435
Kenya	Kenya1989	25173	442	56.9525	2746	4	1967	1989.17	23.0124	43.6819	66.6943	84.1031	110.542	125.35	129.233	67.0076	4.11131	6.5128	8.60518	9.67392	11.9765	13.6512	13.8104	10.5789	28.1525	41.7221	69.8746	86.3867	111.975	121.975	125.525	59.8311	6.21052	7.51943	10.304	12.0037	13.5565	14.7853	15.1696	11.9104	17.2921	45.8212	63.1133	81.4744	108.765	128.074	132.283	73.8288	5.91283
Kenya	Kenya1989	25173	442	56.9525	2746	5	1986.5	1989.17	27.0822	32.8793	59.9615	72.7037	80.8025	85.3885	87.7098	29.5183	2.34381	3.46543	4.29246	5.45584	5.63026	6.19228	6.21839	3.36637	32.4359	32.0739	64.5097	74.8002	84.5785	89.8817	92.5562	29.9805	3.61665	5.01518	6.36794	6.78799	7.13068	7.62917	7.57323	3.43811	21.8411	33.6553	55.4963	70.6791	77.1159	80.9889	82.9528	29.0698	3.00617
Kenya	Kenya1989	25173	442	56.9525	2746	5	1981.5	1989.17	22.7901	34.6744	57.4645	72.2663	80.2929	89.2014	93.0799	37.7868	2.49542	3.03653	4.16763	5.42012	6.00328	6.73742	7.28169	4.99834	24.8721	37.0138	61.8859	76.2998	85.3475	93.2305	99.2427	39.8212	3.3464	4.22369	5.74284	6.96447	7.79381	8.24348	8.99899	5.30358	20.6422	32.2278	52.8701	68.0797	75.0048	85.0125	86.6867	35.7043	3.00123
Kenya	Kenya1989	25173	442	56.9525	2746	5	1976.5	1989.17	24.0677	39.7925	63.8603	79.0814	89.3585	98.8873	105.387	44.3599	2.5094	4.06539	4.8961	6.01494	6.06632	6.95711	7.94745	6.30535	26.307	32.7294	59.0365	75.0654	86.4129	97.62	105.923	49.8277	3.72243	4.12793	6.05632	7.06263	7.2395	8.22374	9.92883	8.95972	21.8642	46.7117	68.576	83.0066	92.2455	100.131	104.799	38.8896	3.43826
Kenya	Kenya1989	25173	442	56.9525	2746	5	1971.5	1989.17	32.2182	37.6597	69.8779	87.1834	105.315	119.198	125.042	59.3086	4.34747	4.17888	5.73051	6.57704	7.42005	8.26463	8.48246	6.3222	34.8515	35.8138	70.6653	90.9453	106.44	121.798	128.2	61.9093	6.00149	5.27241	7.94719	8.76415	9.92889	11.2637	11.4094	8.52206	29.4342	39.5757	69.0099	83.1921	104.192	116.429	121.654	56.5467	5.40815
Kenya	Kenya1989	25173	442	56.9525	2746	5	1966.5	1989.17	23.2536	47.1252	70.3789	87.0288	111.946	125.363	129.224	63.3	3.74634	6.78852	8.69748	10.3221	11.8049	13.236	13.3648	9.86163	29.1913	51.318	80.5093	97.3233	120.196	128.943	132.035	56.0367	5.95889	9.47367	12.3981	15.2418	15.5805	16.3223	16.5775	11.133	16.7015	42.6042	59.3057	75.7911	102.758	120.731	125.371	70.2303	5.12786
Kenya	Kenya1993	23899	522	45.7835	2676	1	1992.5	1993.33	32.4064	43.2868	75.6932	92.1515	103.324	107.642	111.393	38.623	5.93378	6.54923	8.36064	8.73137	9.13818	9.17978	9.25549	4.78809	31.7854	31.5782	63.3636	75.9818	86.8511	90.6457	97.353	36.2888	6.81944	6.63216	8.87161	9.75822	10.1734	10.1869	10.035	6.40775	33.0655	55.2312	88.2967	108.506	119.946	124.758	125.722	41.0496	8.99231
Kenya	Kenya1993	23899	522	45.7835	2676	1	1991.5	1993.33	21.5696	39.0528	60.6224	73.9461	87.0393	93.2372	95.4118	37.0346	4.92392	5.96057	7.58607	7.70979	8.15706	8.43793	8.5236	4.54426	18.1011	40.0591	58.1602	72.3614	85.0147	92.0156	95.62	39.773	6.1207	7.63013	9.73945	9.77966	10.6404	11.2535	11.4378	6.52303	24.9793	38.0633	63.0426	75.5173	89.043	94.4574	95.3753	34.5082	7.03726
Kenya	Kenya1993	23899	522	45.7835	2676	1	1990.5	1993.33	28.5682	32.118	60.6862	73.8089	83.8689	88.8035	91.6992	33.0167	5.59875	5.72187	8.28802	8.70517	8.8407	8.89773	9.05556	4.21873	28.4398	42.8928	71.3326	86.7871	93.727	99.8406	103.506	34.6448	7.06547	9.18709	11.8585	12.2998	12.4228	12.6547	12.8367	5.89013	28.702	21.0847	49.7867	60.5441	73.7311	77.608	79.7776	31.5623	7.55947
Kenya	Kenya1993	23899	522	45.7835	2676	1	1989.5	1993.33	20.2998	20.2921	40.592	51.8987	61.4929	65.8301	68.7814	29.3821	5.01904	3.9198	7.17646	7.76356	7.95881	8.16704	8.2287	3.85736	21.681	21.2613	42.9423	56.2389	63.9217	68.2058	72.1108	30.4773	6.45983	5.90745	9.20552	10.6781	10.6709	10.7351	10.9045	5.30328	19.0057	19.4931	38.4987	47.8489	59.1423	63.5291	65.5802	28.1658	5.88621
Kenya	Kenya1993	23899	522	45.7835	2676	1	1988.5	1993.33	17.2873	37.6543	54.9416	66.4321	76.3159	82.8158	84.9737	31.778	5.07739	5.45423	8.21331	8.46464	8.56732	8.79201	8.85671	3.97955	12.5505	40.5396	53.09	67.2692	77.867	85.7832	87.7003	36.5507	5.3061	8.74662	11.2115	11.6185	11.933	12.3471	12.3836	6.2218	22.1707	34.8823	57.053	66.1688	75.3861	80.5442	82.9342	27.4471	7.2939
Kenya	Kenya1993	23899	522	45.7835	2676	1	1987.5	1993.33	28.9638	36.9376	65.9014	76.7905	83.9469	90.0817	92.3859	28.353	5.38257	5.5789	7.16675	7.68548	8.05746	8.32432	8.37487	3.82698	32.3366	47.1548	79.4913	91.1941	100.631	107.539	109.074	32.1375	8.91701	9.4055	11.3299	11.774	12.2421	12.6519	12.688	6.0794	25.8293	27.755	53.5842	63.6907	68.6148	73.9656	77.0531	24.7976	5.77664
Kenya	Kenya1993	23899	522	45.7835	2676	1	1986.5	1993.33	25.7102	32.4169	58.1271	69.3968	76.5857	80.2797	84.3545	27.846	5.2394	5.00851	7.50641	7.91972	8.1942	8.40884	8.63249	4.32516	31.057	38.073	69.13	81.3638	87.9819	93.2412	94.6293	27.3929	8.19775	7.52188	11.5759	12.4216	12.7822	13.2254	13.29	6.39741	20.7938	26.6856	47.4794	57.8121	65.5641	67.6681	74.4087	28.2716	5.66321
Kenya	Kenya1993	23899	522	45.7835	2676	1	1985.5	1993.33	35.2106	30.6216	65.8322	77.1761	86.1957	88.9495	92.7302	28.7934	5.52438	5.30388	7.45174	7.64352	7.82312	7.92569	8.13867	4.1967	37.611	37.9205	75.5315	88.5237	95.3042	98.9014	99.7569	26.2047	7.78606	8.76382	11.3765	12.0324	12.0065	12.0608	12.087	5.51773	32.8432	23.9877	56.8308	66.5376	77.8089	79.7295	86.6504	31.6164	8.02352
Kenya	Kenya1993	23899	522	45.7835	2676	1	1984.5	1993.33	26.6552	39.5715	66.2267	78.0924	85.1243	88.1978	91.0386	26.5717	5.16651	6.2226	7.70929	8.12854	8.29086	8.63502	8.65132	3.88558	27.1071	40.3225	67.4296	76.3088	82.6265	84.3471	86.9662	20.9492	7.56966	8.34268	10.4898	10.6926	11.036	11.0755	11.1748	4.62964	26.2404	38.6168	64.8572	79.6577	87.378	91.866	94.9088	32.1358	7.03466
Kenya	Kenya1993	23899	522	45.7835	2676	1	1983.5	1993.33	31.1075	31.9716	63.0791	78.6854	84.6756	89.1474	91.1057	29.9135	5.97498	4.91865	7.48312	8.03368	8.27083	8.53823	8.45383	4.37116	37.9222	33.2573	71.1795	84.7777	91.0314	96.4825	98.5314	29.4479	8.47535	7.12772	10.3457	11.2001	11.6643	11.8815	11.9842	6.39724	23.7313	30.7843	54.5156	72.0986	77.8087	81.3685	83.2531	30.3945	7.66779
Kenya	Kenya1993	23899	522	45.7835	2676	1	1982.5	1993.33	20.3035	40.4682	60.7717	77.7654	84.6772	89.8225	92.1627	33.4221	4.61342	6.79881	8.11531	9.08726	9.34912	9.60258	9.85414	4.80624	24.6711	46.5011	71.1723	90.8064	96.6338	104.856	107.979	39.6266	7.15154	10.2965	12.517	14.1574	14.4323	14.5609	14.9614	7.27916	16.3128	34.7068	51.0196	65.1335	73.074	75.5674	77.1202	27.5038	5.84618
Kenya	Kenya1993	23899	522	45.7835	2676	1	1981.5	1993.33	31.5811	21.892	53.4731	68.7048	80.7784	85.1853	87.7881	36.2536	6.88767	4.76674	7.29935	7.79925	7.88131	8.00185	8.04957	4.63967	33.8379	27.5409	61.3788	79.1566	88.078	93.3201	96.7459	37.6799	9.78928	8.18207	12.4511	12.9898	12.9925	13.0289	13.276	6.77278	29.1682	15.8236	44.9918	57.8422	72.6407	76.2252	77.9793	34.5416	8.91507
Kenya	Kenya1993	23899	522	45.7835	2676	1	1980.5	1993.33	46.3619	36.1837	82.5456	94.8059	108.815	112.519	116.059	36.5282	7.57611	6.66947	9.15845	9.12453	9.8284	9.94576	10.2866	5.58134	57.2072	34.408	91.6152	104.964	115.904	119.058	120.733	32.0548	11.2403	7.87825	13.0014	13.1945	13.668	13.7157	13.9481	6.62341	34.5413	37.4635	72.0047	83.3686	100.439	104.715	110.192	41.1504	9.35273
Kenya	Kenya1993	23899	522	45.7835	2676	1	1979.5	1993.33	44.0858	43.0821	87.1679	101.39	113.689	116.646	121.378	37.4773	8.78445	7.90364	10.9064	12.1514	12.9467	12.9632	13.7961	6.93474	42.6652	39.1056	81.7708	99.0362	111.047	113.039	115.705	36.9563	12.8458	10.7934	16.1505	16.3827	17.4948	17.524	17.5817	7.63421	45.1851	46.2215	91.4066	102.712	115.317	119.254	126.084	38.1666	10.7051
Kenya	Kenya1993	23899	522	45.7835	2676	1	1978.5	1993.33	31.8943	38.3239	70.2182	94.1932	103.73	106.449	111.713	44.6281	7.88693	7.55454	11.5662	12.3256	12.6343	12.8135	13.3138	6.81978	30.5972	42.1152	72.7124	101.481	111.898	114.767	122.217	53.3869	9.2587	11.3118	14.2582	15.7847	16.1109	16.3714	16.8737	10.2136	33.092	33.8321	66.9241	85.9821	94.6114	97.1762	100.222	35.6862	9.8864
Kenya	Kenya1993	23899	522	45.7835	2676	1	1977.5	1993.33	37.4427	28.3925	65.8352	89.5654	99.6517	106.197	113.735	51.2757	8.42934	6.0312	8.81595	10.1097	10.6828	10.9012	11.4742	6.97212	44.342	36.3428	80.6848	104.906	116.371	125.358	136.839	61.0823	11.7397	9.29894	14.0738	16.4	16.7945	16.7417	18.1968	11.4312	29.8672	20.1218	49.989	73.2035	81.8307	85.8339	89.2146	41.2897	10.7816
Kenya	Kenya1993	23899	522	45.7835	2676	1	1976.5	1993.33	34.2491	37.4344	71.6835	91.3856	109.222	121.679	125.171	57.6176	8.58797	8.82875	11.8415	12.6731	13.0876	13.3888	13.6116	8.35906	40.0388	30.0991	70.1379	95.5613	119.118	132.424	137.671	72.6275	13.9033	9.92838	16.4367	17.9965	18.5694	18.3176	19.0399	12.4328	28.6188	45.091	73.7098	87.4964	99.4605	111.033	112.695	42.0874	10.3889
Kenya	Kenya1993	23899	522	45.7835	2676	1	1975.5	1993.33	15.0982	35.3171	50.4153	68.4052	89.2227	101.31	107.429	60.0408	4.58762	8.49503	9.27161	9.90571	11.0836	11.8299	12.1814	9.31545	22.1797	39.0021	61.1818	84.6453	106.802	118.444	122.362	65.1672	8.0482	12.5365	14.6719	15.9421	16.5207	16.7834	17.1795	12.4726	7.54479	31.4854	39.0302	51.2567	70.6656	83.2232	91.5442	54.6469	4.07311
Kenya	Kenya1993	23899	522	45.7835	2676	1	1974.5	1993.33	44.9277	43.2355	88.1632	103.211	119.809	129.162	138.959	55.7074	13.1294	8.31375	15.3994	15.7799	16.4846	16.9285	17.4625	9.44381	50.169	39.5607	89.7296	102.558	118.511	129.413	140.444	55.7138	14.8643	11.5427	19.2863	19.4404	19.9126	21.1907	22.9102	13.9208	39.486	47.1104	86.5964	103.894	121.145	129.011	137.72	55.9707	18.7252
Kenya	Kenya1993	23899	522	45.7835	2676	1	1973.5	1993.33	33.848	46.4613	80.3092	99.8653	120.098	133.646	138.724	63.5154	10.1381	8.81909	12.4442	13.144	14.735	15.3982	15.7227	10.9242	24.676	39.9171	64.5931	88.5579	118.515	136.748	145.477	86.4691	11.6263	12.3466	16.6531	18.3085	20.1258	21.2172	22.0759	17.895	43.0382	52.333	95.3711	110.574	121.485	130.877	132.423	40.9578	16.1752
Kenya	Kenya1993	23899	522	45.7835	2676	1	1972.5	1993.33	41.1027	54.5408	95.6435	111.21	131.414	145.38	151.458	61.7169	11.0271	12.3016	15.3672	15.8306	16.7617	17.7959	18.1514	11.2591	66.2886	41.8724	108.161	129.066	151.654	171.765	183.415	84.3806	19.5413	14.3748	22.5804	23.0223	23.8485	25.3561	25.7764	18.3601	15.482	69.078	84.5601	94.6435	112.627	120.294	120.294	39.0349	9.07326
Kenya	Kenya1993	23899	522	45.7835	2676	1	1971.5	1993.33	58.3614	58.7111	117.073	127.372	139.345	159.17	173.625	64.0516	11.994	12.4868	18.0075	17.8758	18.4282	20.2878	21.7566	13.1459	54.291	63.2642	117.555	123.099	126.202	148.274	161.24	49.5041	15.5001	18.6937	23.3523	23.2544	23.4792	26.9386	27.9948	16.51	62.7322	54.0389	116.771	131.29	151.661	169.264	185.118	77.3824	18.6121
Kenya	Kenya1993	23899	522	45.7835	2676	1	1970.5	1993.33	52.4311	41.9586	94.3897	106.081	122.316	139.439	149.995	61.4013	12.7853	11.1494	15.962	16.1482	16.946	18.0959	19.0946	12.8609	60.2039	20.913	81.1169	87.4933	98.0143	112.705	112.705	34.377	20.6441	10.5594	22.5258	22.6696	23.3258	25.698	25.698	14.3668	45.3235	61.1922	106.516	123.089	144.91	164.222	183.759	86.4521	15.6
Kenya	Kenya1993	23899	522	45.7835	2676	1	1969.5	1993.33	29.5859	68.5097	98.0956	115.753	127.852	132.048	132.048	37.6455	11.3084	18.0446	20.1331	21.379	21.7574	21.8345	21.8345	9.64568	41.155	73.4798	114.635	129.365	142.087	142.087	142.087	31.0061	18.1481	27.4571	32.769	36.2405	36.4288	36.4288	36.4288	11.8119	19.6006	63.6869	83.2875	103.951	115.415	123.49	123.49	43.855	11.4913
Kenya	Kenya1993	23899	522	45.7835	2676	1	1968.5	1993.33	61.5629	39.2968	100.86	131.451	137.6	147.946	147.946	52.3687	17.2323	11.6571	20.0699	20.6428	20.9143	21.4779	21.4779	13.3323	64.346	33.6626	98.0086	119.028	129.168	129.168	129.168	34.5449	25.1024	13.5056	27.7018	28.7238	29.5488	29.5488	29.5488	15.5214	58.7158	44.3003	103.016	142.537	145.169	165.556	165.556	69.7228	23.3192
Kenya	Kenya1993	23899	522	45.7835	2676	1	1967.5	1993.33	36.5194	28.794	65.3134	101.395	110.568	117.761	123.148	61.8764	13.01	9.58977	15.8401	21.8856	22.4205	23.1249	23.5583	15.8268	44.6542	19.7276	64.3819	105.015	114.946	114.946	126.55	66.446	21.0037	10.8836	23.2386	33.5778	33.9042	33.9042	35.4401	23.0649	28.2297	37.4341	65.6638	97.612	106.03	120.878	120.878	59.0942	15.5091
Kenya	Kenya1993	23899	522	45.7835	2676	2	1992	1993.33	27.182	41.1007	68.2826	83.1456	95.2492	100.52	103.463	37.7583	3.80841	4.73775	6.32028	6.53689	7.09729	7.25051	7.29541	4.05748	25.3175	35.6532	60.9707	74.3866	86.127	91.5574	96.7018	38.051	4.61883	5.43988	6.8372	7.15579	8.00363	8.30683	8.33639	5.46004	29.089	46.5988	75.6878	91.954	104.401	109.516	110.456	37.6148	5.64198
Kenya	Kenya1993	23899	522	45.7835	2676	2	1990	1993.33	24.4734	26.4277	50.9011	63.1011	72.9186	77.5751	80.498	31.1842	3.62511	3.80121	5.77679	6.2772	6.46338	6.68532	6.80878	3.39457	25.183	32.5056	57.6886	72.0523	79.3566	84.6062	88.3877	32.5785	4.67511	5.85411	7.93922	8.73441	8.89197	9.06339	9.24684	4.63945	23.7718	20.3188	44.0905	54.1302	66.3205	70.4378	72.5504	29.7725	4.58705
Kenya	Kenya1993	23899	522	45.7835	2676	2	1988	1993.33	23.6925	37.1952	60.8877	72.0822	80.6091	86.9239	89.1527	30.0975	3.78446	4.38954	5.91978	6.33931	6.69966	6.9939	7.02597	3.48284	23.1468	43.8761	67.023	79.9781	89.9848	97.3871	99.1116	34.3938	5.32616	6.98164	8.20118	8.59739	9.06238	9.62505	9.6441	5.52487	24.224	31.0302	55.2541	64.8363	71.9533	77.2066	79.9365	26.1259	4.70981
Kenya	Kenya1993	23899	522	45.7835	2676	2	1986	1993.33	30.0228	31.5664	61.5891	72.9002	80.9949	84.2478	88.1791	28.3351	3.97649	4.08696	5.76925	6.1031	6.44753	6.59654	6.80341	3.85124	34.0905	38.0393	72.1298	84.7454	91.4453	95.9297	97.0506	26.8581	6.22683	6.19277	9.06141	9.89026	10.1272	10.4275	10.4554	5.43337	26.1614	25.3317	51.4931	61.5223	71.0077	73.0256	79.8566	29.9032	4.92635
Kenya	Kenya1993	23899	522	45.7835	2676	2	1984	1993.33	28.7281	35.9383	64.6664	78.2787	84.8012	88.5902	91.0188	28.1744	4.29355	4.31565	5.6817	6.17435	6.43286	6.71052	6.6481	3.63915	32.3651	36.8397	69.2048	80.2836	86.571	90.1485	92.5059	25.0335	6.37508	6.03022	8.45741	8.8239	9.16095	9.212	9.29533	4.52792	25.1234	35.0223	60.1457	76.2434	83.0035	87.0014	89.4935	31.2258	5.33249
Kenya	Kenya1993	23899	522	45.7835	2676	2	1982	1993.33	25.0437	31.0374	56.081	72.1939	81.5253	86.3344	88.8024	34.6654	4.28377	4.15341	5.60469	6.4477	6.60908	6.79771	7.0358	4.12802	28.7016	36.6906	65.3922	84.1325	91.3721	98.1649	101.437	38.5663	6.12998	6.84943	9.1178	10.379	10.5557	10.5785	11.0385	6.03031	21.4732	25.3405	46.8137	60.2773	71.51	74.4974	76.1471	30.7741	5.15651
Kenya	Kenya1993	23899	522	45.7835	2676	2	1980	1993.33	45.3365	39.3985	84.735	97.9136	111.11	114.444	118.547	36.942	5.92463	5.38279	7.31994	8.04879	8.55909	8.60652	9.39499	5.66809	51.2912	36.5755	87.8667	103.093	114.533	117.112	119.249	34.4059	8.57469	6.97744	10.8292	11.1996	11.6763	11.7184	11.9284	6.13326	39.7712	41.8261	81.5973	92.9252	107.873	111.981	118.098	39.7441	7.25735
Kenya	Kenya1993	23899	522	45.7835	2676	2	1978	1993.33	34.3368	33.5868	67.9236	91.782	101.579	106.105	112.458	47.7797	6.14412	5.03027	7.8277	9.02657	9.43867	9.54737	10.1674	5.88175	36.9416	38.9555	75.8971	102.44	113.359	119.122	128.525	56.9507	7.57274	7.57777	10.0842	12.4052	12.8169	12.8098	13.857	9.23921	31.7411	27.9654	59.7065	80.7683	89.3896	92.63	95.8315	38.4188	7.36927
Kenya	Kenya1993	23899	522	45.7835	2676	2	1976	1993.33	25.3239	36.4963	61.8202	80.7169	99.962	112.257	116.923	58.7334	5.38956	6.5549	8.16408	9.14204	9.98573	10.5012	10.5009	7.57975	31.5118	34.2192	65.731	90.2353	113.127	125.688	130.353	69.168	8.98308	7.794	11.6739	13.5887	14.4001	14.2099	14.3156	10.3878	19.0415	38.8748	57.9163	70.9699	86.43	98.4442	103.111	47.9735	5.99935
Kenya	Kenya1993	23899	522	45.7835	2676	2	1974	1993.33	39.6312	44.7761	84.4074	101.498	119.74	131.146	138.703	59.3015	8.16153	6.61771	10.2685	11.0337	12.3482	12.8646	13.3968	8.47359	38.0944	39.7526	77.847	95.6904	117.881	132.302	142.22	69.8073	9.42332	9.01234	12.8239	14.0314	15.8889	17.2808	18.7131	13.8134	41.2	49.7245	90.9245	107.262	121.606	130.229	135.613	49.158	11.8133
Kenya	Kenya1993	23899	522	45.7835	2676	2	1972	1993.33	48.3709	56.5382	104.909	117.896	134.2	150.92	160.798	62.4387	8.65079	9.69729	13.0757	13.0109	13.3397	14.9925	15.8904	9.80929	61.1585	51.121	112.28	125.892	139.167	160.204	172.445	67.7752	13.5865	12.937	18.1126	18.1925	18.2661	20.7784	21.7103	14.7555	35.0631	62.1133	97.1764	109.575	128.743	141.106	148.584	56.9406	9.67699
Kenya	Kenya1993	23899	522	45.7835	2676	2	1970	1993.33	41.3778	54.5691	95.9469	110.436	124.813	136.244	141.944	50.8784	8.42543	10.8199	12.8073	13.6527	14.4252	15.2592	15.1881	9.13109	51.1328	46.2987	97.4314	107.858	119.352	127.517	127.517	33.3334	13.6478	14.6536	19.7138	21.4243	22.1704	22.879	22.879	10.7907	32.7033	62.3226	95.0259	113.473	130.671	145.086	156.105	67.4929	9.58881
Kenya	Kenya1993	23899	522	45.7835	2676	2	1968	1993.33	49.7537	34.8063	84.5601	117.543	125.074	134.054	136.221	56.433	10.0617	8.59863	12.6229	15.3326	15.8733	16.8067	16.8896	12.5218	55.0698	27.2504	82.3201	111.741	121.79	121.79	126.219	47.837	16.2651	9.17518	18.1847	21.9256	22.7443	22.7443	23.1051	14.8708	44.3254	41.5598	85.8852	122.182	127.371	145.433	145.433	65.1425	13.9647
Kenya	Kenya1993	23899	522	45.7835	2676	3	1991.5	1993.33	27.6556	38.0126	65.6682	79.9652	91.3829	96.5355	99.464	36.171	3.23891	3.92443	5.10939	5.26909	5.62089	5.75132	5.84547	3.46016	26.3907	38.1115	64.5022	78.5913	88.6967	94.3614	99.0309	36.9095	3.99123	5.14337	6.47468	6.7151	7.1245	7.56662	7.70892	4.77575	28.9576	37.8665	66.8241	81.3263	94.0213	98.6912	100.015	35.5679	4.37312
Kenya	Kenya1993	23899	522	45.7835	2676	3	1988.5	1993.33	22.5772	32.072	54.6492	65.8759	74.7715	80.4175	82.8875	29.8707	3.23516	3.3008	4.87676	5.3028	5.66595	5.92542	5.9813	2.92997	22.6713	36.7746	59.4459	72.5086	81.705	88.0733	90.5159	33.0337	4.23485	5.26199	6.4664	7.05674	7.34323	7.68576	7.74645	4.46877	22.4866	27.6112	50.0979	59.6046	68.2221	73.1762	75.6722	26.9232	3.86057
Kenya	Kenya1993	23899	522	45.7835	2676	3	1985.5	1993.33	28.8753	34.1924	63.0676	74.5592	82.3326	85.5296	89.0908	27.7748	3.31559	3.63551	4.62432	4.87106	5.14877	5.3471	5.436	3.13956	31.7381	38.7885	70.5266	81.9294	88.5178	92.1324	93.7411	24.976	4.82044	5.29915	6.82093	7.41936	7.71019	7.90593	7.95056	4.28201	26.1886	29.6662	55.8548	67.4322	76.3748	79.1472	84.6429	30.4912	4.23963
Kenya	Kenya1993	23899	522	45.7835	2676	3	1982.5	1993.33	27.2108	31.4568	58.6676	74.6051	82.8052	87.4859	89.7618	33.0322	3.37709	3.37643	4.56324	5.3921	5.58944	5.81916	5.87999	3.45241	32.1056	35.4057	67.5113	84.5227	91.4091	97.689	100.527	35.4056	4.84542	5.17588	7.55326	8.82575	9.03759	9.13158	9.3539	5.22517	22.2532	27.4382	49.6915	64.5602	74.0199	77.2229	78.9658	30.8051	4.24132
Kenya	Kenya1993	23899	522	45.7835	2676	3	1979.5	1993.33	41.2795	39.0351	80.3146	96.6825	108.73	111.879	116.324	39.1542	5.08101	4.57456	6.52179	7.39491	7.81283	7.904	8.46372	5.06912	45.0728	38.1775	83.2502	102.658	113.772	116.439	120.134	40.2334	6.7628	6.37795	8.72841	9.48149	9.85346	9.98583	10.2248	5.80597	37.7471	39.8494	77.5965	91.1039	104.09	107.732	112.942	38.319	6.74205
Kenya	Kenya1993	23899	522	45.7835	2676	3	1976.5	1993.33	29.4178	33.5811	62.9988	83.7071	99.5976	109.758	115.56	56.0953	5.08451	4.93627	6.47811	7.54649	8.40266	8.68188	8.78538	6.2553	35.956	34.8677	70.8237	95.2355	113.918	125.157	132.546	66.4265	7.6054	6.43264	9.38051	11.2253	11.8043	11.4707	11.8835	8.86147	22.6017	32.2641	54.8658	71.6958	84.6684	93.7041	97.8669	45.4974	5.4048
Kenya	Kenya1993	23899	522	45.7835	2676	3	1973.5	1993.33	40.0854	47.7878	87.8732	104.539	123.375	135.57	142.692	60.0996	6.8938	6.84918	9.37235	10.1314	11.4854	12.1007	12.3304	7.98131	46.7864	40.4979	87.2843	105.952	128.253	144.501	154.959	74.1463	8.85978	8.32409	11.9787	13.2193	15.1777	16.5315	17.215	13.0936	33.2526	55.3024	88.555	103.198	118.673	127.013	130.909	46.4692	8.55544
Kenya	Kenya1993	23899	522	45.7835	2676	3	1970.5	1993.33	47.3169	56.0148	103.332	116.242	129.688	144.607	153.912	56.4096	7.69378	9.29173	11.6807	12.0178	12.7072	14.0439	14.7118	9.44212	52.3066	52.4352	104.742	113.375	121.614	135.678	141.008	40.5086	11.5496	12.6804	16.9695	17.8303	18.3755	20.0658	20.3933	11.4059	42.5771	59.3499	101.927	118.872	137.365	153.098	166.128	71.4878	9.26105
Kenya	Kenya1993	23899	522	45.7835	2676	3	1967.5	1993.33	46.8902	45.3037	92.1939	124.785	136.439	143.23	146.645	59.9812	8.86038	9.83912	11.9956	14.8456	15.5922	16.1185	16.6522	11.6662	46.5849	45.7797	92.3646	126.572	140.05	140.05	147.048	60.2482	12.9865	12.4591	15.5236	20.6751	21.8358	21.8358	23.6056	16.579	47.1907	44.7754	91.9661	123.02	132.893	146.4	146.4	59.9469	12.7664
Kenya	Kenya1993	23899	522	45.7835	2676	4	1991	1993.33	25.8089	33.7697	59.5786	73.125	84.065	89.026	91.9611	34.434	2.69402	3.30434	4.46803	4.69107	5.01462	5.17037	5.26912	2.90406	25.2499	34.0738	59.3237	73.212	82.7094	88.0503	92.5427	35.314	3.3813	4.18575	5.48414	5.88934	6.24222	6.6182	6.76963	4.00531	26.371	33.4438	59.8148	73.0242	85.3352	89.9398	91.4312	33.6279	3.5125
Kenya	Kenya1993	23899	522	45.7835	2676	4	1987	1993.33	26.7928	34.5589	61.3517	72.6004	80.9154	85.7828	88.7895	29.2311	2.89927	3.09809	4.13981	4.40634	4.73305	4.98861	5.16714	3.01019	28.4708	41.0751	69.5459	82.3351	90.7075	96.7204	98.1663	30.7596	4.16348	4.90173	5.84496	6.08158	6.40072	7.03033	7.06531	4.60877	25.179	28.4421	53.6211	63.4119	71.6684	75.4037	79.9896	27.8626	3.41847
Kenya	Kenya1993	23899	522	45.7835	2676	4	1983	1993.33	27.0492	33.7187	60.7679	75.5688	83.4642	87.7171	90.1626	31.2966	3.01524	3.22769	4.31396	4.89235	5.11605	5.32881	5.32401	2.95912	30.7027	36.7291	67.4318	82.1868	88.926	93.9385	96.7108	31.3961	4.32805	4.68289	6.6757	7.51192	7.74438	7.80524	7.95051	4.22995	23.4532	30.6544	54.1076	68.9547	77.958	81.4862	83.6255	31.2064	3.5218
Kenya	Kenya1993	23899	522	45.7835	2676	4	1979	1993.33	40.5435	36.8991	77.4426	95.4359	107.053	110.925	116.025	41.8214	4.50457	3.93258	5.78419	6.70043	7.03956	7.21364	7.71797	4.60386	44.9231	37.6825	82.6056	103.131	114.323	118.343	123.711	44.8065	5.8858	5.53748	7.69492	8.71342	8.99046	9.1728	9.62237	5.7847	36.3343	36.1566	72.4909	88.0413	100.087	103.803	108.626	38.9591	5.65985
Kenya	Kenya1993	23899	522	45.7835	2676	4	1975	1993.33	31.8144	40.3363	72.1507	90.2297	109.034	120.94	126.92	59.0285	5.02082	4.86386	6.68228	7.37633	8.22494	8.67462	8.82187	6.13977	34.5023	36.7419	71.2442	92.7716	115.362	128.686	135.67	69.3681	6.77446	6.07596	8.66639	10.3141	11.1954	11.7404	12.2615	8.95961	29.0788	43.9947	73.0735	87.6234	102.585	113.092	118.095	48.5708	6.6472
Kenya	Kenya1993	23899	522	45.7835	2676	4	1971	1993.33	45.2996	55.7099	101.009	114.667	130.155	144.769	153.004	57.8366	6.96244	8.46522	10.6419	10.7452	11.1823	12.4014	13.0157	7.79924	56.9521	49.1616	106.114	118.285	130.793	146.858	154.406	54.0249	11.4762	10.664	15.2193	15.7447	15.868	17.3589	17.9172	11.0138	33.9817	62.2219	96.2036	111.295	129.635	142.839	151.747	61.4558	7.07001
Kenya	Kenya1993	23899	522	45.7835	2676	5	1990.5	1993.33	24.2075	34.5744	58.7819	71.8876	82.6236	87.8768	90.6659	33.8752	2.42546	2.99275	4.05585	4.30183	4.60669	4.7661	4.81415	2.61749	22.8392	35.3827	58.2219	72.1668	81.873	87.7039	91.7031	35.5511	2.90173	3.81236	5.01123	5.43114	5.75349	6.03376	6.14098	3.58223	25.5898	33.7367	59.3264	71.6241	83.334	88.0441	89.7015	32.2908	3.17781
Kenya	Kenya1993	23899	522	45.7835	2676	5	1985.5	1993.33	29.2912	34.45	63.7411	75.8169	83.1421	87.2402	90.2293	28.2915	2.90512	2.76728	3.68231	3.87536	4.19787	4.40292	4.456	2.62268	33.0344	39.5516	72.586	84.4341	91.5813	96.2757	97.9399	27.3383	4.17676	4.27321	5.29712	5.61569	5.99357	6.33713	6.39873	3.76636	25.6961	29.5308	55.2269	67.5231	75.0235	78.5267	82.803	29.1881	3.23709
Kenya	Kenya1993	23899	522	45.7835	2676	5	1980.5	1993.33	34.6839	35.709	70.3929	86.6305	97.4104	101.3	104.874	37.092	3.73887	3.21479	4.60113	5.38704	5.66011	5.71489	6.07463	3.62819	38.3268	37.4993	75.8261	94.9146	104.292	108.75	112.258	39.4211	4.71587	4.66771	6.43647	7.13839	7.50028	7.58997	7.92432	4.56104	31.2262	33.9847	65.2109	78.6827	90.8072	94.1405	97.7799	34.8411	4.63907
Kenya	Kenya1993	23899	522	45.7835	2676	5	1975.5	1993.33	33.0412	37.5914	70.6326	90.1029	106.734	117.284	123.671	57.0698	4.60985	4.06097	5.68829	6.41821	7.24058	7.66529	7.72487	5.35952	36.7096	36.5925	73.302	95.5081	115.29	127.5	135.704	67.3376	6.16109	5.3875	7.66094	9.25713	9.91084	10.2465	10.6378	7.89301	29.2454	38.6196	67.865	84.5153	97.9179	106.807	111.393	46.697	5.76069
Kenya	Kenya1993	23899	522	45.7835	2676	5	1970.5	1993.33	47.812	53.2292	101.041	117.185	131.445	145.486	152.659	57.4198	6.82738	7.68763	9.79897	9.89638	10.3746	11.3866	11.9027	7.27144	58.1196	46.8731	104.993	118.442	130.651	144.576	151.135	51.5554	10.4139	9.43873	13.5245	14.1358	14.5373	15.7291	16.112	9.86103	37.7198	59.4384	97.1582	115.893	132.097	146.253	154.033	62.9953	7.66925
Kenya	Kenya1998	23351	530	44.0585	2659	1	1997.5	1998.33	33.8316	46.9336	80.7652	99.0576	105.099	109.444	114.017	36.1735	6.23163	6.59746	9.35666	10.4624	10.8434	10.8377	10.9262	5.51027	35.7424	42.7834	78.5259	95.7353	104.627	108.561	112.77	37.1622	9.02281	9.32765	12.769	14.7461	15.7806	15.7109	15.6923	7.82873	31.827	50.8042	82.6312	101.988	105.147	109.919	114.891	35.1651	8.49983
Kenya	Kenya1998	23351	530	44.0585	2659	1	1996.5	1998.33	25.3185	32.3784	57.6968	73.2452	80.3016	87.5297	90.7139	35.0386	5.05386	5.22391	7.10796	7.92048	7.92271	7.80285	7.89439	5.02566	24.1701	33.436	57.6061	68.7415	78.6126	88.767	90.5746	34.9837	6.92991	7.24027	9.59379	9.93312	10.2513	10.6683	10.7061	7.35963	26.4391	31.3399	57.779	77.7821	81.9368	85.9741	90.6817	34.9203	7.62884
Kenya	Kenya1998	23351	530	44.0585	2659	1	1995.5	1998.33	24.9391	46.4654	71.4045	89.2215	97.8734	105.862	109.376	40.8918	5.79259	7.5701	10.2381	10.4748	10.7738	10.5688	10.6078	5.30698	35.6449	52.5927	88.2375	102.869	109.602	121.509	122.594	37.6815	10.4971	10.1814	15.9423	16.5477	16.9281	17.0969	17.0995	7.5403	14.2239	40.6352	54.8592	76.0637	86.8492	90.3427	96.4467	44.0014	5.20731
Kenya	Kenya1998	23351	530	44.0585	2659	1	1994.5	1998.33	29.85	49.4218	79.2718	97.6031	105.063	113.264	118.047	42.1138	5.6677	7.02114	9.72019	10.1476	10.4197	11.0574	10.9456	5.18149	34.784	44.9781	79.762	97.117	103.049	112.047	115.439	38.7697	7.99902	10.9202	13.7183	14.3424	14.3637	15.2053	15.2649	7.27246	24.5205	53.9339	78.4543	97.8547	107.01	114.393	120.541	45.6694	7.39187
Kenya	Kenya1998	23351	530	44.0585	2659	1	1993.5	1998.33	24.408	47.8257	72.2337	85.759	92.2936	101.023	106.686	37.1343	5.21529	6.88926	8.37286	8.90482	9.35635	9.97623	10.3417	5.33854	23.2208	51.1432	74.3639	85.8736	93.1781	99.5547	106.387	34.5961	7.04704	9.88074	11.7193	12.4923	12.814	13.0817	13.7837	8.09301	25.6048	44.7696	70.3743	86.1277	91.8624	102.893	107.416	39.8459	7.68745
Kenya	Kenya1998	23351	530	44.0585	2659	1	1992.5	1998.33	25.3116	44.3399	69.6516	79.9659	88.3706	94.2737	97.6607	30.1061	4.94318	6.64052	7.13947	7.46736	7.90988	8.12617	8.48763	4.5993	28.0859	51.6592	79.745	91.2325	100.132	104.255	109.617	32.46	7.48012	10.1244	12.0037	12.4983	12.7232	12.8332	12.9564	7.51494	22.093	36.0766	58.1696	67.2463	75.1665	82.8561	84.2963	27.7404	6.13558
Kenya	Kenya1998	23351	530	44.0585	2659	1	1991.5	1998.33	37.5323	45.4362	82.9685	95.5207	103.427	107.338	109.384	28.8052	7.9942	6.18688	9.74842	10.3386	10.241	10.2273	10.2618	4.56297	41.0612	44.5043	85.5655	100.437	106.352	109.838	111.628	28.5015	11.4861	8.46727	13.7225	14.1963	14.7168	14.3641	14.4086	6.57467	33.7619	46.6068	80.3687	90.6245	100.479	104.803	107.101	29.0681	8.97024
Kenya	Kenya1998	23351	530	44.0585	2659	1	1990.5	1998.33	27.8691	40.6226	68.4917	80.6667	89.8795	95.6704	99.1944	32.9603	5.79928	7.28585	8.75404	9.43857	9.40777	9.63973	9.6248	4.40042	29.3913	42.3022	71.6935	82.3057	88.4357	92.8905	95.9066	26.083	8.64905	8.04227	10.7775	11.1051	11.3851	11.6464	11.7037	5.87689	26.3121	38.919	65.2312	78.9253	91.1053	98.2003	102.246	39.5977	7.93607
Kenya	Kenya1998	23351	530	44.0585	2659	1	1989.5	1998.33	18.9303	40.9755	59.9058	74.083	82.353	88.8846	92.3041	34.4628	4.55584	6.65606	8.11491	8.58559	8.80609	9.03829	9.21408	4.53487	21.1721	36.9141	58.0862	71.8443	78.892	83.746	88.4484	32.2346	6.29512	9.17584	11.3255	12.0899	12.7009	12.8814	13.1443	6.19279	16.788	44.7846	61.5726	76.1505	85.6084	93.8512	96.0409	36.7298	6.45821
Kenya	Kenya1998	23351	530	44.0585	2659	1	1988.5	1998.33	20.6691	31.4141	52.0832	67.9618	76.991	80.6934	85.1485	34.882	5.15338	5.0842	7.01094	7.47022	7.95205	8.02786	8.03228	4.06674	18.8105	34.6747	53.4851	71.3184	80.8146	82.9113	90.3046	38.9	7.29924	8.95133	11.2951	12.7167	13.0027	13.055	13.2227	6.92476	22.5191	28.2295	50.7486	64.7061	73.2501	78.5162	80.1803	31.0051	7.31178
Kenya	Kenya1998	23351	530	44.0585	2659	1	1987.5	1998.33	26.9452	43.6186	70.5637	83.7834	91.7285	96.5505	100.087	31.7648	5.73487	7.38082	8.64957	9.1933	9.27876	9.80696	9.79711	4.45257	34.6911	42.1006	76.7917	88.9983	98.3876	102.53	107.906	33.7023	9.2388	10.135	13.796	13.9402	14.2628	14.6931	14.8778	7.45529	19.7297	45.0452	64.7749	79.0374	85.5645	91.0359	92.5539	29.7031	6.62716
Kenya	Kenya1998	23351	530	44.0585	2659	1	1986.5	1998.33	29.1868	28.3348	57.5216	67.975	77.5858	84.0613	85.0537	29.2124	6.10507	5.62233	7.59396	7.77166	8.07744	8.47736	8.48426	4.49566	37.4651	30.2841	67.7492	73.7067	81.2185	85.8672	86.922	20.5662	9.21181	9.12132	12.7801	12.8416	13.3069	13.5469	13.5513	5.06062	20.4361	26.2541	46.6902	61.5658	73.1856	81.6491	82.5696	37.6367	7.88609
Kenya	Kenya1998	23351	530	44.0585	2659	1	1985.5	1998.33	31.6732	31.6775	63.3507	74.559	85.287	90.1506	92.9077	31.5561	7.74857	6.78229	10.5365	10.6878	10.8578	10.9787	11.0795	4.87561	37.0601	31.2132	68.2733	71.3358	80.4894	85.0941	87.7808	20.9369	10.9338	9.23968	14.9149	14.888	15.1859	15.3564	15.4938	5.50843	26.1611	32.195	58.3561	77.1788	89.5953	94.7603	97.5863	41.6614	8.8488
Kenya	Kenya1998	23351	530	44.0585	2659	1	1984.5	1998.33	26.4913	31.966	58.4572	71.5167	79.9187	86.0165	87.996	31.3727	5.60248	7.20402	8.94404	9.43722	9.61573	9.93302	10.0089	5.13638	34.9049	32.3454	67.2503	71.7061	80.3096	86.3417	88.4289	22.7056	9.7821	9.69683	12.4368	12.5817	13.0115	13.3053	13.2784	5.87364	18.6012	31.596	50.1972	72.466	80.6254	86.7802	88.6575	40.493	6.45969
Kenya	Kenya1998	23351	530	44.0585	2659	1	1983.5	1998.33	36.1368	33.2568	69.3936	82.4575	92.4731	98.5869	99.5395	32.3938	9.33898	6.76655	10.2792	10.2119	10.5581	10.6625	10.6542	5.16786	60.5038	24.7565	85.2603	95.6039	106.087	110.566	111.2	28.357	17.8536	7.68221	19.5019	19.5086	19.6794	19.6631	19.6581	6.45437	12.3724	41.8909	54.2633	70.4975	80.0285	87.694	88.9482	36.675	4.92743
Kenya	Kenya1998	23351	530	44.0585	2659	1	1982.5	1998.33	20.7649	37.0202	57.7851	70.8476	77.6994	85.9351	88.4323	32.5268	5.81111	6.59863	8.48236	9.69429	10.0113	10.7353	10.8461	5.85295	15.5378	32.34	47.8777	61.9919	70.5337	79.5038	83.1536	37.0497	5.70667	8.38119	10.7425	11.8152	12.1843	12.9334	13.2355	8.75146	26.7015	42.7832	69.4847	81.5088	86.8069	94.3521	95.8027	28.2833	10.4138
Kenya	Kenya1998	23351	530	44.0585	2659	1	1981.5	1998.33	15.9431	45.2541	61.1972	74.127	80.9438	92.8505	97.1652	38.3126	4.98026	8.44958	9.55322	9.95094	10.1518	10.5663	11.1705	6.71533	20.8498	52.9254	73.7752	87.6921	94.3937	106.964	115.563	45.1166	7.95078	12.4427	14.3765	14.96	14.9117	14.7019	15.3993	10.4029	10.4998	38.1059	48.6056	60.601	67.5319	78.8202	78.8202	31.7582	5.89873
Kenya	Kenya1998	23351	530	44.0585	2659	1	1980.5	1998.33	34.6166	34.448	69.0645	81.4668	94.4946	104.083	109.227	43.1425	8.2988	5.99793	10.3612	10.3758	10.5196	10.9505	11.5242	7.36358	47.1342	43.5037	90.638	104.622	118.471	129.826	137.19	51.1917	13.1361	9.73349	16.5006	16.8796	16.8441	17.336	17.9558	11.602	22.6708	25.5335	48.2042	59.0682	71.3013	79.0495	81.9328	35.4367	8.09562
Kenya	Kenya1998	23351	530	44.0585	2659	1	1979.5	1998.33	29.467	36.8643	66.3313	74.4644	83.9426	91.7924	96.1534	31.9408	6.78527	7.77153	10.4075	10.0279	10.429	11.0331	11.2191	6.54741	28.9351	43.5764	72.5116	81.0289	91.4226	105.519	108.448	38.7461	10.1328	12.3079	15.7992	15.7258	16.0294	17.8006	17.8509	10.2764	30.0013	30.4062	60.4075	68.1832	76.7467	78.4194	84.1669	25.2869	9.04728
Kenya	Kenya1998	23351	530	44.0585	2659	1	1978.5	1998.33	40.5783	37.5979	78.1761	88.3285	92.2612	101.666	105.372	29.5021	9.56234	8.21754	11.3978	11.8367	12.1613	12.6671	12.7021	6.5081	59.8238	28.0708	87.8946	98.1248	105.278	118.036	122.259	37.676	16.5163	8.67934	18.1048	18.7479	19.1687	19.8368	19.8205	10.4956	23.0427	46.1713	69.214	79.2796	79.9868	86.1226	89.2643	21.5413	10.1203
Kenya	Kenya1998	23351	530	44.0585	2659	1	1977.5	1998.33	34.6908	46.2857	80.9765	97.1428	106.258	114.346	116.213	38.3409	9.34035	9.98512	14.2912	14.7916	15.4139	16.1306	16.1598	8.78058	44.7781	48.1342	92.9123	106.37	117.536	128.313	131.718	42.7803	15.1778	14.9267	20.9145	21.7796	22.1466	22.6824	22.7204	12.2989	24.7587	44.7938	69.5525	88.4174	95.5401	100.738	100.738	33.5165	10.8163
Kenya	Kenya1998	23351	530	44.0585	2659	1	1976.5	1998.33	29.6433	54.4573	84.1006	98.9212	114.524	131.377	131.377	51.6178	9.11344	11.3989	14.3647	14.7011	15.6908	16.6543	16.6543	10.0689	18.1219	49.7825	67.9044	77.4113	93.11	116.478	116.478	52.1125	9.76233	15.8909	18.4877	18.8937	20.6404	22.5419	22.5419	14.7918	40.7848	58.6954	99.4802	119.117	134.646	144.18	144.18	49.6383	15.2577
Kenya	Kenya1998	23351	530	44.0585	2659	1	1975.5	1998.33	47.3315	56.3554	103.687	123.979	138.326	155.748	155.748	58.0839	14.836	14.519	17.6546	19.614	20.1142	21.423	21.423	12.4289	48.6032	66.2856	114.889	142.053	158.783	178.533	178.533	71.905	16.9401	19.9755	24.0581	27.5212	28.6835	29.6177	29.6177	19.7419	46.1441	48.2436	94.3878	107.153	118.433	133.537	133.537	43.2299	21.1507
Kenya	Kenya1998	23351	530	44.0585	2659	1	1974.5	1998.33	31.1962	45.9884	77.1847	108.872	115.214	128.121	128.121	55.1962	9.27502	12.9025	15.4384	17.7361	17.9161	20.0538	20.0538	15.1678	39.4806	57.265	96.7456	136.164	142.479	142.479	142.479	50.6323	15.3066	20.7315	25.0147	30.4486	30.479	30.479	30.479	17.1983	23.0405	33.3008	56.3413	77.9954	84.3876	107.347	107.347	54.051	10.6619
Kenya	Kenya1998	23351	530	44.0585	2659	1	1973.5	1998.33	24.1433	42.3826	66.5259	101.781	106.371	131.954	131.954	70.0906	9.10901	12.7738	15.2498	17.3638	17.645	22.5497	22.5497	19.0178	30.9491	55.4876	86.4366	116.781	116.781	132.993	132.993	50.9617	14.1685	17.894	22.1315	27.4909	27.4909	30.0304	30.0304	22.2161	15.3198	27.0378	42.3576	82.618	90.6476	124.602	124.602	85.8817	9.44614
Kenya	Kenya1998	23351	530	44.0585	2659	1	1972.5	1998.33	56.9916	23.9804	80.972	111.545	117.798	146.504	146.504	71.3058	15.6816	8.27238	18.9541	21.9884	23.8038	28.3843	28.3843	20.3241	52.1192	25.0988	77.218	106.102	117.017	136.542	136.542	64.2882	18.4503	11.5606	24.9053	30.2758	34.9179	36.5166	36.5166	30.979	62.7755	22.2214	84.9969	116.713	119.019	156.841	156.841	78.5182	26.1825
Kenya	Kenya1998	23351	530	44.0585	2659	2	1997	1998.33	29.5941	39.8929	69.487	86.4533	92.9907	98.7834	102.671	35.6625	4.38374	4.67815	6.34692	7.20344	7.33844	7.34684	7.40737	4.52954	30.0861	38.1637	68.2499	82.4951	91.8676	98.9669	101.986	36.2073	6.3005	6.77556	9.01746	9.9918	10.7141	10.8213	10.8246	6.61974	29.0962	41.5706	70.6668	90.3345	93.9775	98.3833	103.224	35.0332	6.10339
Kenya	Kenya1998	23351	530	44.0585	2659	2	1995	1998.33	27.5222	48.0225	75.5448	93.6233	101.676	109.767	113.932	41.5244	4.09881	5.3349	7.04969	7.43052	7.80361	8.1033	8.00202	4.6682	35.184	48.8647	84.0487	100.078	106.41	116.915	119.158	38.3313	6.50157	7.404	9.82095	10.5101	10.8488	11.3321	11.3739	6.63029	19.54	47.1915	66.7315	87.019	96.9849	102.457	108.587	44.8479	4.65126
Kenya	Kenya1998	23351	530	44.0585	2659	2	1993	1998.33	24.9007	46.074	70.9746	82.9224	90.4097	97.7628	102.299	33.717	3.55433	5.12505	5.55822	5.97258	6.7339	7.20242	7.65229	4.45704	25.9544	51.2344	77.1888	88.6851	96.7959	102.069	108.17	33.5723	5.23875	7.37311	8.71235	9.28602	9.85173	10.0626	10.5613	7.13923	23.7539	40.5609	64.3148	76.7518	83.6059	93.0202	96.025	33.8898	4.8791
Kenya	Kenya1998	23351	530	44.0585	2659	2	1991	1998.33	32.4086	42.9984	75.407	87.7842	96.3381	101.187	103.952	30.8727	4.77588	5.44097	6.84908	7.62966	7.50469	7.67187	7.69086	3.95129	34.9357	43.6421	78.5778	91.4038	97.4253	101.394	103.785	27.3571	6.88059	6.67274	9.21939	9.79602	10.0829	10.164	10.0984	5.39027	29.7705	42.333	72.1034	84.0428	95.0567	100.765	103.905	34.2727	5.90075
Kenya	Kenya1998	23351	530	44.0585	2659	2	1989	1998.33	19.7778	36.0276	55.8054	70.8363	79.4786	84.6027	88.5226	34.6509	3.42232	4.41026	5.37357	5.8688	6.38309	6.53702	6.64179	3.76086	20.0088	35.8301	55.8389	71.6487	79.9079	83.4044	89.3998	35.5457	4.46529	6.17181	7.58885	8.93897	9.61892	9.74092	9.9775	5.66137	19.5527	36.1277	55.6804	69.9582	78.9851	85.7319	87.6693	33.8751	5.10169
Kenya	Kenya1998	23351	530	44.0585	2659	2	1987	1998.33	28.0546	35.7378	63.7923	75.6473	84.3979	89.9894	92.3696	30.5245	4.05307	4.90079	6.13839	6.62971	6.83638	7.3924	7.37932	3.88123	36.108	35.7951	71.903	81.0675	89.5677	93.9551	97.3391	27.4067	6.24559	6.73606	9.07702	9.06583	9.46946	10.0184	10.1569	5.64369	20.0682	35.6354	55.7036	70.2737	79.2675	86.0808	87.3322	33.4943	5.07393
Kenya	Kenya1998	23351	530	44.0585	2659	2	1985	1998.33	29.0243	31.8883	60.9125	72.9852	82.6523	88.1248	90.4873	31.4931	5.60165	5.30202	7.81092	8.18257	8.34105	8.51892	8.6456	4.42589	35.9822	31.8324	67.8146	71.5502	80.4469	85.7292	88.1151	21.7773	8.1758	6.94023	10.4811	10.5495	10.8948	11.1609	11.2669	5.20919	22.2151	31.9485	54.1636	74.5447	85.0634	90.7362	93.0758	41.1405	5.49344
Kenya	Kenya1998	23351	530	44.0585	2659	2	1983	1998.33	28.8632	34.8702	63.7334	76.7959	85.2144	92.3247	93.9848	32.3107	5.84894	5.04216	6.70337	7.22376	7.61857	7.89436	7.97264	4.83688	38.3938	28.0715	66.4653	78.5854	88.12	94.6881	96.6877	32.3742	9.78307	6.04718	11.7383	12.3916	12.6273	12.548	12.707	6.88856	18.8743	42.2386	61.113	75.1767	82.5274	90.1418	91.488	32.3522	5.85434
Kenya	Kenya1998	23351	530	44.0585	2659	2	1981	1998.33	26.3816	39.2213	65.6028	78.2733	87.9749	98.8099	103.521	40.5805	4.91408	5.37389	7.06982	7.53056	7.6342	8.322	9.0224	6.44981	35.0602	47.9627	83.0229	96.9535	106.984	118.966	126.96	47.9155	7.85985	8.61987	11.9039	12.4223	12.3521	12.5656	13.334	9.75979	17.5313	30.6269	48.1582	59.6222	69.0152	78.7212	80.1076	33.5659	4.63719
Kenya	Kenya1998	23351	530	44.0585	2659	2	1979	1998.33	34.9413	37.2077	72.1489	81.2014	88.0151	96.6069	100.662	30.7307	6.04069	6.29118	8.41598	8.43398	8.56456	9.27341	9.38308	5.53918	43.7678	36.3257	80.0935	89.4057	98.2396	111.695	115.242	38.2093	9.54495	8.02607	12.0871	12.4055	12.4847	14.0669	14.1193	8.90007	26.4898	37.9891	64.4789	73.2807	78.0748	81.8895	86.4591	23.4952	6.70345
Kenya	Kenya1998	23351	530	44.0585	2659	2	1977	1998.33	32.2545	50.3052	82.5597	98.0819	110.207	122.333	123.363	44.4754	7.35978	8.16508	11.2089	11.6421	12.3602	13.1407	13.1002	7.88613	31.9724	49.053	81.0254	92.648	105.935	122.597	124.597	47.4129	9.08926	11.5499	14.6966	15.2979	15.9756	17.1146	17.0169	11.0791	32.5298	51.5602	84.0901	103.335	114.321	121.472	121.472	40.8139	10.04
Kenya	Kenya1998	23351	530	44.0585	2659	2	1975	1998.33	39.7946	51.5002	91.2949	116.772	127.63	143.104	143.104	57.0146	9.20228	10.9454	12.7888	15.1547	15.0432	16.1188	16.1188	10.7607	44.2805	61.5458	105.826	138.804	151.26	163.142	163.142	64.0996	11.8037	16.4558	19.1026	23.986	23.6694	23.8963	23.8963	15.7703	35.5012	41.6177	77.1189	93.7424	102.758	121.491	121.491	48.0796	12.7216
Kenya	Kenya1998	23351	530	44.0585	2659	2	1973	1998.33	39.957	34.3656	74.3225	107.454	112.841	139.74	139.74	70.67	9.07923	8.03548	13.0741	15.8912	16.8499	20.7468	20.7468	16.4136	40.9328	42.0896	83.0224	112.776	118.251	135.939	135.939	57.7073	12.3624	11.852	17.7734	24.0866	26.3147	28.8918	28.8918	24.4088	38.7446	25.0059	63.7506	99.8648	105.202	140.684	140.684	82.1722	13.9007
Kenya	Kenya1998	23351	530	44.0585	2659	3	1996.5	1998.33	28.2043	41.9368	70.141	87.3845	94.644	101.179	104.944	37.4287	3.82232	4.50904	5.90811	6.51716	6.55776	6.51621	6.52725	3.98623	31.7394	42.6372	74.3766	88.7601	97.212	105.984	108.373	36.7284	6.16242	6.09685	8.71674	9.58609	10.0901	10.3147	10.2879	5.7943	24.6386	41.2506	65.8892	86.0404	92.043	96.1457	101.403	38.0188	4.54883
Kenya	Kenya1998	23351	530	44.0585	2659	3	1993.5	1998.33	26.5722	47.1778	73.75	87.8755	95.3535	102.988	107.611	36.5571	2.93083	4.64975	5.35387	5.8178	6.43825	6.79935	7.04807	3.86222	28.9295	49.2744	78.2039	91.6978	99.0512	105.578	110.733	35.2894	4.33233	6.27206	7.623	8.44073	8.95223	9.21334	9.57608	6.07278	24.0135	44.9088	68.9223	83.7345	91.3442	100.091	104.194	37.8826	4.15564
Kenya	Kenya1998	23351	530	44.0585	2659	3	1990.5	1998.33	27.92	42.3904	70.3104	83.2682	91.7284	97.1179	100.095	32.0376	3.48383	4.2183	5.29842	5.93778	5.8073	6.08837	6.14606	3.36576	30.4862	41.6818	72.168	85.2893	91.6471	95.9031	99.033	28.9546	5.12406	5.24771	7.34524	7.83918	8.07865	8.20857	8.21916	4.4411	25.3187	43.0952	68.4139	81.2138	91.7168	98.2278	101.055	35.0379	4.42432
Kenya	Kenya1998	23351	530	44.0585	2659	3	1987.5	1998.33	25.6413	34.2244	59.8656	73.0957	81.9402	86.8497	90.018	32.0724	3.24716	3.85685	5.00423	5.36412	5.59097	5.99788	6.00766	3.27551	30.4486	35.4024	65.851	77.9513	86.7943	90.3658	95.1958	31.4134	4.63989	5.41451	7.23759	7.84754	8.36733	8.79914	9.02787	5.40596	20.8681	33.0361	53.9041	68.2642	77.1105	83.3584	84.7747	32.6294	4.25871
Kenya	Kenya1998	23351	530	44.0585	2659	3	1984.5	1998.33	31.18	32.3069	63.4869	75.8396	85.6166	91.31	93.229	31.7583	4.96659	4.77328	6.67525	7.01561	7.21808	7.38866	7.46888	3.77824	43.4053	29.6621	73.0675	78.7999	88.1771	93.1988	95.0337	23.6978	7.74536	5.25507	9.14617	9.48862	9.85596	9.97983	10.0205	4.38487	19.2284	34.8843	54.1126	73.3877	83.586	89.9598	91.9573	40.0097	4.28071
Kenya	Kenya1998	23351	530	44.0585	2659	3	1981.5	1998.33	24.369	38.2649	62.6339	75.441	84.0811	93.9125	97.7802	37.4947	3.67436	4.31512	5.91331	6.83267	6.98427	7.60658	8.08114	5.21578	27.8303	42.3503	70.1806	84.1883	93.6731	104.517	110.914	43.8084	5.34082	6.7841	8.93439	9.55414	9.76926	10.081	10.7206	7.85796	20.7005	34.0751	54.7756	66.4362	74.2874	83.1553	84.5698	31.5207	4.63757
Kenya	Kenya1998	23351	530	44.0585	2659	3	1978.5	1998.33	34.8726	39.6686	74.5412	85.7013	93.2241	101.669	105.104	33.025	5.07187	5.85045	7.71115	8.16951	8.41353	9.0421	9.09903	5.47208	44.0478	39.6805	83.7282	94.2852	103.83	116.477	119.983	39.5675	7.96772	7.5126	10.8432	11.5098	11.6618	12.8143	12.8824	8.64997	26.0197	39.6448	65.6645	77.4117	82.9303	87.1401	90.496	26.5767	5.99341
Kenya	Kenya1998	23351	530	44.0585	2659	3	1975.5	1998.33	36.0895	52.6038	88.6933	110.112	122.83	138.859	138.859	55.0477	7.09303	8.97752	10.1076	11.2787	11.3657	12.3227	12.3227	8.74631	34.701	57.1412	91.8422	116.591	130.257	147.095	147.095	60.8408	9.23142	13.3003	15.0679	17.4721	17.7185	18.6987	18.6987	13.4167	37.4234	48.1717	85.5951	103.471	115.159	130.394	130.394	48.9923	9.90047
Kenya	Kenya1998	23351	530	44.0585	2659	3	1972.5	1998.33	50.982	35.1377	86.1197	114.235	121.684	145.969	145.969	65.4892	9.70088	7.25934	12.4626	14.0005	15.1717	19.2366	19.2366	14.4846	53.2499	36.4958	89.7458	117.576	127.521	141.228	141.228	56.5578	12.884	9.96527	16.2484	20.0013	22.8155	24.9992	24.9992	21.1295	48.5742	33.4518	82.026	110.414	115.766	149.866	149.866	73.9019	15.0741
Kenya	Kenya1998	23351	530	44.0585	2659	4	1996	1998.33	28.6138	43.7332	72.347	89.871	97.1826	104.133	108.161	38.6069	3.34132	4.0344	5.39887	5.88042	5.9854	6.11041	6.05173	3.60627	32.5163	43.2228	75.7391	90.9019	98.6985	107.525	110.163	37.2443	5.11107	5.26778	7.36096	8.0668	8.59011	8.88046	8.85085	5.18563	24.61	44.2235	68.8335	88.8017	95.5954	100.534	106.032	39.9485	3.95792
Kenya	Kenya1998	23351	530	44.0585	2659	4	1992	1998.33	28.5969	44.5137	73.1105	85.2757	93.2894	99.4089	103.068	32.3203	3.08431	4.17674	4.89997	5.37331	5.5663	5.79345	6.03047	3.29743	30.3309	47.4545	77.7853	89.9353	97.029	101.662	105.915	30.5021	4.21283	5.04088	6.45569	6.9581	7.58327	7.73543	8.0924	5.08653	26.7481	41.4025	68.1506	80.3332	89.2651	96.8455	99.9169	34.0895	4.16912
Kenya	Kenya1998	23351	530	44.0585	2659	4	1988	1998.33	23.925	35.876	59.8009	73.2734	81.9676	87.3099	90.5516	32.7065	2.6946	3.6048	4.3294	4.62187	4.93382	5.26127	5.29101	2.93801	28.1102	35.8145	63.9247	76.4397	84.8129	88.7279	93.5209	31.6174	3.76876	4.89913	6.21482	6.85326	7.4582	7.75032	7.95779	4.70416	19.8099	35.9355	55.7454	70.1641	79.1743	85.9517	87.6012	33.7365	3.49905
Kenya	Kenya1998	23351	530	44.0585	2659	4	1984	1998.33	28.9514	33.2097	62.1611	74.6686	83.7402	90.0212	92.0618	31.8826	4.25539	4.27046	5.67202	6.20699	6.39248	6.60746	6.70056	3.43797	37.0931	30.1149	67.208	74.6969	83.8881	89.7851	91.9951	26.573	6.40778	4.65811	7.99983	8.56634	8.85369	8.89036	9.0045	4.46398	20.7329	36.3339	57.0667	74.7272	83.6745	90.336	92.2178	37.2784	4.15578
Kenya	Kenya1998	23351	530	44.0585	2659	4	1980	1998.33	30.4476	38.164	68.6116	79.7292	88.203	98.043	102.461	36.3431	4.01547	3.98907	5.33796	5.62709	5.73314	6.26957	6.68648	5.13342	39.1277	42.7344	81.8622	93.8116	103.327	115.958	121.967	43.6803	6.29062	5.86067	8.64098	9.18662	9.06304	9.79429	10.2921	7.72989	21.8568	33.7995	55.6563	65.974	73.4308	80.5232	83.325	29.2994	4.07311
Kenya	Kenya1998	23351	530	44.0585	2659	4	1976	1998.33	35.6962	50.8379	86.5341	106.407	117.996	131.447	132.059	49.8372	6.25712	7.38637	8.76223	9.39938	9.53147	10.2325	10.2144	6.84593	37.56	54.5871	92.1471	113.647	126.559	141.373	142.615	55.5899	7.90554	10.4496	12.2763	14.1846	14.366	14.9087	14.8463	10.3104	33.8932	47.1436	81.0368	99.2044	109.407	121.477	121.477	44.0063	8.10285
Kenya	Kenya1998	23351	530	44.0585	2659	5	1995.5	1998.33	27.8499	44.5579	72.4078	89.1272	96.2853	103.599	107.945	38.3109	2.97726	3.6713	4.84561	5.31779	5.56202	5.78659	5.81092	3.38604	30.84	44.7892	75.6293	90.0358	97.7357	106.078	109.507	36.6491	4.45282	4.83889	6.49695	7.14287	7.71003	8.09499	8.20831	4.80663	24.792	44.353	69.145	88.2901	94.8725	101.101	106.402	40.0242	3.6029
Kenya	Kenya1998	23351	530	44.0585	2659	5	1990.5	1998.33	25.9844	40.5387	66.5231	79.5248	88.0819	93.2541	96.5894	32.2089	2.44983	3.38258	4.04109	4.5847	4.78164	4.92547	5.11545	2.78965	27.788	42.4176	70.2056	83.9028	91.4043	95.2214	99.587	31.5999	3.79675	4.38102	5.583	6.18986	6.8405	6.90708	7.16133	3.93271	24.1071	38.5836	62.6907	75.0047	84.6092	91.1215	93.4449	32.8112	3.29386
Kenya	Kenya1998	23351	530	44.0585	2659	5	1985.5	1998.33	29.8481	33.762	63.6101	75.7395	85.0356	90.6825	92.7996	31.1724	3.35391	3.79935	4.95715	5.22012	5.45011	5.63319	5.65698	2.91383	40.2827	32.3264	72.6091	79.8664	88.8437	93.5749	96.107	25.3377	5.31009	4.54574	7.04941	7.08559	7.43392	7.6483	7.72032	3.73627	19.5848	35.1815	54.7664	71.9093	81.5271	88.103	89.7965	37.0598	3.04002
Kenya	Kenya1998	23351	530	44.0585	2659	5	1980.5	1998.33	28.2525	37.8528	66.1054	77.6615	85.7203	95.1418	99.0704	35.2985	3.45607	3.49304	4.89437	5.48974	5.57901	6.0888	6.43317	4.45922	33.4986	40.2803	73.7789	86.2207	95.4918	107.196	112.629	41.9453	5.11887	5.23469	7.47368	7.97259	7.9991	8.53091	9.01645	6.61336	22.8961	35.4596	58.3557	69.0634	75.9623	83.1838	85.6293	28.9638	3.88041
Kenya	Kenya1998	23351	530	44.0585	2659	5	1975.5	1998.33	33.9752	49.5659	83.5411	105.49	116.213	131.322	131.856	52.7194	5.52256	6.86066	7.88319	8.80472	8.84545	9.92075	9.90721	7.16991	36.4537	54.7357	91.1894	113.852	125.406	140.396	141.477	55.3335	7.10543	10.0494	11.0264	13.5854	13.5054	14.3749	14.3173	9.58515	31.4711	44.348	75.8192	97.0258	106.917	122.148	122.148	50.1295	7.19177
Kenya	Kenya2003	22074	400	55.185	2577	1	2002.5	2003.42	31.7963	46.1495	77.9458	93.2571	102.851	109.943	111.455	36.3424	5.98912	7.29416	9.61886	9.85906	10.1527	9.98334	9.95932	4.58183	38.5815	50.1411	88.7227	102.916	111.395	120.094	121.841	36.343	8.43055	12.2129	14.8343	16.0636	16.809	15.1646	15.3326	5.53526	24.4918	42.0205	66.5123	82.9847	93.7648	99.1833	100.456	36.3622	7.35035
Kenya	Kenya2003	22074	400	55.185	2577	1	2001.5	2003.42	36.7972	43.5769	80.3741	98.7003	106.878	116.823	119.626	42.682	6.0872	7.4922	9.61765	9.78713	10.3703	10.4303	10.4418	5.4138	44.4738	54.7566	99.2305	113.939	118.11	129.423	133.664	38.2262	9.02524	15.1257	17.28	17.9131	19.2815	18.4132	18.501	6.97919	28.8273	31.5332	60.3604	82.5758	94.9594	103.505	104.862	47.3598	7.81459
Kenya	Kenya2003	22074	400	55.185	2577	1	2000.5	2003.42	36.6494	44.9068	81.5562	96.5052	103.629	111.975	115.759	37.2399	6.53975	5.6022	7.52866	7.83119	7.99584	7.959	8.03584	5.24743	37.1466	54.2262	91.3728	104.353	110.376	121.766	127.184	39.4123	9.83117	9.64855	10.4436	11.1661	11.2164	11.3079	11.5843	7.27399	36.1174	35.0019	71.1193	88.1041	96.3473	101.652	103.86	35.2475	7.47136
Kenya	Kenya2003	22074	400	55.185	2577	1	1999.5	2003.42	28.9701	38.0227	66.9928	81.8438	90.0695	92.873	97.3815	32.5706	5.89285	5.98417	8.28448	8.88281	8.81815	9.10815	9.49989	4.61054	30.7642	44.4829	75.247	91.4212	101.039	105.316	111.145	38.8195	8.16855	9.98937	12.2477	12.8223	12.7631	13.4435	14.7425	7.07599	27.1376	31.5024	58.6401	72.1442	78.9643	80.3385	83.4234	26.3271	7.6355
Kenya	Kenya2003	22074	400	55.185	2577	1	1998.5	2003.42	40.2011	46.5419	86.743	103.218	114.927	118.135	121.646	38.2178	6.91219	7.36866	9.22352	9.90894	9.83489	10.0013	9.96448	5.16435	30.6299	43.5778	74.2077	97.4708	108.644	109.953	114.701	43.7391	8.07585	8.65262	11.9368	13.168	12.9679	12.9824	13.0225	7.85864	49.6447	49.569	99.2137	109.056	121.26	126.415	128.631	32.6573	11.7945
Kenya	Kenya2003	22074	400	55.185	2577	1	1997.5	2003.42	39.1404	40.9185	80.0588	99.8863	112.735	116.21	120.361	43.81	6.15146	5.91512	8.41121	8.63356	9.17808	9.40745	9.31807	5.25195	52.6141	41.1827	93.7969	120.687	131.975	133.335	137.205	47.9011	10.5128	8.48327	13.6804	14.2751	14.6307	14.6281	14.0566	8.19085	25.3919	40.7108	66.1028	78.9362	93.4577	99.2721	103.709	40.2686	7.178
Kenya	Kenya2003	22074	400	55.185	2577	1	1996.5	2003.42	29.5435	42.1128	71.6563	92.7281	105.245	108.568	113.056	44.5953	6.56781	6.33079	8.89659	9.36119	9.588	9.64006	9.83287	5.49057	32.0005	37.186	69.1865	95.3648	103.363	104.989	108.807	42.5657	8.48152	8.38527	11.1494	12.4721	12.8568	12.9349	12.9878	8.07941	27.0511	47.21	74.2611	90.003	107.302	112.282	117.507	46.7149	8.64834
Kenya	Kenya2003	22074	400	55.185	2577	1	1995.5	2003.42	31.2608	35.7109	66.9717	83.9527	94.5862	100.209	103.287	38.9221	5.98661	4.99618	7.72596	8.17507	8.29989	8.35379	8.4135	4.97238	42.7432	42.6642	85.4075	104.739	112.34	116.614	119.474	37.2473	10.2961	7.8803	12.254	13.6999	13.6721	14.0398	14.087	7.83039	20.3757	28.5877	48.9634	63.3162	77.0398	84.192	87.5053	40.5262	6.13947
Kenya	Kenya2003	22074	400	55.185	2577	1	1994.5	2003.42	22.9737	45.5657	68.5393	82.8592	91.9711	96.8815	101.423	35.3033	4.85546	6.76182	8.91904	9.73089	9.94718	9.97261	10.1634	5.03257	19.4925	57.1886	76.681	86.7959	95.0506	98.6209	103.078	28.5888	6.11969	10.9766	12.3319	12.4043	12.9318	13.0537	13.4563	7.22634	27.1849	33.2992	60.4841	78.9445	89.004	95.3538	99.9776	42.036	8.02434
Kenya	Kenya2003	22074	400	55.185	2577	1	1993.5	2003.42	37.8799	44.1732	82.0531	98.3746	109.15	115.845	119.318	40.5958	8.86316	7.45578	13.5041	14.9123	16.1492	16.1891	16.179	6.37497	44.5453	46.964	91.5093	103.383	111.302	117.359	120.354	31.7499	11.0696	10.4495	15.7293	15.6068	15.9349	16.4208	16.6275	7.52491	31.4679	41.2794	72.7473	93.9972	107.824	115.139	119.074	49.9615	10.6784
Kenya	Kenya2003	22074	400	55.185	2577	1	1992.5	2003.42	47.4367	38.9782	86.4149	104.711	113.719	120.384	124.142	41.2957	8.10772	8.90324	12.7242	12.8074	13.7563	13.8083	13.9121	5.46459	58.0006	36.9363	94.9369	113.396	121.385	127.115	130.623	39.4297	12.0223	10.3246	16.2939	15.9296	16.2067	16.4921	16.751	8.14101	36.4817	41.7251	78.2068	96.3066	106.327	113.911	117.924	43.087	9.74072
Kenya	Kenya2003	22074	400	55.185	2577	1	1991.5	2003.42	21.5429	41.205	62.748	79.9222	86.0369	91.0021	94.6094	33.9946	5.87936	7.8409	11.0997	11.5557	12.5498	12.6081	12.5945	4.7764	25.6721	51.9268	77.599	96.9084	101.83	106.614	108.718	33.7374	8.86481	9.85911	13.4885	14.2954	14.6433	14.9123	14.9858	6.96534	16.6376	29.9964	46.634	61.6606	68.9806	74.1387	79.474	34.4464	7.27799
Kenya	Kenya2003	22074	400	55.185	2577	1	1990.5	2003.42	28.2943	46.1292	74.4236	85.9133	95.2419	101.181	104.347	32.3291	7.38725	8.53536	10.7228	10.9447	12.2146	12.3756	12.4448	5.87987	32.779	41.9154	74.6944	89.9367	98.8378	108.565	110.224	38.3976	10.0477	10.6272	13.8874	14.4687	14.9911	15.5004	15.5595	8.18964	23.8456	50.6903	74.5359	82.3654	92.1245	93.7738	98.5567	25.9554	8.49921
Kenya	Kenya2003	22074	400	55.185	2577	1	1989.5	2003.42	24.077	38.0469	62.1239	73.8125	83.1479	88.1919	90.7387	30.5102	5.57504	6.66634	8.05831	8.52183	9.49637	9.54578	9.93391	5.38843	32.0088	27.5449	59.5536	74.463	84.7371	92.0236	95.5109	38.2343	9.10931	7.13716	11.0019	11.3718	11.8311	12.0355	12.5479	7.42402	16.2244	47.8286	64.053	72.4845	80.7679	83.4243	85.0928	22.4797	6.17883
Kenya	Kenya2003	22074	400	55.185	2577	1	1988.5	2003.42	15.6835	42.3972	58.0807	74.8002	79.7891	87.8546	90.9283	34.8731	4.22903	7.39442	8.32723	9.62937	10.0833	10.9863	11.1387	7.16564	24.3808	30.8295	55.2103	74.6574	81.3644	87.915	94.1652	41.2313	7.84018	7.40956	9.71573	10.9846	11.8964	12.5098	13.0795	8.96922	7.49541	54.1323	61.6277	75.2762	78.4333	87.9044	87.9044	28.0024	3.63741
Kenya	Kenya2003	22074	400	55.185	2577	1	1987.5	2003.42	37.3183	38.1114	75.4297	93.666	101.194	111.597	115.995	43.8743	8.9154	6.19158	10.1347	12.1611	12.5145	13.0838	13.678	8.42545	36.0931	34.6346	70.7278	91.4048	102.849	112.21	118.969	51.9127	11.4373	8.97936	14.2322	17.718	18.2319	18.7986	19.5317	12.0767	38.6687	41.8404	80.5091	96.1556	100.044	111.451	113.1	35.4446	11.5094
Kenya	Kenya2003	22074	400	55.185	2577	1	1986.5	2003.42	26.8022	41.5216	68.3238	86.6596	96.9763	102.855	106.064	40.5075	7.67033	10.1436	13.7719	16.3412	16.3455	16.8731	17.1384	7.8285	35.186	41.0127	76.1987	95.6262	109.256	114.904	118.837	46.1557	11.6904	11.2645	17.907	19.9159	20.0272	21.345	21.727	11.5313	17.2368	42.3451	59.5819	76.902	83.9397	90.0826	92.4568	34.9577	9.68905
Kenya	Kenya2003	22074	400	55.185	2577	1	1985.5	2003.42	45.9915	29.4328	75.4242	97.4554	113.464	116.742	118.54	46.633	9.27794	7.53583	12.14	13.238	16.3066	16.4595	16.4724	9.91514	61.9043	30.7162	92.6205	116.489	137.801	140.911	142.465	54.9322	15.4246	10.0569	19.3814	19.2297	24.7069	24.7988	24.8687	13.7137	29.572	28.2618	57.8339	78.0034	87.4213	90.8886	92.9485	37.2701	10.4519
Kenya	Kenya2003	22074	400	55.185	2577	1	1984.5	2003.42	33.4542	23.4121	56.8663	75.7803	91.24	102.432	106.418	52.5396	7.18621	6.61737	9.57413	11.8564	14.5244	14.6239	14.8971	11.9641	35.4403	23.3917	58.8321	80.5509	100.196	117.264	123.364	68.566	12.0427	8.9832	14.7282	17.9353	21.9513	22.0894	22.9617	18.4038	31.6376	23.4631	55.1008	70.6634	81.3514	86.3702	88.0242	34.8433	9.14082
Kenya	Kenya2003	22074	400	55.185	2577	1	1983.5	2003.42	29.3881	29.9816	59.3697	70.6245	82.3606	96.4765	100.093	43.2939	8.66293	7.52731	11.9087	14.3763	14.8029	15.3581	15.8059	12.1651	30.0949	25.8649	55.9599	62.4554	74.6067	97.768	105.042	51.9915	10.3124	10.5153	14.7116	15.2483	16.0945	17.6702	19.1321	14.9525	28.6222	34.7024	63.3246	79.8398	91.1439	95.5924	95.5924	34.4493	13.8365
Kenya	Kenya2003	22074	400	55.185	2577	1	1982.5	2003.42	29.9195	43.1217	73.0412	85.5974	99.2707	103.514	103.514	32.8738	8.48975	12.1364	15.5707	17.7655	17.9802	18.1529	18.1529	9.49293	28.1457	46.2543	74.4	80.4852	96.4823	105.014	105.014	33.0749	10.1017	18.5202	22.3364	22.5305	23.0999	23.7103	23.7103	10.6023	32.1687	39.0014	71.17	90.3312	101.504	101.504	101.504	32.6577	13.97
Kenya	Kenya2003	22074	400	55.185	2577	1	1981.5	2003.42	45.7277	25.8715	71.5991	90.8159	99.5455	99.5455	102.958	33.7775	11.7851	8.84939	14.8276	16.5073	16.6552	16.6552	16.7945	7.83142	41.0895	16.5881	57.6776	78.0386	82.5028	82.5028	89.6888	33.9705	14.0299	9.08408	16.495	18.0471	18.3428	18.3428	19.0796	10.6653	49.9116	33.9351	83.8467	101.898	114.737	114.737	114.737	33.7172	20.3676
Kenya	Kenya2003	22074	400	55.185	2577	1	1980.5	2003.42	40.479	36.1316	76.6106	96.0736	102.113	111.606	121.347	48.448	11.1117	8.93359	13.8984	14.584	14.8	15.5091	15.9398	10.0971	35.979	35.0708	71.0497	94.0521	95.2765	105.526	125.271	58.3685	15.7147	12.6929	19.7851	20.7034	20.7193	20.989	22.95	15.4324	45.4439	36.9703	82.4142	98.3966	108.966	117.754	117.754	38.5142	14.5853
Kenya	Kenya2003	22074	400	55.185	2577	1	1979.5	2003.42	59.0443	38.0584	97.1028	103.29	108.537	120.03	130.66	37.1663	15.8058	10.3372	18.0693	18.204	18.3447	19.2292	20.1767	10.5381	50.2786	36.7235	87.0021	94.6266	101.587	113.679	126.975	43.7822	18.8192	15.3263	23.5008	23.86	24.2339	25.8453	28.2256	16.0545	67.8055	39.0868	106.892	111.744	115.404	126.312	134.354	30.7483	25.5005
Kenya	Kenya2003	22074	400	55.185	2577	1	1978.5	2003.42	48.7154	14.0461	62.7616	70.7388	82.709	86.7434	100.417	40.1771	13.1195	6.0994	13.8706	14.247	15.0415	15.7212	18.2087	13.752	54.781	5.89387	60.6749	71.9214	91.0295	91.0295	91.0295	32.3153	18.3519	5.84514	19.0594	20.2186	22.0585	22.0585	22.0585	13.5185	43.0821	21.5794	64.6615	69.5508	74.3393	82.3832	107.932	46.2613	17.8567
Kenya	Kenya2003	22074	400	55.185	2577	1	1977.5	2003.42	51.1165	26.0578	77.1744	94.5135	107.241	112.913	123.282	49.9632	14.4204	11.2577	18.0147	18.8332	19.8437	20.602	22.8002	16.613	84.5614	31.9304	116.492	139.695	158.94	158.94	158.94	48.0446	26.0167	20.0538	31.868	32.7882	33.7864	33.7864	33.7864	17.1409	15.2293	20.7406	35.9698	46.7408	52.2747	63.4105	86.9466	52.8788	9.23881
Kenya	Kenya2003	22074	400	55.185	2577	2	2002	2003.42	34.1191	44.8902	79.0093	95.8613	104.77	113.241	115.411	39.525	4.29419	6.51117	7.6985	7.79544	8.33034	8.32438	8.24719	4.4699	41.2926	52.2393	93.5319	108	114.402	124.361	127.377	37.3373	6.21717	11.9584	12.9237	14.0176	15.2302	13.9721	13.9351	5.2485	26.5257	37.145	63.6706	83.0376	94.5935	101.529	102.844	41.837	4.95699
Kenya	Kenya2003	22074	400	55.185	2577	2	2000	2003.42	32.825	41.6209	74.446	89.3505	97.0267	102.677	106.81	34.9669	4.70014	4.16804	5.62014	6.09364	6.11928	6.26577	6.45844	3.97817	34.0045	49.6115	83.616	98.1188	105.947	113.904	119.524	39.184	6.38446	7.46807	8.28231	9.09552	8.96638	9.39004	9.94251	5.76939	31.5919	33.3493	64.9411	80.2591	87.7837	91.1615	93.7808	30.8426	5.84137
Kenya	Kenya2003	22074	400	55.185	2577	2	1998	2003.42	39.6517	43.6512	83.303	101.425	113.689	117.026	120.858	40.9678	4.75982	5.02049	6.31446	6.95918	7.10835	7.38819	7.29463	4.39149	42.1083	42.3508	84.4592	109.49	120.717	122.05	126.359	45.765	7.2716	6.32391	9.46259	10.5758	10.5804	10.6041	10.0568	6.62283	37.1853	44.9775	82.1628	93.4765	106.784	112.258	115.594	36.424	6.76847
Kenya	Kenya2003	22074	400	55.185	2577	2	1996	2003.42	30.3711	39.0635	69.4346	88.5472	100.124	104.584	108.381	41.8529	4.44193	4.14074	5.91654	6.58111	6.82301	6.97473	7.05245	4.44409	37.0857	39.6471	76.7328	99.5949	107.4	110.392	113.74	40.0827	6.9352	5.87167	8.27857	9.96951	10.0846	10.4382	10.5078	6.83671	23.7783	38.3948	62.173	77.2612	92.7516	98.7639	103.055	43.5918	5.51934
Kenya	Kenya2003	22074	400	55.185	2577	2	1994	2003.42	30.0926	44.9348	75.0274	90.3564	100.297	106.119	110.137	37.9578	5.19382	5.95527	9.1089	10.4489	11.2595	11.3302	11.4226	5.20025	30.7706	52.1769	82.9475	93.9881	102.087	106.902	110.649	30.2066	5.92672	8.62418	10.6199	10.697	11.4089	11.7752	12.1735	6.43678	29.3577	37.4514	66.8091	86.6182	98.5635	105.418	109.702	45.9639	7.54331
Kenya	Kenya2003	22074	400	55.185	2577	2	1992	2003.42	35.681	39.7937	75.4747	93.1966	100.823	106.672	110.358	37.7308	5.34183	7.05638	10.0483	10.3657	11.4741	11.508	11.5611	4.55766	42.8061	44.2974	87.1036	105.965	112.486	117.753	120.573	36.6626	8.21673	7.13439	11.7838	11.9165	12.2213	12.5891	12.7787	6.70683	27.8228	34.884	62.7069	79.2452	87.9871	94.4358	99.0633	38.7888	6.29939
Kenya	Kenya2003	22074	400	55.185	2577	2	1990	2003.42	26.2744	42.3699	68.6443	80.2281	89.5587	95.0793	97.944	31.4592	4.8529	6.36788	7.46469	7.54542	8.82286	8.93694	9.15011	4.9609	32.4103	35.3705	67.7808	82.8527	92.4237	101.027	103.541	38.3602	6.94312	6.94452	9.498	9.692	10.4971	10.8943	11.1176	6.79906	20.1934	49.306	69.4994	77.6173	86.6883	88.816	92.0338	24.2175	5.46191
Kenya	Kenya2003	22074	400	55.185	2577	2	1988	2003.42	26.5154	40.1831	66.6985	84.1312	90.3789	99.575	103.282	39.1984	4.95982	5.07087	6.63481	8.60037	9.04261	9.87894	10.3067	7.04882	30.4734	32.6266	63.1	83.1091	92.0789	100.005	106.511	46.3351	7.18577	6.36667	9.24837	11.7553	12.3623	13.083	13.7578	9.14614	22.4833	48.0744	70.5578	85.1729	88.7083	99.1085	99.8606	31.5273	5.87176
Kenya	Kenya2003	22074	400	55.185	2577	2	1986	2003.42	35.7197	35.5997	71.3194	91.4472	104.481	109.131	111.68	43.4606	6.55035	7.18573	10.5007	12.1518	13.4639	13.722	13.8049	7.32539	47.2825	36.0898	83.3723	104.999	122.511	126.962	129.8	50.651	9.10767	7.52756	12.4984	13.4784	15.5964	16.1309	16.3452	10.3053	23.1299	35.2704	58.4003	77.0801	85.1897	90.0646	92.2901	35.9917	7.43354
Kenya	Kenya2003	22074	400	55.185	2577	2	1984	2003.42	31.663	27.2209	58.8839	74.2092	87.9299	100.518	104.327	48.2868	5.87441	5.25448	8.04097	10.9316	12.2514	12.5538	13.0079	10.5867	32.9733	25.2143	58.1876	72.9218	89.1883	109.176	115.806	61.178	9.10044	8.34565	12.3624	14.5281	17.3182	17.9792	19.2214	14.9126	30.3717	29.3775	59.7493	75.7534	86.7284	91.4697	92.3237	34.6445	7.73597
Kenya	Kenya2003	22074	400	55.185	2577	2	1982	2003.42	36.5528	34.973	71.5258	87.3373	98.7036	100.986	102.45	33.3064	7.44172	7.99001	10.7574	12.6241	12.7861	12.8272	12.8596	6.85752	33.0663	33.6043	66.6706	79.768	90.527	95.1882	98.215	33.7977	7.91558	11.2538	14.1693	15.0161	15.5619	15.8284	15.9592	8.47494	40.383	36.4583	76.8413	95.4775	107.461	107.461	107.461	33.1682	11.9487
Kenya	Kenya2003	22074	400	55.185	2577	2	1980	2003.42	48.9269	37.084	86.0109	99.3206	105.015	115.413	125.566	43.2774	9.91062	7.9754	12.1327	12.7759	12.9478	14.0036	14.84	9.5673	42.3153	35.8613	78.1766	94.1612	97.8619	108.96	125.734	51.5909	11.9168	11.1386	15.8623	16.4146	16.5323	17.7993	20.4881	14.4527	55.9007	38.0261	93.9268	104.673	112.225	121.955	125.674	35.038	12.9227
Kenya	Kenya2003	22074	400	55.185	2577	2	1978	2003.42	49.7472	19.3219	69.0691	81.3453	93.6728	98.3839	110.658	44.6741	9.71969	6.6622	11.3361	12.1373	13.31	14.2615	16.819	14.2583	68.1082	17.3403	85.4485	102.461	121.67	121.67	121.67	39.6053	15.68	10.5354	18.5189	20.0514	21.7661	21.7661	21.7661	14.1929	31.6029	21.2885	52.8914	60.3545	65.4747	74.8114	99.6186	49.3367	11.7881
Kenya	Kenya2003	22074	400	55.185	2577	3	2001.5	2003.42	34.9558	44.8866	79.8424	96.0816	104.437	112.866	115.567	38.8243	3.8896	5.00038	6.39836	6.36805	6.76284	6.70082	6.65835	4.0478	39.9168	52.9242	92.841	106.834	113.12	123.548	127.341	38.0309	5.7948	8.14182	9.75146	10.4564	11.2328	10.4689	10.4936	5.08109	29.6853	36.3467	66.032	84.6275	95.1419	101.532	103.145	39.737	4.2894
Kenya	Kenya2003	22074	400	55.185	2577	3	1998.5	2003.42	35.7899	41.7998	77.5896	94.6522	105.534	108.684	112.749	38.1169	3.65136	4.11713	5.30038	6.02684	6.21178	6.50203	6.60295	3.80368	37.9845	43.0995	81.0841	103.205	113.881	116.209	121.046	43.4881	5.1736	5.49306	7.49691	8.80664	8.83677	8.97167	9.15198	5.4617	33.5727	40.5002	74.0729	86.0996	97.187	101.186	104.438	32.7939	5.27912
Kenya	Kenya2003	22074	400	55.185	2577	3	1995.5	2003.42	28.0286	41.0757	69.1043	86.6649	97.4282	102.034	106.078	39.7187	3.61797	3.63689	5.12509	5.88776	6.07858	6.21634	6.33753	4.004	31.1277	45.1735	76.3011	95.1567	103.115	106.295	109.999	36.4809	5.36769	5.80759	7.44561	8.63063	8.8474	9.19419	9.34489	5.94367	24.7784	36.8503	61.6287	77.8405	91.5797	97.7002	102.105	43.1347	4.41402
Kenya	Kenya2003	22074	400	55.185	2577	3	1992.5	2003.42	36.4021	41.3724	77.7745	95.0196	103.709	109.86	113.47	38.706	5.54519	6.51526	10.4833	11.0358	12.247	12.2546	12.2304	4.50716	43.351	45.3099	88.6609	105.101	112.106	117.65	120.53	34.9697	7.71844	6.52463	11.7599	11.6572	11.8635	12.3219	12.4081	6.11603	29.0746	37.1907	66.2653	84.3682	94.7869	101.55	105.925	42.4742	5.45601
Kenya	Kenya2003	22074	400	55.185	2577	3	1989.5	2003.42	23.0751	42.3574	65.4325	78.6163	86.6505	92.9569	95.8856	32.5852	3.53924	4.76904	5.68468	6.01085	6.92341	7.09974	7.32646	4.40847	30.0287	33.9931	64.0218	80.509	89.2255	97.2302	100.878	39.377	5.45467	5.22389	7.35249	7.87695	8.41429	8.81282	9.16812	5.81892	16.2897	50.7492	67.0389	76.8083	84.1108	88.6436	90.8581	25.5307	3.957
Kenya	Kenya2003	22074	400	55.185	2577	3	1986.5	2003.42	36.3118	36.4939	72.8057	92.268	103.296	110.087	113.335	43.712	5.40096	5.3251	8.12816	10.0651	10.8939	11.2811	11.4774	6.62532	43.1226	35.5269	78.6495	99.9381	115.361	121.53	125.868	51.2497	7.58849	5.63517	9.21674	11.4681	12.4518	13.1268	13.5446	9.48153	28.8626	37.6262	66.4888	84.1193	90.61	98.0822	100.093	35.9975	6.23826
Kenya	Kenya2003	22074	400	55.185	2577	3	1983.5	2003.42	31.1075	32.0656	63.1731	77.6878	91.3942	101.464	104.168	43.7591	5.08385	5.08445	7.29069	10.4953	11.2342	11.4908	11.7317	9.37488	31.3078	32.0574	63.3652	75.6692	91.8455	108.449	113.213	53.2203	7.44692	8.02886	11.0494	12.2678	14.0761	14.7623	15.5472	11.6029	30.8936	32.0907	62.9844	79.9557	90.9945	94.2714	94.8701	34.029	6.87699
Kenya	Kenya2003	22074	400	55.185	2577	3	1980.5	2003.42	47.8521	32.9387	80.7907	96.3317	103.226	109.276	116.776	39.1486	8.40427	5.67663	10.2452	11.3303	11.5812	11.9005	12.426	7.4996	41.9248	29.3284	71.2532	88.927	92.9274	99.415	112.492	44.4024	10.2663	8.05733	12.6618	13.6409	13.6222	13.8217	15.6221	10.4605	53.7841	36.4979	90.2819	103.697	113.324	118.962	121.187	33.9718	12.2217
Kenya	Kenya2003	22074	400	55.185	2577	3	1977.5	2003.42	51.3036	22.3678	73.6714	87.1667	99.3655	104.135	115.912	45.6001	10.238	7.79566	12.8508	13.1083	13.8691	14.4575	16.084	12.1406	70.964	28.1643	99.1283	117.619	134.163	134.163	134.163	38.8902	16.6267	13.5091	20.9268	21.5436	21.9794	21.9794	21.9794	12.426	31.8953	15.7689	47.6643	55.9357	63.6764	73.4255	98.6341	53.5208	11.5919
Kenya	Kenya2003	22074	400	55.185	2577	4	2001	2003.42	33.4773	43.2624	76.7396	92.6659	100.99	108.076	111.199	37.3235	3.35742	4.11425	5.18377	5.20692	5.46732	5.51911	5.45914	3.40813	37.6887	50.9279	88.6165	103.105	110.178	119.168	123.449	38.2198	4.95096	6.57197	7.90973	8.29277	8.80394	8.35817	8.19373	4.2892	29.0465	35.2311	64.2775	81.7015	91.321	96.4886	98.4358	36.5047	3.8752
Kenya	Kenya2003	22074	400	55.185	2577	4	1997	2003.42	35.0765	41.431	76.5075	95.0996	107.044	110.927	114.743	41.4027	3.60972	3.43842	4.3168	4.97477	5.27416	5.48304	5.55082	3.60581	39.6463	41.026	80.6723	104.667	114.271	116.409	120.239	43.039	5.39511	4.58801	6.32375	7.82337	7.92006	8.05015	7.67487	5.4537	30.5387	41.8556	72.3942	85.4466	99.7804	105.518	109.316	39.8032	4.8008
Kenya	Kenya2003	22074	400	55.185	2577	4	1993	2003.42	32.8568	42.4315	75.2882	91.7983	100.597	106.432	110.294	37.8554	4.35341	5.63001	8.6054	9.2814	10.3008	10.3364	10.3462	4.04746	36.7484	48.2878	85.0362	99.9409	107.277	112.307	115.605	33.4098	5.48877	6.1182	9.56557	9.52253	9.83681	10.293	10.4202	5.21402	28.602	36.2129	64.8149	83.0098	93.3398	100	104.443	42.3747	4.93132
Kenya	Kenya2003	22074	400	55.185	2577	4	1989	2003.42	26.3863	41.3536	67.7399	82.0331	89.9523	97.1809	100.434	35.0695	3.51414	4.17334	5.04167	5.66856	6.32555	6.58999	6.92472	4.49799	31.5043	34.0944	65.5986	83.0147	92.3153	100.616	104.993	42.16	4.93413	4.31467	6.28926	7.55334	7.82999	8.23512	8.76264	5.91403	21.2488	48.7489	69.9977	81.0456	87.5331	93.6612	95.7578	27.699	4.09335
Kenya	Kenya2003	22074	400	55.185	2577	4	1985	2003.42	33.8362	31.5947	65.4309	83.4381	96.7774	104.908	108.024	45.5756	4.49949	5.02117	7.02515	8.69085	10.5854	10.6858	10.7704	7.48077	40.813	30.9985	71.8115	90.2505	107.242	118.304	122.821	54.9555	6.78126	5.94114	10.0363	11.0875	14.2094	14.6257	14.9918	10.862	26.5837	32.2114	58.7951	76.3459	85.7055	90.5209	92.1205	35.4071	5.39263
Kenya	Kenya2003	22074	400	55.185	2577	4	1981	2003.42	42.1627	35.9841	78.1467	92.8433	101.841	107.302	112.22	36.9622	6.74196	5.57703	9.0438	10.613	10.8813	11.0691	11.3331	6.06599	37.2145	34.6233	71.8378	86.1852	94.078	101.246	109.802	40.9029	7.51436	8.00867	10.9618	11.7867	11.8855	12.0705	13.0117	8.10821	47.4993	37.3143	84.8135	99.855	109.938	113.765	115.227	33.2322	9.78829
Kenya	Kenya2003	22074	400	55.185	2577	5	2000.5	2003.42	34.6455	43.9002	78.5457	94.5804	103.552	109.909	113.103	37.5025	3.05454	4.07525	4.89044	5.00681	5.31367	5.37871	5.27973	3.17591	36.4942	49.6588	86.1529	102.292	110.116	117.649	122.015	39.2433	4.26953	5.85576	6.97692	7.73493	8.17461	7.78001	7.52383	3.87775	32.7221	37.9051	70.6272	86.5557	96.6963	101.863	103.858	35.7564	3.89765
Kenya	Kenya2003	22074	400	55.185	2577	5	1995.5	2003.42	32.1995	41.6551	73.8545	91.6808	102.898	107.691	111.648	40.8071	3.26325	3.13673	4.4832	5.47773	5.96325	6.10248	6.26958	3.80206	38.1166	44.6605	82.7772	101.986	110.665	114.019	117.626	37.994	4.55383	4.64368	6.00272	7.24324	7.5816	7.84872	7.91047	5.05639	26.1238	38.5811	64.7049	81.0862	95.0114	101.321	105.641	43.7677	4.0849
Kenya	Kenya2003	22074	400	55.185	2577	5	1990.5	2003.42	28.265	41.3085	69.5735	84.7176	92.5735	98.678	101.952	34.7999	2.93461	4.90995	6.12083	6.1349	7.04132	7.10176	7.22202	3.48329	35.4761	38.3305	73.8067	91.3258	99.0865	105.876	109.142	38.1507	4.6085	4.66149	6.99914	7.13267	7.30542	7.62541	7.81489	4.61399	20.8648	44.3995	65.2643	77.9387	85.8929	91.2909	94.5737	31.3559	3.3726
Kenya	Kenya2003	22074	400	55.185	2577	5	1985.5	2003.42	34.6707	33.1609	67.8316	85.8903	97.8051	106.505	109.943	45.176	3.98719	4.32593	6.12015	7.75124	9.25103	9.43243	9.56399	6.72545	39.6574	31.8754	71.5328	90.4926	106.204	116.864	121.957	54.3095	6.3064	4.41412	8.05671	9.61528	11.7848	12.2776	12.7434	9.85983	29.4138	34.5141	63.9278	81.0362	88.9758	95.5416	97.1535	35.4948	4.83724
Kenya	Kenya2003	22074	400	55.185	2577	5	1980.5	2003.42	43.1862	32.7407	75.927	89.744	99.1195	104.401	110.278	37.1738	6.1985	5.08471	8.25746	9.42733	9.7226	9.88411	10.243	5.84809	39.7898	30.492	70.2818	84.2345	93.5531	99.7964	107.462	39.9907	7.15614	6.92322	10.2294	10.9207	11.1604	11.1905	12.0192	7.40275	46.7646	35.0306	81.7953	95.4735	104.902	109.258	113.451	34.4752	8.765
Kenya	Kenya2008-09	22534	398	56.6181	2205	1	2008.5	2009	36.6956	13.9898	50.6853	62.9019	67.6702	69.3141	70.2978	20.6596	8.36289	4.19783	9.63343	11.0888	11.4508	11.762	11.5775	5.22038	37.7348	19.7133	57.4481	72.5453	77.5127	77.8829	79.8197	23.7352	11.7118	6.89286	13.0046	14.7298	14.9879	15.0259	15.0014	6.90753	35.6319	7.66117	43.293	52.5016	57.0631	60.0487	60.0487	17.5139	12.8464
Kenya	Kenya2008-09	22534	398	56.6181	2205	1	2007.5	2009	37.9713	25.6076	63.5788	74.2886	81.4814	82.515	83.3983	21.1651	7.38541	8.03573	10.8975	12.6726	13.0856	13.2593	13.4366	5.44972	38.4198	23.5722	61.992	74.0846	79.5629	80.8003	82.3232	21.6749	10.1812	9.22891	14.2747	15.6707	15.9465	16.0316	16.2838	6.75901	37.471	28.0172	65.4882	74.779	83.728	84.5556	84.7595	20.6218	11.9743
Kenya	Kenya2008-09	22534	398	56.6181	2205	1	2006.5	2009	16.8074	28.7093	45.5166	51.5428	59.644	62.049	62.8783	18.1896	5.65778	6.59858	8.56229	9.1829	10.0599	10.242	10.353	5.60311	22.7368	28.5609	51.2977	57.3199	62.8312	65.6723	66.6699	16.2033	9.08716	8.83817	12.8137	13.6863	14.2338	14.4391	14.555	5.01363	10.9472	28.2659	39.2131	45.2453	55.9939	57.9306	58.5868	20.1644	7.05265
Kenya	Kenya2008-09	22534	398	56.6181	2205	1	2005.5	2009	29.0825	18.6454	47.7279	55.7693	63.2686	67.8367	69.3308	22.6856	10.907	6.05188	11.3284	12.4073	13.5301	13.4782	13.7951	6.60946	35.9567	23.0033	58.96	69.4051	76.1467	83.3257	84.2304	26.8538	19.9747	8.42513	18.2499	18.2295	18.2085	17.7833	17.8804	8.61893	21.721	14.2694	35.9904	41.5369	49.8623	51.6676	53.7778	18.4514	9.22558
Kenya	Kenya2008-09	22534	398	56.6181	2205	1	2004.5	2009	30.4433	28.3539	58.7973	71.6707	78.1689	82.3518	84.9902	27.8292	6.75684	9.69835	12.0869	15.1271	16.8226	17.7293	17.8965	8.53768	35.4311	34.7426	70.1737	79.9831	86.567	93.2535	95.1802	26.8937	9.7199	13.3804	17.8883	19.8172	20.9191	22.6032	22.4325	8.49744	25.4188	21.6497	47.0685	63.2589	69.6652	71.2563	74.6508	28.9446	10.3747
Kenya	Kenya2008-09	22534	398	56.6181	2205	1	2003.5	2009	28.241	36.6139	64.8549	81.0124	85.549	88.1413	89.5145	26.3698	6.75203	13.5549	15.6863	17.7099	18.6042	19.0309	18.8864	7.50848	36.1683	26.1866	62.3549	73.4468	77.7542	81.4928	82.6347	21.6284	10.0862	10.4852	15.0145	17.2455	17.8854	18.481	17.9712	7.46076	20.2292	47.193	67.4222	88.7046	93.4694	94.8881	96.4688	31.1466	7.08033
Kenya	Kenya2008-09	22534	398	56.6181	2205	1	2002.5	2009	38.7903	25.7204	64.5108	77.0318	81.3601	87.5349	90.8489	28.1544	11.3726	7.00182	12.9227	12.5203	12.9785	14.4441	14.8207	6.50621	27.5347	32.3409	59.8756	72.9677	77.6979	88.3229	94.1912	36.5011	11.0926	10.1491	15.2072	16.7113	17.4879	18.6855	19.5455	10.6842	51.2188	18.6893	69.9082	81.845	85.7554	87.8487	88.9262	20.4474	20.7191
Kenya	Kenya2008-09	22534	398	56.6181	2205	1	2001.5	2009	52.3798	35.7928	88.1726	101.962	108.394	116.949	121.027	36.0319	10.1481	8.3116	15.1744	15.6985	16.7803	16.1429	16.1953	6.50963	60.6985	32.7185	93.417	109.123	117.763	126.8	132.386	42.9846	13.9859	9.59769	18.1051	19.1579	19.9176	20.5064	20.5202	12.0149	43.9207	39.1821	83.1028	94.8551	99.2067	107.339	109.991	29.3256	12.5275
Kenya	Kenya2008-09	22534	398	56.6181	2205	1	2000.5	2009	30.125	32.1512	62.2762	78.2739	85.0401	90.1649	91.8746	31.5641	7.08707	7.93101	10.0018	11.6832	12.893	12.7233	12.9283	7.39404	41.9314	32.4889	74.4203	89.0162	95.6377	97.1022	98.592	26.1152	12.6028	9.18686	14.5888	15.9948	16.4248	16.4114	16.5039	9.05087	17.6348	31.8193	49.454	66.8065	73.7158	82.2937	84.2159	36.5704	5.7944
Kenya	Kenya2008-09	22534	398	56.6181	2205	1	1999.5	2009	29.5817	41.9339	71.5157	85.8245	93.3707	99.1473	103.749	34.7166	8.77698	10.9219	15.741	17.4343	19.1864	19.5754	19.8976	9.48444	43.2298	35.5072	78.737	90.1496	96.1409	98.0033	105.292	28.8243	13.3718	12.1771	21.2059	23.3506	24.4024	24.8264	25.9989	10.6035	15.5325	48.9017	64.4341	81.3116	90.3003	99.754	101.845	39.9878	7.14119
Kenya	Kenya2008-09	22534	398	56.6181	2205	1	1998.5	2009	25.5487	44.222	69.7707	84.5955	92.7772	98.1701	103.38	36.1305	7.87127	9.36137	12.7349	13.9908	15.6139	16.2959	17.0275	9.61569	36.2372	36.814	73.0512	85.4024	92.4719	94.5384	100.634	29.757	16.1598	10.7549	19.4407	20.9344	21.7399	22.07	22.4169	11.2975	16.3221	51.1602	67.4823	84.5637	93.7748	102.255	106.651	42.0033	6.71798
Kenya	Kenya2008-09	22534	398	56.6181	2205	1	1997.5	2009	23.1784	24.0847	47.2631	60.047	72.8941	75.5501	82.9663	37.4744	7.40475	7.34044	10.4767	11.411	12.5719	12.9219	13.585	9.62618	24.5959	27.7122	52.3081	64.0141	75.9737	76.7569	84.354	33.8148	12.3664	11.1021	17.8872	18.6377	20.2205	20.2251	24.1251	17.6824	21.8983	20.7564	42.6547	56.4479	70.1245	74.5111	81.7367	40.8233	8.3031
Kenya	Kenya2008-09	22534	398	56.6181	2205	1	1996.5	2009	23.334	22.9273	46.2612	56.9353	70.5142	75.0769	83.6797	39.2334	6.46867	6.64087	9.76579	10.4043	10.9533	11.4417	13.5203	9.84356	18.8872	32.299	51.1862	63.8373	81.5281	85.129	96.4025	47.6556	7.88372	13.1994	14.0395	14.6699	15.333	15.6254	20.2119	18.563	27.6322	13.7162	41.3484	50.1617	59.8799	65.4605	70.8939	30.8199	10.9849
Kenya	Kenya2008-09	22534	398	56.6181	2205	1	1995.5	2009	17.9418	31.7473	49.6891	65.3343	73.8983	79.222	81.9646	33.963	6.94587	9.8896	13.6811	14.9098	16.7229	17.3915	17.3186	7.17277	26.7857	29.3885	56.1742	77.5365	91.569	97.9817	103.11	49.7293	12.549	11.5555	18.7413	19.2034	21.1278	22.1888	21.97	11.1909	9.7473	33.865	43.6123	53.8233	56.4676	60.4603	60.6494	17.814	4.76141
Kenya	Kenya2008-09	22534	398	56.6181	2205	1	1994.5	2009	16.5993	34.9685	51.5678	69.4494	77.7749	82.6262	85.5956	35.878	10.0618	13.7555	16.2503	17.477	18.4573	18.4932	18.3117	7.22438	26.8026	32.0181	58.8208	82.3412	91.1679	94.4191	98.3138	41.9613	14.3418	13.8556	18.6797	22.4312	23.2342	23.5924	23.6338	11.3832	7.17688	38.0753	45.2522	57.0052	64.7076	71.2371	73.2586	29.3338	7.64063
Kenya	Kenya2008-09	22534	398	56.6181	2205	1	1993.5	2009	27.7783	22.2233	50.0016	63.0389	73.9228	76.9455	81.9716	33.6527	8.93927	8.59903	13.0737	13.5153	15.1201	15.4773	15.1782	6.78232	47.6693	31.8137	79.483	91.0065	105.236	107.535	113.143	36.5663	15.0478	14.1409	21.8499	23.1321	25.9749	26.4546	26.5942	11.59	7.68373	12.5527	20.2365	35.0471	42.2385	46.0268	50.3872	30.7735	6.38786
Kenya	Kenya2008-09	22534	398	56.6181	2205	1	1992.5	2009	30.4273	27.5176	57.9448	70.9732	81.4372	87.4918	92.9087	37.1144	11.5424	10.1431	16.8697	17.8933	19.2989	20.8374	20.9826	8.44363	20.3103	28.0466	48.357	59.3453	76.7487	84.921	90.0603	43.8225	8.49263	11.8315	16.9686	18.0169	21.5682	24.7558	24.5992	14.121	42.5625	26.7184	69.2809	84.333	87.9516	91.8025	97.4982	30.3177	23.9659
Kenya	Kenya2008-09	22534	398	56.6181	2205	1	1991.5	2009	40.712	26.6143	67.3263	79.345	88.7088	95.334	98.8015	33.7472	11.1741	7.7933	14.3927	15.8581	15.1711	16.2803	16.9242	8.8501	47.4019	25.1331	72.535	86.6241	99.0287	105.952	107.574	37.7799	17.9181	10.3684	20.2166	24.0584	23.0861	23.6613	23.2272	11.8168	33.3346	28.0985	61.4331	71.3322	77.4345	83.7409	89.3603	29.7551	12.7172
Kenya	Kenya2008-09	22534	398	56.6181	2205	1	1990.5	2009	25.3384	24.0058	49.3442	66.1344	77.0329	87.3407	90.6803	43.4817	9.43559	8.47382	13.2823	13.8734	13.3487	14.4059	14.3939	11.9554	31.9498	18.5668	50.5166	67.269	80.9065	85.551	90.469	42.078	13.0797	9.37433	16.7303	19.3584	18.6601	19.084	19.2886	15.8569	18.8515	29.7292	48.5807	65.4024	73.4004	90.1212	91.5495	45.1628	9.91711
Kenya	Kenya2008-09	22534	398	56.6181	2205	1	1989.5	2009	15.7136	30.1158	45.8294	60.8194	68.4109	79.5144	82.7116	38.6536	6.55386	10.2771	13.0422	13.6853	13.9984	14.3405	13.9333	9.69408	22.0101	37.485	59.495	75.5289	85.4885	90.9078	96.5309	39.3787	10.8201	17.9632	22.6973	23.7388	23.7071	24.439	22.9531	12.8913	8.79407	22.6577	31.4518	45.2966	50.108	68.2578	68.2578	38.0012	6.46044
Kenya	Kenya2008-09	22534	398	56.6181	2205	1	1988.5	2009	35.9983	23.2963	59.2946	69.5993	76.8132	80.6678	80.6678	22.7204	13.7336	8.46756	16.8629	17.5442	18.701	19.214	19.214	6.7677	53.6818	33.5039	87.1857	102.058	105.978	109.385	109.385	24.3198	23.4534	14.774	29.034	29.6696	30.4659	30.757	30.757	8.4957	16.5247	10.7955	27.3202	32.0332	43.4415	47.8819	47.8819	21.1393	9.44051
Kenya	Kenya2008-09	22534	398	56.6181	2205	1	1987.5	2009	14.8076	30.8388	45.6464	58.4964	64.5144	69.3382	70.299	25.8317	8.15563	10.3535	13.8842	15.5648	16.7114	17.9249	18.0065	8.72673	13.4078	36.4568	49.8646	64.5202	64.5202	71.196	71.196	22.4509	12.4942	16.149	19.6328	21.3504	21.3504	23.5239	23.5239	9.46426	16.3713	24.401	40.7724	51.44	65.1491	67.8467	69.8037	30.2653	9.86112
Kenya	Kenya2008-09	22534	398	56.6181	2205	1	1986.5	2009	39.8028	46.8701	86.6729	98.1741	104.627	112.772	113.893	29.8033	18.5094	13.6897	20.0641	19.8531	21.2622	21.8716	21.8969	11.5987	34.9491	30.1342	65.0833	77.7492	77.7492	89.8004	89.8004	26.4379	16.0636	11.6934	19.892	20.6836	20.6836	25.1238	25.1238	17.5613	45.5243	65.8909	111.415	121.532	134.918	139.208	141.394	33.7377	34.1116
Kenya	Kenya2008-09	22534	398	56.6181	2205	1	1985.5	2009	33.0527	23.5709	56.6236	87.4727	99.0542	106.057	109.645	56.2039	13.9004	12.3159	19.2456	25.4496	25.5434	27.1836	27.6491	17.6098	43.3067	19.2263	62.533	98.1167	98.1167	106.712	106.712	47.1262	24.9265	13.8448	28.4069	35.5665	35.5665	39.1495	39.1495	24.7894	21.2925	29.013	50.3055	75.6565	99.2988	104.696	111.44	64.3727	10.982
Kenya	Kenya2008-09	22534	398	56.6181	2205	1	1984.5	2009	21.4084	39.3165	60.7249	99.953	110.311	110.311	114.842	57.6161	9.5687	16.728	18.9892	26.2043	29.3017	29.3017	29.8876	21.1825	29.6142	50.1341	79.7483	128.461	131.389	131.389	131.389	56.1159	15.3086	23.7679	26.562	37.125	37.1581	37.1581	37.1581	29.9702	9.163	26.0268	35.1898	64.2795	82.6454	82.6454	91.4477	58.3099	8.80216
Kenya	Kenya2008-09	22534	398	56.6181	2205	1	1983.5	2009	33.73	25.0075	58.7375	80.7455	94.5491	101.173	106.799	51.0603	22.6351	11.4069	22.8091	24.5893	26.688	29.894	30.0636	24.3414	61.6243	31.1042	92.7285	126.762	145.107	157.006	166.909	81.7624	46.2441	17.3867	46.2938	47.2247	47.9986	52.4258	52.5715	39.9808	6.78002	16.851	23.631	32.3053	41.6935	43.0397	43.0397	19.8784	5.6326
Kenya	Kenya2008-09	22534	398	56.6181	2205	2	2007	2009	27.8059	27.0998	54.9057	63.3479	71.0023	72.6981	73.5557	19.7335	4.811	5.89752	7.73846	9.21377	10.0615	10.2863	10.4506	5.11913	31.1178	26.0124	57.1302	66.2705	71.761	73.7844	75.0586	19.0148	6.97138	7.35886	10.5371	11.7571	12.3047	12.4703	12.6839	4.70099	24.3204	28.2868	52.6073	60.3292	70.1978	71.5525	71.9738	20.442	7.77482
Kenya	Kenya2008-09	22534	398	56.6181	2205	2	2005	2009	29.742	23.7439	53.4859	63.9059	70.9148	75.2868	77.335	25.1968	6.21734	7.17981	9.17189	11.4331	13.0774	13.6996	14.0428	7.28808	35.7059	29.238	64.9439	75.0679	81.7295	88.6571	90.0591	26.8595	11.0851	9.08393	12.0734	13.5555	14.2978	15.4034	15.6097	8.19877	23.5418	18.0699	41.6117	52.3427	59.7215	61.4178	64.1472	23.5139	6.61669
Kenya	Kenya2008-09	22534	398	56.6181	2205	2	2003	2009	32.6386	31.9136	64.5522	78.8836	83.3214	87.633	89.9532	27.1538	6.49763	9.01402	11.1852	12.1466	12.8602	13.4203	13.6768	6.37752	32.4787	28.9408	61.4195	73.5116	78.0221	84.9648	88.3918	28.7374	7.81345	8.09833	12.1235	14.2992	14.9399	15.9593	15.9287	7.48606	32.8062	34.9749	67.7812	84.3734	88.7371	90.4905	91.8253	25.7924	9.1024
Kenya	Kenya2008-09	22534	398	56.6181	2205	2	2001	2009	42.2472	33.9701	76.2172	91.0499	97.6393	104.521	107.471	33.8324	7.14047	6.91871	10.8523	12.2851	13.6838	13.136	13.5173	6.17873	52.0634	32.6336	84.697	99.8901	107.568	112.866	116.497	34.7427	11.2185	7.78758	13.6461	15.2448	16.0673	16.3537	16.5875	9.23093	32.0839	35.457	67.5409	82.0137	87.6083	95.9489	98.2532	32.9369	7.44455
Kenya	Kenya2008-09	22534	398	56.6181	2205	2	1999	2009	27.7582	43.4317	71.1899	85.7446	93.5936	99.1834	104.077	35.4083	6.5325	8.24292	11.9251	13.6419	15.6482	16.2516	16.7957	9.24243	40.2242	36.0004	76.2246	88.1005	94.6124	96.5718	103.284	29.2922	10.8742	9.15096	16.0438	18.4129	19.6065	20.0847	21.0479	10.6443	15.9062	50.552	66.4583	83.4257	92.5163	101.497	104.71	40.9753	5.6652
Kenya	Kenya2008-09	22534	398	56.6181	2205	2	1997	2009	23.2494	23.3674	46.6169	58.3913	71.5944	75.1805	83.1594	38.3293	4.93611	5.28353	7.96793	8.83586	9.85199	10.3808	11.8453	9.42368	21.94	29.7342	51.6742	63.8351	78.5695	80.7772	90.1681	40.5914	7.26584	8.23058	11.8552	12.4168	14.0007	14.2351	19.119	17.6972	24.4693	17.3428	41.8121	53.2237	64.9907	69.9403	76.3489	36.0439	6.93993
Kenya	Kenya2008-09	22534	398	56.6181	2205	2	1995	2009	17.322	33.1923	50.5143	67.2523	75.7035	80.7937	83.6455	34.8939	6.37472	8.03957	11.2465	12.9089	14.4252	14.7893	14.5539	6.60248	26.7935	30.5308	57.3243	79.7792	91.2821	96.1789	100.721	46.0361	9.97418	8.631	14.4458	17.2882	18.6741	19.3772	19.3761	10.176	8.55958	35.7686	44.3282	55.2674	60.247	65.5434	66.6239	23.3299	4.49323
Kenya	Kenya2008-09	22534	398	56.6181	2205	2	1993	2009	28.9847	24.6388	53.6235	66.6609	77.345	81.8126	87.0325	35.302	7.7438	7.91647	12.4983	13.0283	14.7915	15.6851	15.5643	6.54081	34.6533	29.9784	64.6317	75.9039	91.6244	96.7014	102.082	40.0384	9.32609	10.6466	16.0478	16.9835	20.7798	22.3076	22.293	11.5263	22.7933	18.6651	41.4584	56.4653	61.9055	65.7331	70.7787	30.5884	11.2493
Kenya	Kenya2008-09	22534	398	56.6181	2205	2	1991	2009	33.3098	25.3755	58.6852	72.9515	83.0601	91.4198	94.8268	38.3948	7.67165	6.75133	11.5776	12.5756	11.7951	12.6707	12.7942	9.05482	40.1825	22.051	62.2334	77.5832	90.5795	96.4143	99.6158	39.8632	11.4998	7.39714	14.7923	18.3173	17.153	17.5482	17.0384	12.0909	26.1456	28.7253	54.8709	68.0098	75.0395	86.1802	89.829	36.9876	8.164
Kenya	Kenya2008-09	22534	398	56.6181	2205	2	1989	2009	25.6391	26.9181	52.5571	65.3162	72.7241	80.4921	82.2924	31.3848	8.3919	7.0024	12.0679	12.6323	13.356	13.7013	13.1427	6.44611	37.5151	35.6924	73.2075	88.6707	95.6646	100.135	103.343	32.5161	14.0323	12.3898	20.9351	21.3908	21.8633	22.6206	21.4506	8.88652	12.5746	17.1881	29.7627	39.4015	47.2945	59.3171	59.3171	30.461	5.83931
Kenya	Kenya2008-09	22534	398	56.6181	2205	2	1987	2009	26.2553	38.293	64.5483	76.7712	82.9802	89.3506	90.3855	27.62	8.26649	9.55188	10.9699	12.4134	12.7755	14.4314	14.5202	8.96175	23.4075	33.4142	56.8217	70.5502	70.5502	79.6254	79.6254	24.1775	9.99963	10.6349	13.8969	15.9234	15.9234	19.8752	19.8752	12.3536	29.5159	43.7614	73.2773	83.6936	97.2616	100.74	102.807	31.8649	15.1513
Kenya	Kenya2008-09	22534	398	56.6181	2205	2	1985	2009	28.4765	30.3794	58.8559	93.5399	104.563	108.19	112.194	56.6737	9.56079	12.2292	16.2593	23.8185	25.3067	26.2506	26.8324	18.521	37.5488	32.3418	69.8906	111.421	112.754	117.318	117.318	50.9911	15.5287	16.5627	22.844	32.412	32.4336	33.8744	33.8744	24.732	16.9497	27.945	44.8947	71.9432	93.1884	95.9251	103.556	61.4182	8.62789
Kenya	Kenya2008-09	22534	398	56.6181	2205	3	2008.5	2009	35.4766	18.6975	54.1741	68.4498	74.0466	75.9025	77.2992	24.4496	4.90127	4.49987	7.08034	9.41529	10.3048	10.5078	10.2971	5.34087	39.9914	20.1025	60.094	76.0391	81.1584	82.2741	83.907	25.3356	7.10993	5.85058	9.74698	11.481	12.1678	12.2068	12.1614	5.90397	30.501	17.2742	47.7751	60.3009	66.3982	69.0237	70.1721	23.5207	6.99394
Kenya	Kenya2008-09	22534	398	56.6181	2205	3	2005.5	2009	25.3244	25.4247	50.7491	59.779	67.1669	70.8616	72.5021	22.9159	5.35307	6.07952	7.8206	9.64459	11.0873	11.6765	11.9418	6.33675	31.3496	28.9883	60.3379	69.1744	75.4407	80.9489	82.2167	23.2837	8.45139	7.67426	9.95817	11.3671	12.0871	12.846	12.9766	6.59345	19.1679	21.698	40.8659	50.0974	58.6667	60.4445	62.4747	22.5295	4.61161
Kenya	Kenya2008-09	22534	398	56.6181	2205	3	2002.5	2009	39.4097	33.1236	72.5333	86.6842	91.7449	97.4153	100.315	29.9541	5.76153	7.31725	10.0453	11.2656	12.2466	12.4392	12.7766	5.58999	42.0619	30.2291	72.291	85.566	91.3321	98.9186	103.073	33.1812	7.12687	6.79296	10.8431	12.955	13.8075	14.8427	14.986	8.00252	36.6577	36.1288	72.7865	87.8361	92.1955	96.0511	97.8111	26.9891	7.3922
Kenya	Kenya2008-09	22534	398	56.6181	2205	3	1999.5	2009	28.5773	39.4659	68.0432	83.0966	90.5729	95.9973	99.7556	34.0278	4.86981	6.92826	9.21542	11.1336	13.1371	13.2116	13.7834	7.26575	40.8358	34.6626	75.4984	88.3309	94.8807	96.6641	101.495	28.1191	8.01305	7.01807	11.2673	13.0723	14.2979	14.6144	15.3186	8.43953	16.4837	44.1642	60.6479	77.7467	86.0764	94.9124	97.6696	39.4119	4.42017
Kenya	Kenya2008-09	22534	398	56.6181	2205	3	1996.5	2009	21.5865	25.8519	47.4383	60.424	72.1611	76.2788	82.596	36.9085	4.03807	5.34594	7.66274	8.61627	9.84203	10.5851	10.5917	7.08539	23.4553	29.6475	53.1028	68.149	82.6541	86.2333	94.285	43.4917	6.47544	6.89721	10.2952	10.7589	11.9106	12.5424	14.5635	12.3213	19.8484	22.3382	42.1866	53.2265	62.2439	66.9225	71.331	30.4281	4.85243
Kenya	Kenya2008-09	22534	398	56.6181	2205	3	1993.5	2009	24.784	28.1736	52.9576	67.7389	77.6025	82.2091	86.612	35.5364	6.64097	6.9693	10.7739	11.3875	13.0191	13.644	13.4252	5.76175	32.1359	30.6139	62.7499	78.3905	91.6118	96.0243	100.874	40.6771	8.54454	8.00395	13.8862	14.9785	17.5916	18.7901	18.7943	9.57346	17.1985	25.6557	42.8543	56.6757	62.8667	67.6778	71.6062	30.0392	7.82059
Kenya	Kenya2008-09	22534	398	56.6181	2205	3	1990.5	2009	28.0617	26.8012	54.863	69.3507	78.6981	87.8783	91.2258	38.4737	6.14974	6.68255	10.4257	11.2088	10.6207	11.5041	11.4031	8.66604	34.665	26.6619	61.327	76.8923	88.9433	94.649	98.5664	39.6724	9.6825	8.4076	14.3464	16.957	15.6317	16.2552	15.3164	11.1759	21.0692	26.885	47.9542	61.305	67.6868	80.8335	83.4796	37.3148	6.02268
Kenya	Kenya2008-09	22534	398	56.6181	2205	3	1987.5	2009	29.824	32.9009	62.7249	74.2354	80.8431	86.1756	86.7999	25.6862	6.31156	7.76556	10.0298	11.6139	12.2268	13.6723	13.7344	7.39642	34.3679	33.6296	67.9975	82.1535	83.7561	90.355	90.355	23.9887	10.7064	10.7937	15.5626	17.4801	17.8531	20.3653	20.3653	9.72123	24.6951	31.9366	56.6317	64.9384	77.648	81.4883	82.7864	27.7248	9.22418
Kenya	Kenya2008-09	22534	398	56.6181	2205	3	1984.5	2009	30.0016	28.8862	58.8878	90.1718	101.996	106.442	110.785	55.1441	8.78996	10.1734	12.7848	19.2296	21.4705	23.2684	23.6635	18.4241	43.9113	31.9653	75.8766	115.411	121.561	128.159	130.533	59.1443	15.8907	13.6413	19.913	28.3107	29.083	32.0193	32.0519	26.2612	13.687	25.1529	38.8399	60.9294	78.6403	81.0038	87.2951	50.4132	6.35185
Kenya	Kenya2008-09	22534	398	56.6181	2205	4	2008	2009	30.9908	21.0913	52.0821	64.4122	70.648	72.6392	73.9029	23.0198	4.08287	4.14841	6.29104	8.38034	9.34574	9.53777	9.40009	4.90117	36.0111	22.1113	58.1224	71.7339	76.9502	78.4969	79.982	23.2085	6.06865	5.53999	8.75407	10.4155	11.1384	11.2148	11.1434	4.94694	25.6012	20.0437	45.6448	56.6341	63.9303	66.3876	67.4199	22.8165	6.02357
Kenya	Kenya2008-09	22534	398	56.6181	2205	4	2004	2009	31.2249	27.7938	59.0187	71.3248	77.0747	81.4167	83.5913	26.1137	4.06723	7.10453	8.04235	10.0662	11.3641	11.9655	12.3117	6.38552	34.0503	29.0443	63.0946	74.1589	79.783	86.7193	89.0254	27.677	6.12087	7.40871	9.07757	11.3905	12.244	13.0334	13.4137	7.02468	28.2745	26.5105	54.785	68.3773	74.2585	75.9817	78.0289	24.5912	5.54601
Kenya	Kenya2008-09	22534	398	56.6181	2205	4	2000	2009	35.5466	38.3435	73.8901	88.5901	95.7809	102.057	105.905	34.5689	5.41512	6.5269	9.77729	11.4781	13.2826	13.0129	13.5121	6.06615	46.714	34.134	80.8479	94.5143	101.631	105.355	110.399	32.1502	8.29378	6.55677	11.3521	13.0181	14.1259	14.3304	15.0076	8.17878	24.4314	42.5686	67	82.6899	89.9521	98.5909	101.318	36.7824	5.2221
Kenya	Kenya2008-09	22534	398	56.6181	2205	4	1996	2009	20.5302	27.8044	48.3347	62.4445	73.4231	77.7104	83.2667	36.7063	3.87609	4.75148	6.92414	8.06049	9.29065	9.91389	9.59098	6.04113	24.1622	30.1298	54.292	71.3909	84.5408	88.0445	95.1756	43.2307	6.08525	5.86663	9.09938	10.1877	11.0135	11.5993	12.7429	10.107	17.1575	25.6546	42.8121	54.0077	62.7547	67.8609	71.7126	30.1932	4.14258
Kenya	Kenya2008-09	22534	398	56.6181	2205	4	1992	2009	31.0232	24.9949	56.0181	69.6276	80.0463	86.3204	90.7083	36.7487	6.05213	6.07114	10.0672	10.8225	11.401	12.4433	12.421	6.47722	37.2283	26.2743	63.5026	76.6414	91.1025	96.5357	100.893	39.9256	8.15333	6.98331	12.1047	14.2856	14.9412	16.4453	16.1209	8.12363	24.3935	23.6376	48.0311	62.148	68.3118	75.4893	79.9084	33.4857	6.92279
Kenya	Kenya2008-09	22534	398	56.6181	2205	4	1988	2009	25.9216	32.1565	58.078	70.5955	77.4969	84.7053	86.1991	29.855	5.35271	6.69979	9.00175	10.5622	11.12	12.0561	11.8107	6.08472	30.9814	34.6962	65.6775	80.3592	84.4485	90.655	92.6745	28.8947	9.37393	9.69144	14.7959	16.2133	16.6195	18.4548	17.7943	8.08035	20.2525	29.3196	49.5721	59.546	69.8261	78.2296	79.1173	31.0862	6.90026
Kenya	Kenya2008-09	22534	398	56.6181	2205	4	1984	2009	31.0381	29.7666	60.8047	90.0976	102.899	108.256	113.159	55.7437	7.80235	9.28839	11.8492	17.8099	20.0908	22.5735	23.1225	18.1174	41.894	33.1726	75.0666	114.823	125.552	133.863	138.007	68.0487	13.5859	12.3912	18.1295	25.9151	27.4413	31.9079	32.3704	27.3258	18.2241	25.9283	44.1524	62.1988	77.1487	79.5261	85.2148	42.9592	7.18705
Kenya	Kenya2008-09	22534	398	56.6181	2205	5	2007.5	2009	30.623	20.6315	51.2545	62.7047	69.1896	71.6655	72.9739	22.8927	4.35269	4.1737	6.21867	8.31497	9.40022	9.63939	9.63571	4.88093	36.0006	22.306	58.3066	71.2711	76.7946	79.4043	80.7772	23.8619	6.13755	5.44802	7.57374	9.17679	9.934	10.1475	10.2014	4.79155	24.8525	18.9238	43.7764	53.6445	61.1398	63.4753	64.7164	21.8987	5.0545
Kenya	Kenya2008-09	22534	398	56.6181	2205	5	2002.5	2009	36.0244	31.9208	67.9452	82.144	87.8126	93.0478	95.6751	29.7514	4.53045	6.64049	8.5146	10.5085	11.9182	12.0275	12.4615	5.6866	40.7896	31.5469	72.3365	85.0633	91.1522	97.4374	100.589	30.4556	6.17167	6.24561	9.518	11.5598	12.7653	13.5724	14.0406	6.93396	31.0905	32.3229	63.4134	79.1209	84.3757	88.599	90.7297	29.1658	5.15587
Kenya	Kenya2008-09	22534	398	56.6181	2205	5	1997.5	2009	24.2269	33.5151	57.742	71.4265	81.4248	86.2029	91.8893	36.2399	3.96103	5.76804	8.19747	9.35058	10.918	11.2886	11.2653	6.07947	30.6762	32.445	63.1211	76.7828	87.7643	90.6428	98.1269	37.3642	6.03827	6.50448	10.215	11.3765	12.2861	12.7839	13.2218	8.38015	18.1721	34.516	52.6881	66.395	75.4512	82.1223	85.9787	35.1422	3.74744
Kenya	Kenya2008-09	22534	398	56.6181	2205	5	1992.5	2009	27.9449	27.0852	55.03	69.6266	79.5773	85.5177	89.5711	36.5525	5.38724	5.74589	9.22758	10.0406	10.7421	11.5644	11.406	5.60773	35.1286	27.4098	62.5384	78.0771	91.2192	96.1445	100.396	40.3833	7.41115	6.2677	11.2051	13.0467	13.6306	14.9962	14.7934	7.29412	20.5047	26.7925	47.2972	60.8687	67.3607	74.3858	78.2179	32.4558	5.62762
Kenya	Kenya2008-09	22534	398	56.6181	2205	5	1987.5	2009	27.1797	30.6245	57.8043	72.852	80.3822	87.5632	89.3604	33.4921	5.58011	6.54328	9.19371	11.2272	11.7733	12.8939	12.7677	6.8288	33.1756	32.068	65.2436	82.7943	86.3656	92.8596	94.619	31.4258	10.1898	8.44092	14.5412	16.5237	16.8908	19.0293	18.4476	9.14747	20.4341	28.9507	49.3849	61.4968	73.698	81.6819	83.5211	35.9096	6.12887
KyrgyzRepublic	KyrgyzRepublic1997	8781	162	54.2037	809	1	1996.5	1997.75	42.0643	15.0202	57.0845	62.7644	66.6796	67.0192	68.3934	11.9935	9.71654	6.44417	11.7546	11.5628	10.8614	10.8639	11.2055	3.66132	34.9462	7.53142	42.4776	46.1647	54.36	54.36	54.36	12.4095	14.9844	4.89436	15.6257	15.2551	14.4766	14.4766	14.4766	7.11538	50.0126	23.0685	73.0811	80.8595	80.8595	81.4777	84.0383	11.8211	16.7386
KyrgyzRepublic	KyrgyzRepublic1997	8781	162	54.2037	809	1	1995.5	1997.75	39.3624	30.6407	70.0031	82.6123	82.6123	82.9576	84.2384	15.3069	14.4102	9.61497	16.4004	17.1293	17.1293	17.127	16.8938	6.94319	38.3384	33.8716	72.2101	83.6891	83.6891	83.6891	83.6891	12.3724	23.893	14.8688	28.0177	27.9986	27.9986	27.9986	27.9986	6.52723	40.5081	27.6711	68.1792	81.8563	81.8563	82.5101	85.1124	18.1722	13.9844
KyrgyzRepublic	KyrgyzRepublic1997	8781	162	54.2037	809	1	1994.5	1997.75	18.83	23.7313	42.5613	53.3555	54.7472	54.7472	54.7472	12.7277	7.41989	7.56796	9.95142	11.7395	11.8106	11.8106	11.8106	5.91811	31.1024	25.4129	56.5153	70.0613	72.9563	72.9563	72.9563	17.4258	13.5562	12.4311	17.6854	19.6113	19.8262	19.8262	19.8262	8.05836	5.23386	21.4798	26.7136	35.1257	35.1257	35.1257	35.1257	8.64294	3.97343
KyrgyzRepublic	KyrgyzRepublic1997	8781	162	54.2037	809	1	1993.5	1997.75	22.174	42.5958	64.7698	65.8392	67.4746	67.4746	69.7118	5.2843	6.97444	11.9239	15.0825	15.1698	15.2264	15.2264	15.8159	2.67762	32.3929	52.9317	85.3246	86.052	88.5601	88.5601	91.9558	7.24975	14.5929	17.3349	27.1354	27.1182	27.1915	27.1915	28.3365	4.71358	13.5213	33.5948	47.1161	48.5025	49.1919	49.1919	49.9668	2.99165	7.15316
KyrgyzRepublic	KyrgyzRepublic1997	8781	162	54.2037	809	1	1992.5	1997.75	38.6159	39.9757	78.5916	78.8986	80.5176	80.5176	82.5569	4.30354	13.6331	11.7673	14.1619	14.1868	14.1544	14.1544	14.1637	2.38479	50.5382	46.8491	97.3873	97.3873	99.6635	99.6635	102.942	6.15398	19.1789	14.795	20.004	20.004	19.9126	19.9126	19.99	4.37186	27.405	33.3564	60.7615	61.3975	62.1524	62.1524	62.8161	2.18758	16.5937
KyrgyzRepublic	KyrgyzRepublic1997	8781	162	54.2037	809	1	1991.5	1997.75	31.7283	26.5276	58.2558	61.0828	63.8034	63.8034	64.1138	6.2203	10.1862	6.4222	10.9563	11.2325	11.4	11.4	11.3992	3.4609	43.5428	42.7751	86.3178	86.3178	88.7507	88.7507	88.7507	2.66271	18.1955	10.9842	19.854	19.854	19.9178	19.9178	19.9178	2.64187	20.2373	9.3904	29.6277	36.1502	39.2133	39.2133	39.8478	10.5322	10.9086
KyrgyzRepublic	KyrgyzRepublic1997	8781	162	54.2037	809	1	1990.5	1997.75	22.2038	34.4403	56.6441	62.8395	64.0967	64.0967	66.2257	10.1569	7.4273	9.20061	10.9649	12.2895	12.4044	12.4044	12.1312	4.52808	21.5603	31.3706	52.931	56.0869	56.0869	56.0869	59.7947	7.24729	9.6408	11.5208	14.8233	15.7738	15.7738	15.7738	15.1565	4.65368	22.952	38.3724	61.3244	71.0878	73.6523	73.6523	74.2913	13.8141	11.8271
KyrgyzRepublic	KyrgyzRepublic1997	8781	162	54.2037	809	1	1989.5	1997.75	42.4207	49.2474	91.6681	97.608	97.608	97.608	102.222	11.6194	12.9935	11.0076	16.4231	16.6271	16.6271	16.6271	16.4317	3.78522	40.3606	37.9009	78.2615	83.6552	83.6552	83.6552	89.6046	12.3062	16.9306	12.3022	21.2641	21.8792	21.8792	21.8792	21.1352	4.34153	45.1075	61.57	106.678	113.168	113.168	113.168	116.401	10.8847	18.0786
KyrgyzRepublic	KyrgyzRepublic1997	8781	162	54.2037	809	1	1988.5	1997.75	39.4211	34.8792	74.3003	79.8497	79.8497	79.8497	85.0139	11.5735	16.5157	10.0255	18.0639	18.4809	18.4809	18.4809	19.028	3.81686	28.4627	30.8842	59.347	61.7896	61.7896	61.7896	64.5085	5.48719	20.584	11.8869	22.7496	22.7433	22.7433	22.7433	22.6554	0.471129	50.5118	39.0612	89.573	98.0799	98.0799	98.0799	105.895	17.9275	17.7128
KyrgyzRepublic	KyrgyzRepublic1997	8781	162	54.2037	809	1	1987.5	1997.75	29.8173	34.52	64.3373	69.8573	71.9986	71.9986	76.5166	13.0167	8.4369	10.6566	16.7439	15.6115	15.7476	15.7476	16.0286	5.38717	36.5091	46.4591	82.9682	87.8772	91.314	91.314	91.314	9.10091	13.0559	15.4617	24.0083	24.4033	24.8327	24.8327	24.8327	6.57177	22.6714	22.8738	45.5452	51.6753	52.3743	52.3743	62.3896	17.6482	10.0881
KyrgyzRepublic	KyrgyzRepublic1997	8781	162	54.2037	809	1	1986.5	1997.75	26.92	46.723	73.643	81.7542	84.0739	86.2981	88.6553	16.2057	8.84943	10.011	12.7552	12.9991	13.3576	13.1844	13.4568	5.96302	37.4468	51.8342	89.2811	102.214	105.83	109.848	109.848	22.5829	17.9935	14.1774	22.6028	23.0268	24.5916	24.4754	24.4754	9.73258	16.9964	41.1353	58.1317	60.8395	61.6213	61.6213	66.7032	9.10055	9.67572
KyrgyzRepublic	KyrgyzRepublic1997	8781	162	54.2037	809	1	1985.5	1997.75	27.6702	63.4769	91.1471	97.2566	98.8248	101.144	101.144	10.9991	8.36743	13.2624	16.2577	17.4723	17.3627	17.9992	17.9992	4.20621	21.7744	77.1637	98.9381	107.754	107.754	112.128	112.128	14.6384	11.1937	21.4349	24.2834	26.3395	26.3395	26.4948	26.4948	7.87125	33.7973	48.873	82.6704	85.6476	89.0971	89.0971	89.0971	7.00596	13.4633
KyrgyzRepublic	KyrgyzRepublic1997	8781	162	54.2037	809	1	1984.5	1997.75	25.4273	67.7738	93.2011	103.254	106.941	112.377	112.377	21.1469	6.63717	11.6516	13.289	15.3712	15.5707	16.25	16.25	6.48686	13.8278	63.5264	77.3542	85.8609	89.8233	90.6528	90.6528	14.4136	8.33677	14.0273	17.0487	20.0745	20.3425	20.3388	20.3388	6.43086	38.545	72.5569	111.102	122.892	126.283	136.638	136.638	28.7283	11.6099
KyrgyzRepublic	KyrgyzRepublic1997	8781	162	54.2037	809	1	1983.5	1997.75	22.3324	54.2691	76.6016	94.0822	98.8514	104.845	104.845	30.5864	10.5113	15.0037	19.9416	20.0906	21.3781	22.9354	22.9354	8.71837	27.0865	80.8439	107.93	124.917	133.618	134.454	134.454	29.7321	14.1188	23.9186	30.0987	30.0494	32.1817	32.1553	32.1553	10.4236	16.8154	24.0797	40.8951	58.9345	58.9345	71.5752	71.5752	31.9883	9.80243
KyrgyzRepublic	KyrgyzRepublic1997	8781	162	54.2037	809	1	1982.5	1997.75	37.8598	72.242	110.102	120.104	122.791	122.791	122.791	14.2594	10.8837	16.8937	17.0284	17.2863	18.5474	18.5474	18.5474	5.88651	44.685	78.5845	123.27	136.482	141.318	141.318	141.318	20.5862	15.9705	22.3298	24.5356	24.7963	25.8435	25.8435	25.8435	9.97373	29.5497	64.954	94.5037	100.746	100.746	100.746	100.746	6.89375	15.1457
KyrgyzRepublic	KyrgyzRepublic1997	8781	162	54.2037	809	1	1981.5	1997.75	29.0137	68.114	97.1277	109.647	109.647	109.647	109.647	13.8662	10.6196	17.3135	19.1936	19.2606	19.2606	19.2606	19.2606	5.8082	37.1851	52.329	89.5141	106.689	106.689	106.689	106.689	18.8632	16.5027	17.4651	22.6619	22.129	22.129	22.129	22.129	9.05898	20.285	85.9681	106.253	113.229	113.229	113.229	113.229	7.80555	13.9737
KyrgyzRepublic	KyrgyzRepublic1997	8781	162	54.2037	809	1	1980.5	1997.75	30.1993	65.519	95.7183	106.783	109.065	109.065	109.694	15.4547	14.5709	17.5723	18.4955	19.0469	19.1343	19.1343	19.1398	5.93958	31.7412	77.1357	108.877	124.253	128.366	128.366	128.366	21.8697	17.9333	26.0783	29.8379	29.6047	29.8198	29.8198	29.8198	9.85674	28.2359	51.8606	80.0965	86.3004	86.3004	86.3004	87.5383	8.08978	23.7082
KyrgyzRepublic	KyrgyzRepublic1997	8781	162	54.2037	809	1	1979.5	1997.75	41.0748	57.4099	98.4848	110.532	117.005	117.005	117.726	21.3432	14.1366	15.3497	20.3364	20.0122	19.1801	19.1801	19.2095	8.16045	27.7686	95.9409	123.709	133.924	138.558	138.558	138.558	16.9452	14.5623	27.0805	27.7284	27.147	27.5577	27.5577	27.5577	8.73647	56.1449	8.64971	64.7946	79.189	87.7811	87.7811	89.3543	26.2613	20.8787
KyrgyzRepublic	KyrgyzRepublic1997	8781	162	54.2037	809	1	1978.5	1997.75	28.7438	39.0105	67.7543	86.5301	97.2732	100.348	100.348	34.9621	10.8084	13.9998	16.9618	16.9285	16.7202	16.7996	16.7996	11.3863	29.2496	34.0334	63.283	84.8074	98.1309	98.1309	98.1309	37.2021	14.701	13.3976	19.0116	21.4628	21.8033	21.8033	21.8033	13.3207	28.1394	45.5734	73.7129	89.547	97.9019	104.362	104.362	33.088	16.9113
KyrgyzRepublic	KyrgyzRepublic1997	8781	162	54.2037	809	1	1977.5	1997.75	54.0599	73.7677	127.828	138.007	144.982	148.619	149.675	25.0489	19.2768	18.6214	24.9255	25.3192	25.7627	25.5911	25.5636	9.04721	52.5765	38.7274	91.3039	104.343	118.062	118.062	120.457	32.0828	26.1965	15.6885	33.2351	33.6117	34.41	34.41	34.3972	14.9341	55.8735	102.703	158.577	166.304	166.304	173.449	173.449	17.6751	25.6435
KyrgyzRepublic	KyrgyzRepublic1997	8781	162	54.2037	809	1	1976.5	1997.75	47.1328	33.6509	80.7838	90.9401	90.9401	90.9401	92.2635	12.4886	17.9321	9.81783	20.5598	19.5907	19.5907	19.5907	19.6132	7.87091	30.5605	39.0426	69.603	80.8403	80.8403	80.8403	83.6476	15.0953	15.3897	16.4646	22.2601	18.222	18.222	18.222	18.4198	12.2907	59.965	27.5327	87.4977	96.5259	96.5259	96.5259	96.5259	9.8939	30.1731
KyrgyzRepublic	KyrgyzRepublic1997	8781	162	54.2037	809	1	1975.5	1997.75	41.1543	70.371	111.525	124.788	124.788	124.788	131.752	22.7655	16.7035	20.3475	23.5008	26.4435	26.4435	26.4435	25.479	12.3835	49.3447	64.7156	114.06	129.985	129.985	129.985	143.549	33.2858	23.6024	27.5581	32.0926	34.7763	34.7763	34.7763	33.5612	21.8469	32.0464	77.1874	109.234	119.76	119.76	119.76	119.76	11.8168	23.2897
KyrgyzRepublic	KyrgyzRepublic1997	8781	162	54.2037	809	1	1974.5	1997.75	13.3077	58.0506	71.3584	83.1514	83.1514	96.8894	107.145	38.5362	9.1866	9.90603	12.5308	13.5944	13.5944	15.8127	17.7863	17.0124	25.2098	41.8852	67.0949	79.3764	79.3764	106.026	123.881	60.8705	17.4047	25.932	29.6785	31.0736	31.0736	34.3276	33.7212	29.5864	0	75.5542	75.5542	86.932	86.932	86.932	86.932	12.3077	0
KyrgyzRepublic	KyrgyzRepublic1997	8781	162	54.2037	809	1	1973.5	1997.75	48.7588	43.4247	92.1835	105.686	105.686	124.689	124.689	35.8066	20.2105	18.6298	28.0109	29.1531	29.1531	34.5417	34.5417	23.3167	68.32	13.5801	81.9001	92.7397	92.7397	126.111	126.111	48.1552	36.2917	11.3346	39.2686	40.6106	40.6106	51.7193	51.7193	38.3595	31.915	66.9863	98.9014	114.806	114.806	114.806	114.806	17.65	21.4068
KyrgyzRepublic	KyrgyzRepublic1997	8781	162	54.2037	809	1	1972.5	1997.75	32.4419	68.0359	100.478	111.969	111.969	125.514	125.514	27.8322	17.5388	29.0876	33.7062	35.0744	35.0744	36.157	36.157	18.2336	65.9207	74.9721	140.893	140.893	140.893	164.36	164.36	27.316	36.1506	37.4481	48.615	48.615	48.615	52.7062	52.7062	27.2348	2.26612	61.3509	63.617	88.0798	88.0798	88.0798	88.0798	26.1247	2.28601
KyrgyzRepublic	KyrgyzRepublic1997	8781	162	54.2037	809	2	1996	1997.75	40.6776	23.1071	63.7847	73.0602	75.0324	75.3746	76.7004	13.7956	8.6762	6.09924	10.4168	10.4405	10.1009	10.105	10.0772	4.83411	36.688	21.2135	57.9016	65.5246	69.7294	69.7294	69.7294	12.5547	14.3691	8.43123	17.5489	16.835	16.5234	16.5234	16.5234	5.70689	45.1369	25.1553	70.2923	81.2118	81.2118	81.8474	84.4291	15.2057	11.8845
KyrgyzRepublic	KyrgyzRepublic1997	8781	162	54.2037	809	2	1994	1997.75	20.5479	32.9262	53.4741	59.4531	60.9713	60.9713	62.0776	9.08954	4.96269	7.23849	9.01	8.75503	8.87249	8.87249	9.08448	3.46745	31.7213	37.9205	69.6418	76.7461	79.4394	79.4394	81.1074	12.3239	10.1053	8.94902	15.3108	14.3786	14.6575	14.6575	15.1192	5.15117	9.76432	28.1917	37.956	42.9247	43.2684	43.2684	43.6559	5.92475	4.86379
KyrgyzRepublic	KyrgyzRepublic1997	8781	162	54.2037	809	2	1992	1997.75	35.1246	33.3231	68.4477	70.0004	72.1559	72.1559	73.3232	5.23368	9.41093	7.63876	9.41205	9.5543	9.55213	9.55213	9.52973	2.33459	46.9621	44.9397	91.9019	91.9019	94.2541	94.2541	95.9013	4.40421	13.9205	9.83441	14.112	14.112	14.1227	14.1227	14.1541	3.13243	23.8014	21.2857	45.0871	48.478	50.3669	50.3669	51.0157	6.20855	12.3709
KyrgyzRepublic	KyrgyzRepublic1997	8781	162	54.2037	809	2	1990	1997.75	32.1805	41.6875	73.868	79.9368	80.5435	80.5435	83.9308	10.8653	8.32012	8.94059	11.7267	12.3709	12.4204	12.4204	12.2546	3.70245	31.0797	34.6261	65.7058	70.0094	70.0094	70.0094	74.8775	9.81675	9.98071	9.87395	14.3599	15.1029	15.1029	15.1029	14.5558	4.49731	33.5349	50.0142	83.5491	91.546	92.7583	92.7583	94.68	12.1457	11.7632
KyrgyzRepublic	KyrgyzRepublic1997	8781	162	54.2037	809	2	1988	1997.75	34.2429	34.5207	68.7637	74.3032	75.3624	75.3624	80.23	12.313	8.36787	8.36393	11.9657	11.5625	11.6251	11.6251	11.9949	3.97883	32.8538	38.4294	71.2832	74.9266	76.7057	76.7057	78.1169	7.35823	11.9706	9.85428	16.2432	16.4203	16.5467	16.5467	16.493	3.23059	35.6902	30.5339	66.2241	73.617	73.9471	73.9471	82.7866	17.7372	8.70704
KyrgyzRepublic	KyrgyzRepublic1997	8781	162	54.2037	809	2	1986	1997.75	27.2958	55.0632	82.359	89.505	91.4687	93.7388	94.9599	13.7318	6.33964	8.8803	12.2186	13.0933	13.1218	13.4509	13.7117	4.66653	29.4038	64.7891	94.1929	105.127	107.027	111.214	111.214	18.7916	11.192	13.2109	19.6216	21.0879	21.5309	21.5949	21.5949	8.25886	25.2092	44.9891	70.1982	73.0333	75.0675	75.0675	77.6997	8.06775	8.21788
KyrgyzRepublic	KyrgyzRepublic1997	8781	162	54.2037	809	2	1984	1997.75	24.0286	61.6042	85.6329	99.2707	103.472	109.17	109.17	25.7418	6.02329	11.0768	12.8292	14.2784	14.9483	16.3867	16.3867	7.17252	19.8594	71.6915	91.5509	104.225	110.525	111.358	111.358	21.8037	7.96507	13.3046	16.8677	18.7475	19.7243	19.7182	19.7182	7.52245	28.7989	50.1399	78.9388	93.6851	95.5192	106.909	106.909	30.3677	7.75151
KyrgyzRepublic	KyrgyzRepublic1997	8781	162	54.2037	809	2	1982	1997.75	33.7217	70.4116	104.133	115.327	116.722	116.722	116.722	14.0523	9.31762	13.8066	14.2133	14.3632	14.9581	14.9581	14.9581	4.45607	41.2905	66.7301	108.021	123.106	125.7	125.7	125.7	19.8207	11.4395	14.898	15.9838	16.528	17.6077	17.6077	17.6077	7.60294	25.0547	74.6297	99.6843	106.276	106.276	106.276	106.276	7.32137	10.272
KyrgyzRepublic	KyrgyzRepublic1997	8781	162	54.2037	809	2	1980	1997.75	35.5255	61.592	97.1176	108.652	112.951	112.951	113.623	18.2809	8.78906	12.2589	14.0455	13.7404	13.8593	13.8593	13.8918	5.36273	29.8484	86.5154	116.364	129.199	133.555	133.555	133.555	19.4548	9.69515	20.472	21.2583	20.5946	21.0971	21.0971	21.0971	7.55519	42.35	31.7581	74.1081	84.0919	88.3245	88.3245	89.708	16.8485	15.6842
KyrgyzRepublic	KyrgyzRepublic1997	8781	162	54.2037	809	2	1978	1997.75	40.8463	56.4387	97.285	111.765	120.701	124.027	124.536	30.1873	11.8829	11.9506	15.0869	15.4641	16.0354	16.0109	15.9888	9.32576	40.4615	35.8696	76.3311	93.8411	107.368	107.368	108.442	34.7645	16.7953	9.59664	19.4672	20.6081	21.5695	21.5695	21.5337	13.479	41.3112	77.2968	118.608	130.174	134.648	141.4	141.4	25.8587	15.4666
KyrgyzRepublic	KyrgyzRepublic1997	8781	162	54.2037	809	2	1976	1997.75	44.3653	50.0696	94.4349	105.999	105.999	105.999	109.725	16.8842	11.7702	12.1967	16.9626	17.286	17.286	17.286	16.9044	8.48581	40.1363	50.8993	91.0356	104.332	104.332	104.332	111.939	22.9968	13.3739	18.8125	21.1515	20.8787	20.8787	20.8787	20.4232	15.1921	48.2397	48.7535	96.9932	106.719	106.719	106.719	106.719	10.7702	19.3969
KyrgyzRepublic	KyrgyzRepublic1997	8781	162	54.2037	809	2	1974	1997.75	29.1917	51.5403	80.732	93.3265	93.3265	109.261	115.097	37.3834	11.5942	10.9944	15.759	16.3176	16.3176	21.2127	21.4964	18.105	43.1315	29.651	72.7825	84.3967	84.3967	114.06	124.401	55.6703	20.5437	16.9269	26.3026	28.2261	28.2261	36.8011	35.2221	31.8237	15.3262	71.2814	86.6075	100.055	100.055	100.055	100.055	14.7228	10.2899
KyrgyzRepublic	KyrgyzRepublic1997	8781	162	54.2037	809	2	1972	1997.75	29.3993	51.072	80.4713	91.5406	97.3441	113.916	113.916	36.3715	13.9434	19.0058	23.6087	25.4393	25.2759	30.9995	30.9995	24.6076	37.1019	58.0683	95.1702	102.772	112.787	142.974	142.974	52.8318	21.1964	27.3898	32.5996	33.113	33.8537	48.0172	48.0172	43.0362	22.4686	44.1992	66.6678	81.8957	81.8957	81.8957	81.8957	16.3156	19.0987
KyrgyzRepublic	KyrgyzRepublic1997	8781	162	54.2037	809	3	1995.5	1997.75	33.0905	23.3213	56.4118	66.1876	67.9767	68.2038	69.0879	13.4339	5.91072	4.31645	6.17799	6.94926	6.82519	6.82824	6.8986	4.98278	34.7536	22.7492	57.5028	66.9717	70.7537	70.7537	70.7537	14.0594	9.90895	6.23695	12.0681	12.1293	12.2224	12.2224	12.2224	5.99881	31.2373	23.885	55.1224	65.1949	65.1949	65.6327	67.449	13.0457	8.08458
KyrgyzRepublic	KyrgyzRepublic1997	8781	162	54.2037	809	3	1992.5	1997.75	30.5732	36.4722	67.0454	68.4432	70.4238	70.4238	71.9244	5.22969	6.69156	7.16706	8.82293	8.94908	8.95837	8.95837	9.14349	2.0252	42.0529	47.3933	89.4462	89.6613	92.0643	92.0643	94.2834	5.31235	10.2595	8.91127	13.3158	13.3108	13.2621	13.2621	13.7886	3.12005	20.052	25.743	45.795	48.487	49.9464	49.9464	50.6325	5.0697	8.37415
KyrgyzRepublic	KyrgyzRepublic1997	8781	162	54.2037	809	3	1989.5	1997.75	34.5363	39.2634	73.7997	79.6884	80.0988	80.0988	84.0402	11.0564	8.41983	6.70351	10.3011	11.0558	11.0833	11.0833	11.0578	3.2716	30.2804	33.3862	63.6666	67.3481	67.3481	67.3481	71.5269	8.39472	9.3766	7.19376	11.1704	11.7251	11.7251	11.7251	11.1783	3.00724	39.4488	45.9417	85.3905	93.577	94.3864	94.3864	98.0812	13.8755	10.4648
KyrgyzRepublic	KyrgyzRepublic1997	8781	162	54.2037	809	3	1986.5	1997.75	28.1945	47.7744	75.9689	82.5615	84.5893	86.0336	88.4117	13.4658	4.572	7.5095	9.68642	10.0157	10.1677	10.5154	10.8699	4.14513	31.9976	58.2543	90.2519	99.2174	101.664	104.331	104.331	15.4756	7.15131	11.4155	15.4536	16.4472	17.129	17.1811	17.1811	6.64324	24.3269	37.1313	61.4582	65.4676	67.0044	67.0044	72.1817	11.4257	6.14358
KyrgyzRepublic	KyrgyzRepublic1997	8781	162	54.2037	809	3	1983.5	1997.75	28.3076	65.0054	93.313	105.81	109.542	113.449	113.449	22.208	5.3348	10.8012	11.0357	11.9186	12.9366	14.2163	14.2163	5.8956	27.6917	73.9181	101.61	114.453	120.286	120.86	120.86	21.4272	7.94757	12.4489	14.6335	16.0077	17.3527	17.3438	17.3438	7.0257	29.0258	54.7307	83.7565	95.8514	97.1396	104.908	104.908	23.0845	6.87078
KyrgyzRepublic	KyrgyzRepublic1997	8781	162	54.2037	809	3	1980.5	1997.75	33.2179	63.7634	96.9813	108.87	111.611	111.611	112.04	16.6763	6.60248	12.2611	13.0207	12.9617	12.7248	12.7248	12.7392	4.88432	32.3562	74.212	106.568	120.96	123.785	123.785	123.785	19.2705	7.3213	16.5607	16.8504	16.5235	16.8414	16.8414	16.8414	6.94163	34.2113	51.1488	85.36	94.2683	96.9157	96.9157	97.7994	13.6003	11.1924
KyrgyzRepublic	KyrgyzRepublic1997	8781	162	54.2037	809	3	1977.5	1997.75	42.8668	49.327	92.1938	105.42	111.998	114.415	115.15	25.2876	10.4786	9.00124	12.741	12.7315	13.2008	13.3518	13.3334	7.28316	37.7467	36.9044	74.6511	90.2421	100.162	100.162	101.715	29.2478	12.9099	9.03014	17.7505	17.7146	18.1153	18.1153	18.1006	10.3034	48.2286	61.8239	110.052	120.918	124.226	128.981	128.981	21.2696	12.1357
KyrgyzRepublic	KyrgyzRepublic1997	8781	162	54.2037	809	3	1974.5	1997.75	34.039	58.9925	93.0315	105.882	105.882	114.578	120.941	30.7722	10.2169	10.7475	12.2756	14.9678	14.9678	15.0484	14.8546	9.11817	45.7309	44.6955	90.4264	103.807	103.807	120.795	132.532	46.2921	16.7465	16.3852	21.0069	24.2436	24.2436	24.5715	22.8029	14.5951	21.8721	73.358	95.2302	107.596	107.596	107.596	107.596	13.6669	11.0612
KyrgyzRepublic	KyrgyzRepublic1997	8781	162	54.2037	809	4	1995	1997.75	30.1604	28.2198	58.3802	66.0443	67.7945	67.9641	69.181	11.4705	5.38909	4.17047	6.30376	6.09351	5.99251	5.99341	6.08465	3.86742	34.1824	29.6646	63.847	71.2201	74.6597	74.6597	75.548	12.499	9.81997	5.76415	12.7473	11.896	11.8203	11.8203	11.9535	4.87736	25.997	26.8167	52.8136	60.7577	60.9214	61.2621	62.8393	10.5847	6.73029
KyrgyzRepublic	KyrgyzRepublic1997	8781	162	54.2037	809	4	1991	1997.75	33.6164	37.4779	71.0943	74.9207	76.2683	76.2683	78.5227	7.99695	6.03508	6.08585	7.16424	7.628	7.60268	7.60268	7.72419	2.43364	38.3477	39.4341	77.7818	79.9076	81.103	81.103	84.2982	7.06606	7.03201	7.29467	9.78824	10.0394	10.0388	10.0388	10.1592	2.66494	28.4694	35.2908	63.7603	69.5248	71.0436	71.0436	72.3306	9.15405	9.33509
KyrgyzRepublic	KyrgyzRepublic1997	8781	162	54.2037	809	4	1987	1997.75	30.8159	44.5445	75.3604	81.6741	83.1526	84.1826	87.3604	12.9781	5.40756	6.55518	8.6473	8.99594	9.07999	9.40038	9.65091	3.42021	31.1737	51.3198	82.4935	89.7883	91.6256	93.562	94.3176	12.8872	7.42011	8.91941	12.7202	13.4403	13.8912	14.2189	14.1839	4.87932	30.4523	37.6199	68.0722	73.3543	74.4403	74.4403	80.4101	13.2391	6.24977
KyrgyzRepublic	KyrgyzRepublic1997	8781	162	54.2037	809	4	1983	1997.75	28.4585	65.6744	94.133	106.635	109.537	112.583	112.583	20.3669	5.59274	9.67568	9.99076	10.62	11.4014	12.5727	12.5727	4.71769	29.6558	69.4163	99.0721	112.878	117.45	117.897	117.897	20.8945	7.19466	11.0468	12.3593	13.7903	15.0266	15.0289	15.0289	6.00474	27.0881	61.332	88.4201	99.4013	100.394	106.463	106.463	19.7934	6.14331
KyrgyzRepublic	KyrgyzRepublic1997	8781	162	54.2037	809	4	1979	1997.75	37.9513	59.1752	97.1265	110.026	116.457	117.898	118.502	23.6746	6.62362	9.40546	10.7976	10.8809	11.1229	11.0887	11.0806	5.5606	34.6929	63.9405	98.6334	113.514	121.867	121.867	122.292	26.247	8.95432	13.5548	15.4113	14.9688	15.3481	15.3481	15.3437	6.08762	41.8771	53.8416	95.7187	106.484	110.834	113.767	114.548	20.8223	11.3956
KyrgyzRepublic	KyrgyzRepublic1997	8781	162	54.2037	809	4	1975	1997.75	38.2262	50.6399	88.8661	100.856	100.856	106.593	111.033	24.3287	8.53446	8.57819	10.8695	12.1036	12.1036	11.9867	11.7642	4.92985	41.3786	42.7176	84.0962	96.7384	96.7384	108.413	117.025	35.9527	12.3297	14.4892	16.8592	18.6306	18.6306	18.8724	17.961	7.21428	35.2403	58.203	93.4433	104.798	104.798	104.798	104.798	12.5251	12.2648
KyrgyzRepublic	KyrgyzRepublic1997	8781	162	54.2037	809	5	1994.5	1997.75	31.8202	30.5862	62.4065	68.5558	70.2795	70.4154	71.8074	10.0267	5.35097	4.10885	5.86708	5.73599	5.67149	5.67234	5.81281	3.15436	37.2702	33.1635	70.4337	76.2168	79.3919	79.3919	80.7906	11.1416	9.1483	5.87966	11.385	10.7518	10.5775	10.5775	10.7944	4.08602	26.2841	28.0848	54.3689	60.8769	61.1459	61.4246	62.808	8.92426	6.43607
KyrgyzRepublic	KyrgyzRepublic1997	8781	162	54.2037	809	5	1989.5	1997.75	32.9477	35.8281	68.7758	74.0009	75.1809	75.1809	78.4132	10.3492	5.65788	5.20133	7.51022	7.61432	7.77636	7.77636	7.7609	2.80051	34.0358	37.6813	71.7171	74.8535	76.0395	76.0395	78.551	7.3619	7.13608	6.30297	9.44787	9.78093	10.0441	10.0441	9.83058	2.24165	31.753	33.8007	65.5538	73.0417	74.2154	74.2154	78.208	13.542	7.27344
KyrgyzRepublic	KyrgyzRepublic1997	8781	162	54.2037	809	5	1984.5	1997.75	27.8732	60.6848	88.558	98.6246	101.569	104.751	105.293	18.361	4.19424	7.24248	8.67309	9.60594	10.0461	11.2261	11.2583	4.34482	28.3938	70.0059	98.3998	110.379	114.448	116.628	116.628	20.218	6.14807	8.49471	11.6384	12.7525	13.3014	13.9915	13.9915	5.97082	27.3073	50.3885	77.6957	85.5618	87.1807	91.5337	92.7082	16.2771	6.19552
KyrgyzRepublic	KyrgyzRepublic1997	8781	162	54.2037	809	5	1979.5	1997.75	35.896	61.1628	97.0587	109.872	114.791	115.886	116.339	21.3531	6.35537	9.94303	11.0364	11.1297	11.0344	10.9816	10.9756	5.02442	35.2415	61.1537	96.3952	111.826	118.22	118.22	118.535	24.5022	7.61553	12.3297	13.1734	12.8059	13.2876	13.2876	13.2853	6.15726	36.6629	61.2347	97.8976	107.827	111.153	113.417	114.009	17.8601	9.12981
KyrgyzRepublic	KyrgyzRepublic1997	8781	162	54.2037	809	5	1974.5	1997.75	37.3997	53.0033	90.4031	102.33	102.33	108.843	112.893	24.7255	8.42531	9.51913	11.3408	11.6225	11.6225	12.5551	12.7268	5.75738	44.8084	47.1157	91.9241	102.881	102.881	115.898	123.728	35.0238	11.8835	13.4854	18.018	19.0859	19.0859	18.9126	19.2412	8.6567	30.432	58.6013	89.0333	101.923	101.923	101.923	101.923	14.1491	10.4852
Lesotho	Lesotho2004	14708	405	36.316	1614	1	2003.5	2004.92	51.1398	33.0818	84.2216	92.1062	97.942	102.772	110.403	28.5897	9.4526	6.81384	10.7733	10.9745	11.2363	11.6344	11.7794	5.36804	54.3892	30.8247	85.2139	93.8002	102.031	107.037	120.342	38.4002	13.8722	9.8194	15.513	16.0806	16.4584	16.6523	17.276	8.5622	47.9713	35.3738	83.3451	90.4688	93.7004	98.3457	100.377	18.581	13.912
Lesotho	Lesotho2004	14708	405	36.316	1614	1	2002.5	2004.92	29.2513	48.7239	77.9751	87.0285	93.4639	101.2	110.409	35.1772	7.11306	9.05387	12.6212	12.9645	13.0976	13.9249	14.195	6.106	21.9416	54.5914	76.5329	84.2545	95.5212	102.517	117.983	44.8855	7.81941	14.606	16.4752	17.3567	17.8766	18.6786	19.3074	10.1614	36.5296	42.3823	78.9119	89.4053	90.7761	99.2441	102.634	25.7548	11.7712
Lesotho	Lesotho2004	14708	405	36.316	1614	1	2001.5	2004.92	40.2482	44.7669	85.0151	96.1119	99.4148	104.727	106.622	23.6146	8.34612	7.65671	11.8353	12.0114	12.0574	12.2255	12.3234	4.8753	35.7722	29.7311	65.5032	75.6815	80.0114	86.9854	89.2268	25.3864	10.8969	8.13321	13.6563	13.9404	14.191	14.8916	15.0076	7.68658	45.3056	61.2472	106.553	118.551	120.883	124.693	126.246	22.0421	11.9836
Lesotho	Lesotho2004	14708	405	36.316	1614	1	2000.5	2004.92	55.926	42.9898	98.9158	102.739	105.84	108.633	108.755	10.9197	9.18816	7.85927	11.9468	11.9878	12.0303	12.1578	12.1602	3.37397	66.7698	41.7566	108.526	113.109	115.877	118.245	118.245	10.9022	14.457	11.7421	18.3215	18.2319	18.2584	18.3626	18.3626	4.26309	45.1273	43.993	89.1203	92.1846	95.6049	98.8345	99.0846	10.9392	12.6293
Lesotho	Lesotho2004	14708	405	36.316	1614	1	1999.5	2004.92	45.6999	34.8564	80.5563	81.4626	84.9588	87.4676	88.2862	8.40717	9.99831	6.80176	11.5457	11.5485	11.7021	11.8589	11.8447	2.88399	64.2163	34.5005	98.7168	100.147	105.323	105.323	106.659	8.81185	16.4127	10.1783	19.1326	19.1432	19.137	19.137	19.1323	3.37536	24.4697	35.2705	59.7401	60.1409	61.8653	67.0317	67.3053	8.04585	9.96069
Lesotho	Lesotho2004	14708	405	36.316	1614	1	1998.5	2004.92	47.349	37.0697	84.4187	86.6728	88.5323	91.1074	95.0089	11.5667	9.39522	7.08041	11.1395	11.1448	11.0915	11.0994	11.1147	3.29065	45.4019	46.9337	92.3356	95.1853	98.4125	98.4125	101.024	9.57202	13.8205	11.0428	17.2671	17.2901	17.2665	17.2665	17.14	3.46917	49.144	27.7214	76.8654	78.5034	78.9523	84.1746	89.3938	13.5716	12.5566
Lesotho	Lesotho2004	14708	405	36.316	1614	1	1997.5	2004.92	44.6299	29.4855	74.1155	79.1016	79.6426	84.4439	90.1194	17.285	7.85292	6.8828	9.9864	10.2923	10.2952	10.7025	11.1743	5.14155	61.2077	36.058	97.2657	102.868	103.588	108.627	109.996	14.1024	13.0638	10.6003	17.0439	17.2507	17.2537	17.4913	17.5228	5.69195	28.1753	22.9287	51.104	55.4253	55.775	60.3159	70.1928	20.1168	9.93636
Lesotho	Lesotho2004	14708	405	36.316	1614	1	1996.5	2004.92	42.2702	24.662	66.9322	78.0655	81.5756	84.939	87.3973	21.9332	7.91984	7.2875	10.0547	10.5867	10.9597	11.1339	11.7703	5.84086	36.394	30.5361	66.9301	76.8281	78.5624	84.0552	84.0552	18.3535	11.3496	11.6052	15.5536	15.691	15.7468	16.1129	16.1129	6.63357	48.7508	18.1768	66.9276	79.3022	84.5904	85.988	90.6903	25.4671	13.1315
Lesotho	Lesotho2004	14708	405	36.316	1614	1	1995.5	2004.92	41.1702	25.1593	66.3295	76.4261	82.4102	83.5557	84.5499	19.5149	9.28683	6.57689	11.5989	12.0662	12.239	12.2457	12.2457	4.60572	44.7529	21.6788	66.4318	73.2137	76.4673	78.4139	78.4139	12.8348	13.6303	9.61822	16.4783	16.5943	16.27	16.3415	16.3415	4.92047	37.7731	28.3242	66.0972	79.5005	87.9885	88.4086	90.309	25.9253	12.0905
Lesotho	Lesotho2004	14708	405	36.316	1614	1	1994.5	2004.92	48.2296	30.4336	78.6632	85.871	89.4671	93.2346	95.0819	17.8205	8.95702	7.40711	11.499	11.5854	11.2721	11.4716	11.5271	4.60741	47.5643	25.3659	72.9302	82.548	85.9436	90.2032	91.7532	20.3038	12.9843	8.34956	15.2428	15.7444	15.4548	15.6524	15.8194	7.08099	48.9185	35.7761	84.6946	89.6877	93.4629	96.777	98.9306	15.5532	13.3741
Lesotho	Lesotho2004	14708	405	36.316	1614	1	1993.5	2004.92	42.1743	26.9844	69.1587	74.6464	77.1541	80.2977	81.1369	12.8682	8.81154	6.90975	10.9999	11.0337	11.1131	11.4208	11.4881	4.15576	48.1029	38.457	86.5599	95.5996	97.4392	99.8423	101.382	16.2263	13.7367	12.0173	18.3661	18.8182	18.9068	18.9979	19.1267	6.49548	36.3992	15.8524	52.2515	54.3378	57.4896	61.4283	61.4283	9.68268	10.2676
Lesotho	Lesotho2004	14708	405	36.316	1614	1	1992.5	2004.92	43.3056	34.6709	77.9765	80.7502	84.7974	87.2482	87.5199	10.3505	9.21195	7.66043	12.4775	12.4379	12.4709	12.3422	12.3425	3.4467	57.2752	42.4575	99.7327	101.837	104.67	106.321	106.321	7.31781	13.9921	12.8705	20.2164	20.246	20.397	20.4455	20.4455	4.25222	30.207	27.4537	57.6607	61.0775	66.4251	69.8147	70.41	13.5294	11.9025
Lesotho	Lesotho2004	14708	405	36.316	1614	1	1991.5	2004.92	35.0866	40.2345	75.3211	84.1743	87.3802	91.3295	92.5022	18.5806	8.72704	8.6017	11.9791	12.1008	12.1656	12.3848	12.3115	5.53309	57.4938	54.5174	112.011	120.811	124.963	129.201	129.201	19.3586	16.1724	13.0562	19.7069	20.0425	20.2258	20.5853	20.5853	7.82942	12.5479	25.6194	38.1673	47.0414	49.0436	52.5939	55.1476	17.6541	8.67194
Lesotho	Lesotho2004	14708	405	36.316	1614	1	1990.5	2004.92	39.267	29.2645	68.5316	79.632	81.4954	85.8102	86.8902	19.7093	8.55951	8.9598	12.441	12.7553	13.0134	12.5536	12.5368	4.95542	51.2808	34.9265	86.2073	100.63	103.746	110.074	110.074	26.118	13.8936	12.8431	19.033	18.9897	19.5697	19.8404	19.8404	9.31506	27.8951	23.1947	51.0898	58.1619	58.5018	60.4916	62.6358	12.1676	10.8356
Lesotho	Lesotho2004	14708	405	36.316	1614	1	1989.5	2004.92	38.0874	22.7521	60.8395	67.9077	75.0796	79.7102	79.9049	20.3005	9.81538	6.06204	11.5273	11.9465	12.3	13.163	13.1638	5.50459	22.0468	24.5206	46.5674	53.8762	62.8298	66.6872	66.6872	21.1025	10.2095	8.84254	13.6376	14.4881	15.2772	15.7734	15.7734	8.72078	57.141	20.9009	78.0418	84.8318	90.0961	95.4051	95.7756	19.2349	16.8451
Lesotho	Lesotho2004	14708	405	36.316	1614	1	1988.5	2004.92	35.8122	25.7368	61.5489	69.0525	75.6824	77.7007	80.4585	20.1498	8.62968	7.84738	11.6309	11.8312	11.6603	11.8863	12.2033	5.73833	34.278	29.4961	63.7741	67.0316	75.7007	75.7007	81.4993	18.9326	11.844	11.3852	16.392	16.4673	17.4649	17.4649	18.3263	8.96762	37.5356	21.2215	58.7571	70.9061	75.6391	79.538	79.538	22.0781	11.7732
Lesotho	Lesotho2004	14708	405	36.316	1614	1	1987.5	2004.92	40.0814	28.5908	68.6722	75.1726	76.7696	78.8639	81.7372	14.0284	10.4786	8.53219	12.1722	12.4834	12.5314	12.6041	12.758	4.86568	37.2808	25.6949	62.9757	71.086	74.4056	78.7998	84.6209	23.0999	14.4478	9.94508	15.7792	16.0884	16.2372	16.5455	17.256	8.67146	43.4755	31.6506	75.1261	80.1289	80.1289	80.1289	80.1289	5.40912	15.1559
Lesotho	Lesotho2004	14708	405	36.316	1614	1	1986.5	2004.92	28.7931	34.1558	62.9489	70.4557	75.4687	82.1499	82.9091	21.3011	8.72588	9.08649	12.3524	12.7443	13.2373	13.8301	13.84	6.61076	24.177	55.1557	79.3327	89.9865	98.5307	109.346	109.346	32.5997	12.2356	18.4907	22.1296	22.6557	23.7077	24.784	24.784	12.5827	33.2806	14.2937	47.5742	52.0109	53.6301	56.0253	57.6907	10.6217	12.5463
Lesotho	Lesotho2004	14708	405	36.316	1614	1	1985.5	2004.92	23.8499	48.5165	72.3663	88.501	95.8202	104.547	105.339	35.5454	9.54072	9.93031	12.6569	13.8268	14.5442	15.3984	15.4035	9.02213	34.1232	31.2471	65.3704	84.6529	92.6155	106.387	106.387	43.8849	17.7644	12.2923	18.9933	20.284	21.484	23.9143	23.9143	15.0631	14.3419	64.8052	79.1471	92.3966	99.0862	102.074	103.79	26.7612	8.18237
Lesotho	Lesotho2004	14708	405	36.316	1614	1	1984.5	2004.92	32.5103	17.9062	50.4164	66.3703	70.5831	82.8553	85.9526	37.4229	10.693	6.79077	11.9132	12.8371	13.5422	14.8844	15.1762	9.74727	27.0516	12.7522	39.8038	53.2639	55.2504	72.7441	78.8349	40.6491	12.3587	6.89785	13.9815	15.1801	15.2476	18.3354	19.2396	14.3576	37.8663	22.7916	60.6579	79.0015	85.6935	92.0646	92.0646	33.4347	17.437
Lesotho	Lesotho2004	14708	405	36.316	1614	1	1983.5	2004.92	32.2556	32.4455	64.7011	74.9292	80.3929	95.2254	98.8834	36.547	10.8988	10.2991	13.5052	14.4909	14.7294	16.8441	17.1682	11.9903	28.0243	35.5774	63.6016	73.3744	80.7639	95.9831	103.168	42.2538	10.8518	15.7145	18.7506	20.1232	20.567	22.7449	23.6236	15.8747	35.8899	29.009	64.8989	75.6567	78.8616	93.3022	93.3022	30.3746	17.9324
Lesotho	Lesotho2004	14708	405	36.316	1614	1	1982.5	2004.92	25.7276	16.0767	41.8042	61.1198	75.2319	87.1665	87.1665	47.3413	8.58791	6.14846	10.3949	12.4282	13.7708	15.3296	15.3296	12.1612	30.3973	19.2935	49.6907	65.9695	87.0498	91.7709	91.7709	44.2805	13.1238	9.63433	16.1538	17.9748	20.2556	20.9481	20.9481	14.1337	20.4017	12.7661	33.1678	56.0868	62.6174	82.1035	82.1035	50.6144	10.777
Lesotho	Lesotho2004	14708	405	36.316	1614	1	1981.5	2004.92	39.5599	16.5107	56.0707	70.6455	84.6119	98.8499	98.8499	45.3204	14.7559	6.43134	16.0537	17.9373	18.3671	20.8311	20.8311	13.8574	21.2177	11.9609	33.1786	40.6084	56.9647	67.4325	67.4325	35.4294	14.7861	7.46805	16.7194	18.493	19.9387	22.3145	22.3145	14.4546	59.9022	21.7932	81.6955	103.416	115.036	133.638	133.638	56.5631	25.4243
Lesotho	Lesotho2004	14708	405	36.316	1614	1	1980.5	2004.92	27.2968	54.326	81.6228	94.0015	101.659	113.32	113.32	34.5145	11.656	12.5378	16.7162	17.5677	17.7551	19.4411	19.4411	11.9189	25.1804	50.9759	76.1563	78.9165	80.1687	95.0613	95.0613	20.4634	15.6003	17.0777	22.6196	22.6682	22.6802	26.62	26.62	15.9371	29.7871	58.4271	88.2141	110.087	125.233	133.429	133.429	49.5897	17.9618
Lesotho	Lesotho2004	14708	405	36.316	1614	1	1979.5	2004.92	24.1543	56.8041	80.9583	99.2881	103.228	103.228	118.686	41.0512	10.1358	14.7894	18.0333	19.3302	20.0098	20.0098	24.4038	18.8054	22.9056	34.8862	57.7918	59.945	61.8079	61.8079	61.8079	4.26244	11.1718	14.6886	19.6564	19.7332	19.7631	19.7631	19.7631	3.02389	25.2449	78.5666	103.811	140.072	146.138	146.138	178.338	83.1596	15.4301
Lesotho	Lesotho2004	14708	405	36.316	1614	2	2004	2004.92	47.2501	43.8466	91.0967	100.706	106.11	109.849	113.807	24.9864	6.68354	5.8624	8.84096	8.95608	9.29719	9.38115	9.40064	4.48982	51.0018	49.133	100.135	112.953	120.936	124.556	131.302	34.6352	8.75576	10.2715	13.0876	13.4074	13.9336	13.8829	14.0403	7.24364	43.2049	38.2596	81.4645	87.6727	90.2289	94.0959	95.1746	14.926	10.0141
Lesotho	Lesotho2004	14708	405	36.316	1614	2	2002	2004.92	34.7114	46.7657	81.4771	91.5333	96.3607	102.861	108.468	29.3848	5.5529	6.34767	9.02728	9.42911	9.56996	9.99604	10.0621	4.8992	29.0207	42.2535	71.2742	80.1818	87.9827	94.9662	103.842	35.0673	7.01671	8.78525	10.7937	11.6889	12.1927	12.8593	12.8293	7.97759	40.7444	51.6531	92.3975	103.647	105.529	111.569	114.062	23.8703	8.66014
Lesotho	Lesotho2004	14708	405	36.316	1614	2	2000	2004.92	51.0042	38.8896	89.8938	92.2506	95.544	98.2008	98.6578	9.62968	7.02886	5.5769	8.41463	8.41931	8.5711	8.75686	8.75406	2.74592	65.4973	38.0848	103.582	106.593	110.562	111.786	112.43	9.87031	11.393	8.21278	13.0663	13.051	13.1073	13.1483	13.1475	3.12741	35.5595	39.7347	75.2942	77.0092	79.6293	83.7828	84.0441	9.46227	8.2263
Lesotho	Lesotho2004	14708	405	36.316	1614	2	1998	2004.92	46.0274	33.4174	79.4449	83.0209	84.2427	87.9447	92.7223	14.4233	6.35128	5.38412	7.63754	7.70031	7.65955	7.91414	8.07457	3.85611	53.2332	41.5324	94.7656	98.958	100.964	103.537	105.541	11.9037	9.6471	7.91391	11.7423	11.8534	11.8366	11.9124	11.8577	3.73931	39.1417	25.6057	64.7474	67.6724	68.0736	72.9494	80.4922	16.8348	8.12521
Lesotho	Lesotho2004	14708	405	36.316	1614	2	1996	2004.92	41.7465	25.0435	66.79	77.3934	82.1298	84.4078	86.1243	20.7181	6.27093	4.75116	7.82335	8.54059	8.95819	9.01237	9.25997	4.71141	40.2179	26.5297	66.7477	75.0609	77.5317	81.2988	81.2988	15.5918	8.92953	7.77244	11.6945	11.7893	11.6929	11.8045	11.8045	4.81694	43.3153	23.4471	66.7625	79.6584	86.5658	87.4827	90.7645	25.7191	9.99874
Lesotho	Lesotho2004	14708	405	36.316	1614	2	1994	2004.92	45.085	28.7675	73.8525	80.2269	83.2742	86.7448	88.1044	15.3883	6.78245	4.96102	8.18959	8.26839	8.11768	8.48707	8.57205	4.14416	47.8399	31.9045	79.7444	89.0772	91.6773	95.0099	96.5546	18.2668	10.6102	7.39128	12.2974	13.0169	12.9345	13.1132	13.3195	6.578	42.3216	25.6541	67.9757	71.5786	75.046	78.6532	79.806	12.6931	8.35667
Lesotho	Lesotho2004	14708	405	36.316	1614	2	1992	2004.92	39.0692	37.4667	76.5359	82.2444	85.8815	89.0745	89.7742	14.3355	6.49491	6.6086	9.30015	9.37265	9.44837	9.54126	9.54516	4.02841	57.3898	48.5771	105.967	111.43	114.929	117.875	117.875	13.3199	11.4663	9.65509	14.8115	15.0994	15.3555	15.6354	15.6354	5.35142	21.2574	26.5449	47.8023	53.7538	57.5303	60.9999	62.5292	15.4662	7.39161
Lesotho	Lesotho2004	14708	405	36.316	1614	2	1990	2004.92	38.7289	26.2329	64.9619	74.0821	78.4517	82.921	83.5804	19.912	6.30447	5.26315	8.23271	8.83885	9.22601	9.24351	9.23618	4.37169	37.1431	29.768	66.9111	77.9061	83.6969	88.891	88.891	23.5561	8.66163	8.01402	11.8976	12.7395	13.4167	13.8494	13.8494	7.87985	40.3936	22.1586	62.5522	69.4981	72.2517	75.9838	77.2686	15.6984	9.42713
Lesotho	Lesotho2004	14708	405	36.316	1614	2	1988	2004.92	37.7778	27.0789	64.8567	71.8661	76.0992	78.1544	80.9691	17.2299	6.54899	5.95662	8.25196	8.69848	8.69283	8.79584	9.16162	4.7365	35.6867	27.7856	63.4723	69.0279	75.1509	77.2572	83.0669	20.9226	9.12045	7.82762	11.3461	11.6572	12.103	12.2259	13.4111	7.87426	40.2103	26.4608	66.6711	75.1416	77.6172	79.6239	79.6239	13.878	8.32579
Lesotho	Lesotho2004	14708	405	36.316	1614	2	1986	2004.92	26.3488	41.1067	67.4555	79.1726	85.3317	92.9448	93.7203	28.1647	6.77608	6.9969	9.65501	10.3224	11.038	12.1204	12.1337	7.08957	29.0324	43.7556	72.788	87.5787	95.8308	108.032	108.032	38.0102	10.8431	11.7303	16.0164	16.8842	18.3126	20.1073	20.1073	12.7394	23.8027	38.5205	62.3231	71.1351	75.2634	77.9183	79.6101	18.436	8.16806
Lesotho	Lesotho2004	14708	405	36.316	1614	2	1984	2004.92	32.3756	25.4391	57.8146	71.1581	75.9765	89.4914	92.8423	37.177	7.71756	6.83829	8.33673	9.36343	9.63919	11.7106	12.157	9.6023	27.5492	24.586	52.1352	63.8333	68.4836	84.8667	91.4489	41.4761	8.14815	9.35084	12.2194	13.051	13.3787	16.1538	17.3379	13.0661	36.7895	26.2494	63.0389	78.0973	83.115	93.494	93.494	32.5041	12.4661
Lesotho	Lesotho2004	14708	405	36.316	1614	2	1982	2004.92	31.9225	16.1897	48.1122	65.1125	79.1634	92.1532	92.1532	46.267	7.91989	4.46769	9.20079	11.6857	12.7514	14.6466	14.6466	11.663	26.316	15.4548	41.7708	53.8831	72.8949	80.3017	80.3017	40.2105	9.62595	5.99969	11.9441	13.7769	16.1072	16.9355	16.9355	11.743	38.2372	17.0812	55.3184	77.6873	86.6356	105.714	105.714	53.3462	12.9584
Lesotho	Lesotho2004	14708	405	36.316	1614	2	1980	2004.92	25.8994	55.5267	81.4262	96.5006	102.606	109.162	115.391	36.9755	7.8473	10.316	12.5503	14.0746	14.5948	15.1765	16.454	11.5803	24.2512	44.4865	68.7376	71.2118	72.7096	81.2235	81.2235	13.4075	10.2547	12.5379	16.9575	17.0616	17.101	18.9271	18.9271	9.39653	27.598	66.9773	94.5753	122.775	133.986	138.513	151.314	62.6648	11.9649
Lesotho	Lesotho2004	14708	405	36.316	1614	3	2003.5	2004.92	41.5688	45.408	86.9768	96.4068	102.14	107.237	113.028	28.5326	5.31225	5.14231	7.91568	8.06958	8.46042	8.81312	8.94414	4.161	42.0726	51.0449	93.1176	104.288	113.298	118.022	127.702	38.135	6.60353	8.60855	10.9987	11.4868	12.0434	12.2454	12.6706	6.95116	41.039	39.4704	80.5093	88.0834	90.2549	95.7465	97.6606	18.6531	8.13256
Lesotho	Lesotho2004	14708	405	36.316	1614	3	2000.5	2004.92	47.255	40.7864	88.0414	93.2032	96.501	100.085	101.05	14.2647	5.58101	4.69838	6.83427	6.91546	7.09235	7.22348	7.23348	2.74443	54.9471	35.2589	90.206	95.5415	99.6315	102.76	103.956	15.1135	8.74974	6.33741	10.119	10.0211	10.0701	10.227	10.2713	3.87716	38.8892	46.7143	85.6036	90.5951	93.1191	97.1538	97.8847	13.4309	6.95695
Lesotho	Lesotho2004	14708	405	36.316	1614	3	1997.5	2004.92	44.8259	30.7624	75.5883	81.5322	83.5188	87.1075	91.1384	16.8217	5.33887	4.19318	6.32429	6.50594	6.58851	6.96015	7.38992	4.08215	47.586	38.2076	85.7937	91.7503	93.6664	97.1713	98.5514	13.955	7.67602	7.07166	9.7759	10.04	10.0243	10.2597	10.2249	4.14168	42.0648	23.3128	65.3776	71.3062	73.3648	77.0374	83.641	19.5409	6.84052
Lesotho	Lesotho2004	14708	405	36.316	1614	3	1994.5	2004.92	43.8163	27.5965	71.4128	79.0547	83.0988	85.791	87.0207	16.8083	5.99396	4.38313	7.28111	7.41754	7.42213	7.61858	7.66264	3.44156	46.8586	28.5064	75.365	83.808	86.6282	89.5122	90.543	16.4151	8.43377	6.16931	10.0435	10.2389	10.1028	10.2741	10.3829	4.91868	40.8196	26.677	67.4966	74.3725	79.5558	82.0637	83.4991	17.1608	7.1231
Lesotho	Lesotho2004	14708	405	36.316	1614	3	1991.5	2004.92	39.135	34.9333	74.0683	81.4661	84.5328	88.07	88.8892	16.0065	5.01526	5.35011	7.15409	7.42273	7.50431	7.53971	7.54214	3.66828	55.3758	44.1799	99.5557	107.961	111.335	115.298	115.298	17.483	9.126	7.7325	11.9438	12.2597	12.5116	12.8392	12.8392	5.71197	23.4851	25.7072	49.1923	55.4744	58.1631	61.1677	62.9027	14.4197	5.95637
Lesotho	Lesotho2004	14708	405	36.316	1614	3	1988.5	2004.92	37.8787	25.6486	63.5274	70.557	75.8187	78.8081	80.6934	18.3305	5.56898	4.62564	6.97587	7.34942	7.49452	7.82695	8.01853	4.1548	31.2123	26.757	57.9694	64.1685	71.3217	74.0581	77.827	21.0796	7.18804	6.3257	9.19362	9.46934	10.2006	10.1282	10.8134	6.65893	45.6865	24.5557	70.2421	78.1342	81.5456	84.7614	84.8944	15.7592	7.60467
Lesotho	Lesotho2004	14708	405	36.316	1614	3	1985.5	2004.92	28.1136	34.2992	62.4128	75.4605	81.0652	90.05	91.5465	31.0731	5.46871	5.24002	7.21694	8.12691	8.84843	10.3248	10.376	6.67527	28.4581	34.6438	63.102	77.4597	83.8407	97.6235	99.4312	38.7761	8.63016	8.52052	12.2178	13.1919	14.1142	16.417	16.4894	10.831	27.7836	34.0455	61.8291	73.6308	78.4522	82.1787	83.3202	22.9074	6.83895
Lesotho	Lesotho2004	14708	405	36.316	1614	3	1982.5	2004.92	32.0565	22.516	54.5725	69.1603	80.0621	93.7767	95.291	43.0689	6.50626	5.01976	7.95501	9.49234	10.2707	11.9918	12.2445	9.69961	26.9476	23.0411	49.9886	61.2575	75.8403	86.3199	89.2078	41.2828	7.6319	7.36118	10.772	12.3985	13.8127	14.9379	15.1427	10.9051	37.2166	22.0263	59.243	77.53	84.4678	101.673	101.673	45.1024	10.7189
Lesotho	Lesotho2004	14708	405	36.316	1614	3	1979.5	2004.92	35.7145	48.8053	84.5198	100.175	106.363	111.391	121.994	40.9341	8.34961	8.15229	12.0077	12.4451	12.9035	13.3309	15.2197	13.8687	37.1258	49.0191	86.1448	91.744	95.8644	102.209	102.209	17.5783	11.5657	11.907	17.4276	17.8712	18.2804	19.2635	19.2635	8.9996	34.2153	48.5512	82.7665	109.336	117.864	121.446	143.741	66.4766	11.4936
Lesotho	Lesotho2004	14708	405	36.316	1614	4	2003	2004.92	41.2553	45.2614	86.5167	96.3401	101.461	106.614	111.418	27.2596	4.31809	4.67046	6.54947	6.89677	7.26773	7.53021	7.56079	3.61467	40.5374	45.9655	86.5029	97.4465	105.341	110.617	118.428	34.948	5.46756	6.98413	8.61274	9.28216	9.78506	9.98938	10.0973	6.07918	42.0231	44.5379	86.561	95.2061	97.4231	102.454	104.277	19.3943	6.91814
Lesotho	Lesotho2004	14708	405	36.316	1614	4	1999	2004.92	48.4382	36.1486	84.5867	87.5366	89.8534	93.0133	95.6159	12.0483	5.54376	4.08842	6.43517	6.52864	6.56785	6.91702	7.00674	2.45501	59.3402	39.8558	99.196	102.791	105.823	107.695	109.008	10.8922	8.10856	5.99353	9.48108	9.59548	9.59954	9.59582	9.53571	2.60499	37.4554	32.4294	69.8849	72.1796	73.7644	78.2666	82.1868	13.2263	6.63947
Lesotho	Lesotho2004	14708	405	36.316	1614	4	1995	2004.92	43.4098	26.9127	70.3225	78.8272	82.7342	85.6001	87.1454	18.0954	5.18205	3.59181	6.11245	6.43941	6.63999	6.79424	6.99168	3.33211	43.9936	29.1902	73.1838	81.9935	84.5272	88.0758	88.8541	16.9077	7.66804	5.62635	9.00759	9.17368	9.09603	9.22694	9.29494	4.36543	42.8174	24.5807	67.3981	75.6085	80.818	83.034	85.3481	19.2473	6.69299
Lesotho	Lesotho2004	14708	405	36.316	1614	4	1991	2004.92	38.9065	32.2239	71.1303	78.4507	82.434	86.2208	86.9017	16.9791	4.4072	4.31217	6.19295	6.56379	6.57799	6.59749	6.5986	3.18173	47.5131	39.5628	87.0759	95.2249	99.8037	103.753	103.753	18.2673	7.21518	6.4871	10.1159	10.5964	10.7153	11.1051	11.1051	5.3288	30.2264	24.6106	54.837	61.2419	64.5328	68.131	69.5398	15.5558	5.80106
Lesotho	Lesotho2004	14708	405	36.316	1614	4	1987	2004.92	32.4355	33.7043	66.1398	75.3356	80.4692	85.0878	87	22.3376	4.50367	4.5177	6.20374	6.67284	7.06971	7.55035	8.04314	4.6197	32.7403	35.0333	67.7736	77.5451	84.6776	91.6432	94.7199	28.9054	6.90195	7.04389	9.73731	10.543	11.4403	12.3621	13.0997	8.27445	32.1133	32.3881	64.5015	73.1343	76.3745	78.6682	79.3675	15.8911	5.46968
Lesotho	Lesotho2004	14708	405	36.316	1614	4	1983	2004.92	32.1761	21.3657	53.5419	68.5352	77.5731	90.8607	92.8934	41.5776	5.67679	4.40828	6.74686	7.93498	8.4033	10.0573	10.4557	8.32055	26.9747	20.3742	47.3489	59.2374	70.2767	82.8387	86.7529	41.3625	6.42568	5.97679	8.87134	10.2085	11.2009	12.7375	13.269	9.80663	37.3897	22.3942	59.7839	78.0869	84.956	99.0474	99.0474	41.76	9.33134
Lesotho	Lesotho2004	14708	405	36.316	1614	4	1979	2004.92	36.4427	52.5072	88.9499	108.203	114.81	119.348	129.003	43.9641	7.43021	8.57637	11.3029	11.1452	11.9557	12.2262	13.9944	13.3271	36.0178	57.609	93.6268	106.783	112.766	118.437	118.437	27.3732	9.93967	14.1568	17.7798	18.6871	19.8596	20.3329	20.3329	11.9063	36.9079	47.0275	83.9353	109.903	117.232	120.499	141.45	62.7841	10.8245
Lesotho	Lesotho2004	14708	405	36.316	1614	5	2002.5	2004.92	43.9998	44.7835	88.7833	97.4141	102.116	106.792	110.688	24.0387	3.88427	4.1382	5.70728	5.9836	6.28685	6.47585	6.49953	3.05953	45.3061	45.178	90.4842	100.189	107.06	111.744	118.014	30.2684	5.0699	5.89289	7.53478	7.99303	8.35765	8.45988	8.49335	5.09484	42.6211	44.3805	87.0016	94.514	96.9909	101.66	103.183	17.7232	6.29696
Lesotho	Lesotho2004	14708	405	36.316	1614	5	1997.5	2004.92	44.3295	30.6244	74.9539	80.6083	83.6953	86.5913	89.3792	15.5941	4.61226	3.19929	5.38903	5.54787	5.69908	5.95924	6.10881	3.06245	50.4794	34.5175	84.9969	90.154	93.0292	95.4981	96.6037	12.6849	6.52754	4.9679	8.02142	8.23762	8.21379	8.31918	8.26828	2.97391	38.075	26.6754	64.7504	70.9086	74.2102	77.5314	81.9601	18.4011	5.68246
Lesotho	Lesotho2004	14708	405	36.316	1614	5	1992.5	2004.92	41.5817	32.4334	74.0151	80.9889	84.0472	87.5554	88.6073	15.7586	4.15639	3.76021	5.56414	5.78624	5.7141	5.77244	5.80742	2.97898	52.24	39.2026	91.4426	100.218	103.285	106.99	107.652	17.8412	6.57388	5.7624	8.89629	9.06957	9.18309	9.40541	9.45846	4.56035	31.1401	25.6922	56.8323	61.9607	65.0039	68.2865	69.7707	13.718	4.902
Lesotho	Lesotho2004	14708	405	36.316	1614	5	1987.5	2004.92	33.5929	31.3486	64.9415	73.6478	79.2359	83.8571	85.3665	21.8435	4.14274	3.87122	5.73289	6.22957	6.57474	7.03363	7.363	4.02116	30.4535	32.7005	63.154	72.325	79.8796	86.1395	88.5312	27.0879	5.93824	5.97708	8.54786	9.24514	10.0608	10.6324	11.186	7.01879	36.9923	29.9817	66.974	75.2089	78.8825	81.9125	82.5311	16.6738	5.11818
Lesotho	Lesotho2004	14708	405	36.316	1614	5	1982.5	2004.92	31.299	27.1995	58.4986	73.0678	81.8917	94.959	96.7514	40.6297	5.55958	4.19498	6.44091	7.31122	7.62951	9.2396	9.5604	7.68179	26.6313	25.8857	52.517	62.9861	72.507	85.3409	88.8017	38.2959	5.84487	6.57931	8.76643	9.67841	10.3799	11.9768	12.4208	9.14157	36.1141	28.5647	64.6788	83.5646	91.6287	104.958	104.958	43.0644	9.14826
Lesotho	Lesotho2009	14429	400	36.0725	1431	1	2008.5	2009.92	46.2259	49.5194	95.7454	110.541	119.38	123.095	124.405	31.6944	9.93622	9.35052	14.2086	14.7435	15.9603	16.0277	16.1584	6.86574	64.5745	52.0643	116.639	132.367	141.077	143.344	145.864	33.0842	18.3365	13.7257	23.1946	23.7273	24.1276	24.0821	24.2712	9.42211	28.8186	46.8134	75.632	89.3925	98.3471	103.566	103.566	30.2195	12.7813
Lesotho	Lesotho2009	14429	400	36.0725	1431	1	2007.5	2009.92	41.974	50.6582	92.6322	111.603	116.787	122.88	124.206	34.7976	8.97184	10.4108	12.7844	13.8983	13.9022	14.4214	14.5808	6.4383	48.0605	53.4749	101.535	120.215	126.305	132.611	135.162	37.4272	13.6107	15.4329	20.9182	20.6582	20.8815	21.5001	21.6168	9.09138	35.5477	47.4729	83.0206	102.302	106.568	112.438	112.438	32.0811	12.8239
Lesotho	Lesotho2009	14429	400	36.0725	1431	1	2006.5	2009.92	35.3194	45.2245	80.5439	94.3333	97.5462	101.419	101.419	22.7038	11.0214	9.80135	15.1701	16.9748	16.9661	16.8921	16.8921	5.56537	55.1589	54.7853	109.944	125.472	130.359	134.838	134.838	27.9691	19.4753	17.1004	26.6309	29.0532	28.676	28.3312	28.3312	8.06027	13.6733	34.7613	48.4347	60.3707	61.7157	64.8877	64.8877	17.2905	7.70573
Lesotho	Lesotho2009	14429	400	36.0725	1431	1	2005.5	2009.92	58.2713	39.7118	97.983	107.52	112.163	113.252	113.252	16.9279	14.6366	10.3352	16.6766	16.6767	16.8394	16.8767	16.8767	4.8126	70.9607	37.1995	108.16	118.92	124.949	126.191	126.191	20.2177	18.6796	12.4847	22.4409	22.528	22.6706	22.7297	22.7297	6.7949	44.8667	42.2812	87.1479	95.3823	98.5094	99.4396	99.4396	13.4651	17.3708
Lesotho	Lesotho2009	14429	400	36.0725	1431	1	2004.5	2009.92	34.8313	42.9224	77.7537	86.3255	91.4678	98.8015	101.877	26.1573	9.80834	10.1535	14.877	14.8823	14.4452	14.7387	14.7149	7.807	51.1311	50.6527	101.784	109.886	115.204	127.979	127.979	29.1632	16.2423	16.0077	23.7682	22.8413	22.6883	23.0263	23.0263	13.5497	18.1811	34.0769	52.258	61.3424	66.2935	67.6982	74.3377	23.2971	9.70371
Lesotho	Lesotho2009	14429	400	36.0725	1431	1	2003.5	2009.92	31.5365	25.162	56.6984	64.8223	66.3047	75.4734	78.515	23.1279	7.97958	7.56898	10.844	10.8348	10.8554	11.9319	12.1374	7.23206	41.4406	32.0725	73.5131	80.5483	81.9274	96.685	96.685	25.0105	12.6013	13.0486	16.8916	17.2173	17.2677	19.8211	19.8211	12.3902	20.0212	17.4971	37.5183	46.807	48.4019	51.1921	57.6224	20.8877	11.3118
Lesotho	Lesotho2009	14429	400	36.0725	1431	1	2002.5	2009.92	31.7502	37.5086	69.2589	75.76	77.2364	80.9288	80.9288	12.5383	8.39798	9.69251	12.5726	12.6514	12.5931	12.7584	12.7584	4.21732	29.1565	41.2504	70.4069	76.1698	77.5055	81.8475	81.8475	12.3071	12.8386	14.3446	19.8067	19.3348	19.1751	19.1453	19.1453	5.59812	34.3502	33.551	67.9012	75.1659	76.7975	79.8004	79.8004	12.766	13.4466
Lesotho	Lesotho2009	14429	400	36.0725	1431	1	2001.5	2009.92	16.7413	34.6108	51.3521	57.8961	62.3572	65.848	66.2816	15.7376	5.85304	8.35538	10.0649	10.6409	10.8885	11.4016	11.3293	4.49963	23.0011	42.9697	65.9708	69.9432	74.8984	75.9301	76.7605	11.5518	9.64059	13.2566	15.8312	15.9355	16.2179	16.2039	16.1477	5.40158	10.0538	25.6561	35.7099	45.1542	49.0742	55.1071	55.1071	20.1154	6.74887
Lesotho	Lesotho2009	14429	400	36.0725	1431	1	2000.5	2009.92	59.1616	45.2786	104.44	113.381	118.389	123.332	123.75	21.5612	12.5691	10.4488	16.6624	17.4112	17.4047	17.5016	17.4939	6.54053	59.3119	56.5855	115.897	123.9	130.7	134.119	134.919	21.5147	19.2782	14.6136	25.496	26.1183	26.1353	26.1317	26.0594	9.13426	59.0007	32.5825	91.5832	101.551	104.709	111.324	111.324	21.7305	18.1801
Lesotho	Lesotho2009	14429	400	36.0725	1431	1	1999.5	2009.92	33.7816	31.6507	65.4323	73.8091	76.0549	81.0363	81.6166	17.3174	14.3219	8.50788	17.6246	17.8052	17.8328	17.5191	17.4763	6.51667	40.0866	23.8143	63.9009	77.411	80.8557	88.0763	88.0763	25.8257	15.6434	9.92049	19.9671	20.8808	20.8562	20.8186	20.8186	11.3017	26.5274	39.7091	66.2365	69.3932	70.3499	72.9128	74.0869	8.40731	18.2986
Lesotho	Lesotho2009	14429	400	36.0725	1431	1	1998.5	2009.92	20.5215	26.8937	47.4153	54.8993	55.9889	60.6207	61.2668	14.541	8.07677	11.7779	14.9319	15.2141	15.4411	16.0825	16.1619	5.35082	37.7091	18.3884	56.0975	65.5361	67.6188	76.6988	76.6988	21.8257	16.141	8.7777	20.0693	20.3847	20.8347	21.9313	21.9313	8.89511	3.89771	34.7073	38.605	43.9499	43.9499	43.9499	45.3135	6.97789	2.56418
Lesotho	Lesotho2009	14429	400	36.0725	1431	1	1997.5	2009.92	43.9193	27.683	71.6023	77.6232	78.2602	82.3729	82.3729	11.6012	12.3097	8.91938	14.8629	15.1887	15.1922	15.5953	15.5953	4.45747	58.3844	33.1013	91.4857	92.0873	93.331	98.5667	98.5667	7.79407	21.6966	15.8851	27.8424	27.885	27.9806	28.6278	28.6278	5.22452	27.0048	21.2432	48.2481	60.2874	60.2874	63.1517	63.1517	15.6592	13.7068
Lesotho	Lesotho2009	14429	400	36.0725	1431	1	1996.5	2009.92	44.0294	15.6437	59.6731	66.4402	68.7502	70.0853	70.0853	11.0729	11.537	5.83359	13.0966	13.5597	13.4579	13.4119	13.4119	4.15206	54.3317	19.8642	74.1959	74.1959	77.1101	77.1101	77.1101	3.1477	18.959	9.78855	22.0741	22.0741	21.9301	21.9301	21.9301	3.19918	32.6096	10.755	43.3646	57.1485	58.7969	61.5415	61.5415	19.0008	12.311
Lesotho	Lesotho2009	14429	400	36.0725	1431	1	1995.5	2009.92	35.2692	9.52869	44.7979	56.2705	62.1826	62.1826	63.3987	19.4732	10.3256	5.01331	10.724	11.6258	11.7706	11.7706	11.8415	5.88354	61.9201	10.8735	72.7936	82.9802	90.8472	90.8472	90.8472	19.471	18.6903	8.83544	18.8862	19.8866	20.3806	20.3806	20.3806	8.44898	5.93696	8.19623	14.1332	27.0608	30.8169	30.8169	33.4971	19.6415	5.79102
Lesotho	Lesotho2009	14429	400	36.0725	1431	1	1994.5	2009.92	39.4985	24.1995	63.698	72.5724	79.1428	80.5921	81.8755	19.4142	11.6363	9.02508	14.3199	14.4865	15.3812	15.4362	15.5869	5.74273	67.5185	23.6361	91.1546	101.05	107.11	107.11	107.11	17.5558	21.6035	11.6063	24.8469	24.1665	25.4852	25.4852	25.4852	8.16338	10.9506	24.4225	35.3731	43.0993	50.2188	53.4011	56.1409	21.5294	10.7073
Lesotho	Lesotho2009	14429	400	36.0725	1431	1	1993.5	2009.92	42.5936	25.2008	67.7944	69.6535	78.7212	80.2819	80.2819	13.3957	15.7456	7.37041	18.4519	18.235	19.5569	19.7252	19.7252	5.128	43.5804	28.5078	72.0882	73.0838	75.6167	75.6167	75.6167	3.8026	19.7192	11.4497	23.446	23.7208	24.0874	24.0874	24.0874	3.23878	41.417	21.919	63.336	66.0968	82.4838	85.7008	85.7008	23.8771	20.7665
Lesotho	Lesotho2009	14429	400	36.0725	1431	1	1992.5	2009.92	41.2659	25.7284	66.9943	69.1777	75.3084	75.3084	75.3084	8.91107	13.4972	8.94732	15.3408	15.3292	15.4683	15.4683	15.4683	4.08894	52.7681	37.9881	90.7562	92.8963	94.2744	94.2744	94.2744	3.86932	22.1748	17.4134	26.5373	26.4037	26.0527	26.0527	26.0527	3.40576	30.1901	13.4512	43.6413	45.865	57.2672	57.2672	57.2672	14.2477	15.214
Lesotho	Lesotho2009	14429	400	36.0725	1431	1	1991.5	2009.92	44.5685	22.9706	67.5392	71.5161	71.5161	71.5161	71.5161	4.26498	14.2098	11.79	14.5091	15.294	15.294	15.294	15.294	3.13399	49.8995	28.7025	78.602	86.2133	86.2133	86.2133	86.2133	8.26059	18.618	21.5426	23.0221	23.559	23.559	23.559	23.559	6.07766	38.0064	15.9676	53.9739	53.9739	53.9739	53.9739	53.9739	0	18.1023
Lesotho	Lesotho2009	14429	400	36.0725	1431	1	1990.5	2009.92	58.6184	23.341	81.9593	91.9853	95.1919	97.242	97.242	16.6471	15.7478	9.56878	18.093	18.7557	19.0729	19.221	19.221	6.81614	51.88	26.2539	78.1339	96.8361	102.129	102.129	102.129	26.0294	22.7834	10.8683	24.7017	26.8504	27.356	27.356	27.356	12.0472	65.5045	19.5806	85.0851	86.3723	87.5233	91.9837	91.9837	7.54016	24.8275
Lesotho	Lesotho2009	14429	400	36.0725	1431	1	1989.5	2009.92	32.1318	11.0726	43.2044	50.835	54.821	60.2957	60.2957	17.863	11.969	5.08955	13.8292	13.6689	13.6814	13.8611	13.8611	7.68351	22.1742	10.4491	32.6233	46.6635	52.7647	58.7142	58.7142	26.9707	13.794	7.79736	18.4561	18.6829	18.8286	19.4184	19.4184	13.2535	43.4191	11.9686	55.3877	56.8183	58.3657	63.2832	63.2832	8.35851	18.6581
Lesotho	Lesotho2009	14429	400	36.0725	1431	1	1988.5	2009.92	36.3077	22.3503	58.658	61.9575	61.9575	66.9968	66.9968	8.8584	11.9278	8.49865	14.3318	14.6219	14.6219	15.2652	15.2652	5.53933	25.3874	26.1184	51.5058	57.6704	57.6704	65.5425	65.5425	14.799	14.1102	14.57	18.5063	19.0096	19.0096	19.8696	19.8696	9.88417	45.7894	17.3992	63.1886	63.1886	63.1886	64.7919	64.7919	1.71137	21.7854
Lesotho	Lesotho2009	14429	400	36.0725	1431	1	1987.5	2009.92	46.6039	28.1535	74.7574	78.8538	78.8538	80.5828	80.5828	6.2961	14.6919	12.2824	17.5179	17.5655	17.5655	17.6083	17.6083	4.27505	50.1225	46.0437	96.1662	102.432	102.432	104.146	104.146	8.82933	24.5511	21.5425	28.1671	28.0365	28.0365	27.9792	27.9792	7.48055	42.6478	5.86556	48.5134	49.9311	49.9311	51.6798	51.6798	3.32784	22.682
Lesotho	Lesotho2009	14429	400	36.0725	1431	1	1986.5	2009.92	24.7215	24.5903	49.3118	53.3992	54.8037	55.3591	55.3591	6.36094	12.5548	11.1092	16.3783	17.5245	18.3221	18.4369	18.4369	5.73138	30.5557	30.911	61.4667	65.7577	65.7577	65.7577	65.7577	4.57199	19.8482	17.4437	24.9007	25.9257	25.9257	25.9257	25.9257	5.18284	16.6319	16.7044	33.3363	37.1686	40.1569	41.2286	41.2286	8.16452	13.4297
Lesotho	Lesotho2009	14429	400	36.0725	1431	1	1985.5	2009.92	32.3216	40.0178	72.3393	80.5408	84.7599	85.455	85.455	14.1385	17.3227	13.6157	21.5686	21.702	22.2983	22.376	22.376	8.65	24.6079	21.2311	45.839	51.0938	51.0938	51.0938	51.0938	5.50717	19.5855	15.6209	26.7947	26.9444	26.9444	26.9444	26.9444	6.20859	40.2371	61.0336	101.271	112.465	120.172	121.64	121.64	22.6645	24.4002
Lesotho	Lesotho2009	14429	400	36.0725	1431	1	1984.5	2009.92	21.7514	42.7781	64.5295	71.1112	74.5612	76.3006	82.567	19.2817	12.9247	15.9565	21.0453	21.7874	22.1932	22.4065	24.8106	11.383	35.3044	24.4437	59.7481	62.6534	62.6534	65.7784	65.7784	6.41352	22.392	18.3253	28.6537	28.7903	28.7903	29.1804	29.1804	6.1446	3.62086	57.5191	61.1399	71.0268	78.5736	78.5736	90.9519	31.7533	3.6961
Lesotho	Lesotho2009	14429	400	36.0725	1431	2	2009	2009.92	48.9263	43.0306	91.9569	103.768	113.607	118.68	120.591	31.5344	9.24243	6.79651	10.7988	11.3107	12.3414	12.3488	12.3633	5.7522	65.1856	49.5086	114.694	127.07	138.035	142.195	145.886	35.2329	13.5723	11.4754	15.9349	16.6821	17.8418	17.6236	17.6325	8.37472	33.1292	36.8822	70.0115	81.2126	89.8073	95.84	95.84	27.7729	9.27367
Lesotho	Lesotho2009	14429	400	36.0725	1431	2	2007	2009.92	38.6394	47.9215	86.5609	103.016	107.215	112.218	112.918	28.8549	6.98516	6.80549	9.35124	10.9067	10.754	11.0438	11.071	5.32831	51.6455	54.1364	105.782	122.92	128.395	133.786	135.125	32.8146	12.3463	10.7539	16.8568	17.8792	17.6709	17.7702	17.6871	7.33583	24.6795	41.0436	65.7232	81.4594	84.3012	88.8768	88.8768	24.7824	6.92066
Lesotho	Lesotho2009	14429	400	36.0725	1431	2	2005	2009.92	47.2083	41.3342	88.5424	97.6006	102.479	106.574	108.112	21.4704	7.9027	7.52815	10.1989	10.3994	10.2986	10.109	10.4612	5.45004	61.683	44.0635	105.747	115.177	120.868	127.708	127.708	24.5587	11.296	10.6795	15.6321	15.6534	15.639	15.888	15.888	8.54283	32.1581	38.4301	70.5882	79.2313	83.2228	84.3794	87.6133	18.3182	9.93018
Lesotho	Lesotho2009	14429	400	36.0725	1431	2	2003	2009.92	31.6367	31.0504	62.6871	70.0182	71.4982	77.8731	79.4538	17.8881	5.85692	6.18795	8.29775	8.43967	8.48318	8.87215	8.85839	4.81876	35.8982	36.3222	72.2204	78.6353	79.9917	89.5167	89.5167	18.6427	8.83174	9.37233	12.5788	12.5571	12.4909	12.9628	12.9628	7.75208	27.0154	25.4265	52.4419	60.7338	62.3479	65.2512	68.5136	16.9612	7.9673
Lesotho	Lesotho2009	14429	400	36.0725	1431	2	2001	2009.92	37.7359	39.6752	77.4111	85.2252	89.9568	94.1773	94.6031	18.6345	7.00121	7.11058	10.2107	11.145	11.2444	11.6061	11.56	5.04802	40.9808	49.4539	90.4347	96.5094	102.363	104.609	105.425	16.4809	11.2067	9.76352	15.3009	15.7002	15.9758	15.8199	15.7177	6.49418	34.2658	28.9102	63.176	72.9182	76.4583	82.7786	82.7786	20.9245	10.1516
Lesotho	Lesotho2009	14429	400	36.0725	1431	2	1999	2009.92	27.3996	29.3885	56.7881	64.7367	66.4178	71.2347	71.8462	15.9647	7.33349	6.75236	9.06175	9.64195	9.86185	9.89997	9.92444	5.3637	38.9923	21.2894	60.2818	71.8013	74.5773	82.6695	82.6695	23.8238	9.93141	6.18101	11.5007	13.0177	13.3435	13.8383	13.8383	9.2322	15.1319	37.6541	52.786	56.9751	57.4669	58.8058	60.0685	7.68837	8.95852
Lesotho	Lesotho2009	14429	400	36.0725	1431	2	1997	2009.92	43.9752	21.5394	65.5146	71.8929	73.3269	76.0421	76.0421	11.2655	8.65869	5.47729	10.097	10.6525	10.6024	10.7059	10.7059	3.73328	56.3511	26.446	82.7971	83.118	85.1665	87.8032	87.8032	5.458	13.5941	9.12959	16.2718	16.2704	16.3279	16.5665	16.5665	3.13181	29.8918	15.8069	45.6987	58.5847	59.3608	62.1644	62.1644	17.2543	9.57366
Lesotho	Lesotho2009	14429	400	36.0725	1431	2	1995	2009.92	37.3033	16.3793	53.6827	63.8355	70.0825	70.7653	72.0146	19.3719	7.8559	4.81376	8.85328	9.47542	10.2028	10.2446	10.4036	5.46068	64.5604	17.3308	81.8912	91.9324	98.8921	98.8921	98.8921	18.5173	14.9496	6.57417	15.445	15.7152	17.0898	17.0898	17.0898	8.126	8.39811	15.49	23.8881	34.1456	39.5973	41.0631	43.7754	20.374	5.43213
Lesotho	Lesotho2009	14429	400	36.0725	1431	2	1993	2009.92	41.8906	25.3548	67.2454	69.2563	76.9137	77.6972	77.6972	11.2053	11.0825	5.9979	11.9177	11.7681	12.7098	12.8034	12.8034	4.33357	48.2086	33.3526	81.5612	83.1063	85.0835	85.0835	85.0835	3.83516	15.6728	10.3015	17.6418	17.792	17.7211	17.7211	17.7211	3.17733	35.1646	17.2157	52.3803	54.9033	68.9097	70.5161	70.5161	19.1383	13.0361
Lesotho	Lesotho2009	14429	400	36.0725	1431	2	1991	2009.92	51.2456	23.186	74.4316	81.4531	83.0065	83.9552	83.9552	10.2895	12.1412	7.99108	12.7478	13.5368	13.6396	13.6729	13.6729	4.33178	50.7975	27.8868	78.6843	91.7565	94.2911	94.2911	94.2911	16.9396	16.9701	13.8834	18.0827	19.343	19.405	19.405	19.405	7.96223	51.7504	17.8448	69.5952	70.2566	70.8206	72.7931	72.7931	3.43719	16.419
Lesotho	Lesotho2009	14429	400	36.0725	1431	2	1989	2009.92	34.2622	16.2944	50.5567	56.1946	58.242	63.5088	63.5088	13.6418	8.07695	4.87223	8.95548	8.96501	8.91368	9.50464	9.50464	5.63303	23.7061	18.0184	41.7245	51.9769	55.1089	61.9864	61.9864	21.1442	11.0441	7.7478	13.573	13.2019	13.0641	14.044	14.044	9.75422	44.7068	14.6934	59.4002	60.2065	61.0035	64.3628	64.3628	5.27603	13.5429
Lesotho	Lesotho2009	14429	400	36.0725	1431	2	1987	2009.92	36.3276	26.0831	62.4107	66.5047	67.1514	68.3458	68.3458	6.33024	9.14351	8.51917	11.9981	12.9931	13.2618	13.4004	13.4004	3.79645	40.4782	38.1768	78.655	83.9967	83.9967	84.9796	84.9796	6.8645	14.4866	14.0522	18.6849	19.7135	19.7135	19.7891	19.7891	4.53316	31.1812	10.7746	41.9558	44.4953	45.9265	47.3461	47.3461	5.62639	14.6163
Lesotho	Lesotho2009	14429	400	36.0725	1431	2	1985	2009.92	27.4375	41.3881	68.8256	76.2798	80.1663	81.3221	83.8613	16.147	10.855	11.6229	15.643	16.3686	17.1188	17.2185	17.7906	8.251	29.8761	23.1354	53.0116	57.2248	57.2248	58.646	58.646	5.94985	14.3053	11.3358	17.6966	17.9224	17.9224	17.8879	17.8879	4.81141	24.6109	60.2204	84.8313	95.3706	103.023	103.872	109.201	26.6291	14.1459
Lesotho	Lesotho2009	14429	400	36.0725	1431	3	2008.5	2009.92	46.8626	45.206	92.0685	106.227	114.527	119.946	121.661	32.5928	6.69178	6.07273	8.69218	9.33816	9.91961	9.94654	10.0576	4.82925	59.9533	50.5805	110.534	124.979	134.363	139.246	142.55	35.9945	10.0142	9.80081	12.3984	12.9445	13.4718	13.3914	13.5564	6.87818	33.8262	39.8417	73.6679	87.5127	94.6527	100.636	100.636	29.1125	7.42774
Lesotho	Lesotho2009	14429	400	36.0725	1431	3	2005.5	2009.92	43.0801	42.7113	85.7914	96.4122	100.716	104.732	105.742	21.8232	6.09792	6.24741	7.90343	8.47854	8.40826	8.6438	8.74141	4.10802	59.383	47.8537	107.237	118.664	124.076	130.056	130.056	25.5603	9.878	10.2103	14.5407	15.3316	15.1645	15.713	15.713	6.01186	25.8433	37.1832	63.0264	72.7653	75.8525	77.714	79.8385	17.9429	7.17343
Lesotho	Lesotho2009	14429	400	36.0725	1431	3	2002.5	2009.92	27.119	32.1751	59.2941	66.3642	68.8568	74.3189	75.546	17.2763	4.56581	5.49561	6.90452	7.15206	7.24452	7.5606	7.46768	3.66443	32.0062	38.4036	70.4098	76.0002	78.5815	85.4785	85.7367	16.4878	6.90553	8.47534	10.378	10.1686	10.1396	10.3343	10.2778	5.95593	21.8432	25.5198	47.363	56.021	58.4169	62.33	64.5961	18.0898	5.76079
Lesotho	Lesotho2009	14429	400	36.0725	1431	3	1999.5	2009.92	37.5921	34.6175	72.2096	80.5474	83.4397	88.3117	88.8517	17.9374	6.20596	5.89573	8.73458	9.24389	9.24913	9.37728	9.3817	4.84485	45.5377	33.2049	78.7425	88.969	93.1875	99.5856	99.8895	22.9545	8.71267	6.70093	11.739	12.6391	12.7616	13.3946	13.3755	7.96554	29.1527	36.0804	65.2331	71.5574	73.0332	76.2663	77.06	12.6522	7.10545
Lesotho	Lesotho2009	14429	400	36.0725	1431	3	1996.5	2009.92	41.2519	17.7388	58.9908	66.9088	69.8032	71.6184	71.9833	13.807	7.13445	4.39889	8.19346	8.6602	8.60526	8.61535	8.60487	3.34455	58.0743	21.8485	79.9228	83.287	87.2495	89.0064	89.0064	9.87265	11.9092	6.96266	13.2739	13.2511	13.3232	13.404	13.404	3.50382	22.3075	13.1233	35.4308	48.3419	50.0817	51.962	52.7314	17.9361	6.4955
Lesotho	Lesotho2009	14429	400	36.0725	1431	3	1993.5	2009.92	41.0892	24.9643	66.0535	70.4681	77.7204	78.7375	79.1793	14.0541	8.06048	4.89344	9.20332	9.04477	9.96968	10.1016	10.1429	3.85968	54.5857	30.0755	84.6612	89.1347	92.6302	92.6302	92.6302	8.70613	13.4538	7.72853	14.9314	14.6906	14.6922	14.6922	14.6922	3.46526	26.931	19.5467	46.4776	50.8224	62.2444	64.3803	65.2839	19.7229	8.16657
Lesotho	Lesotho2009	14429	400	36.0725	1431	3	1990.5	2009.92	45.4216	19.3446	64.7662	71.9751	74.2128	76.4933	76.4933	12.5393	8.24927	5.92329	9.45543	9.87087	10.0153	10.2187	10.2187	4.86293	42.0582	22.5334	64.5916	77.9574	81.5409	83.3332	83.3332	20.0358	11.7746	10.8675	14.1404	14.8233	14.9365	15.2738	15.2738	8.59399	49.2177	16.0334	65.2511	66.1556	66.9827	69.7992	69.7992	4.86559	12.5271
Lesotho	Lesotho2009	14429	400	36.0725	1431	3	1987.5	2009.92	36.3198	24.5736	60.8934	64.7036	65.1116	67.7646	67.7646	7.31676	7.11931	6.91396	9.57616	10.3559	10.452	10.6985	10.6985	3.70975	35.1676	34.0939	69.2615	74.8904	74.8904	78.6027	78.6027	10.0364	11.3271	12.0837	15.1467	16.3103	16.3103	16.4449	16.4449	5.91159	37.5614	13.4917	51.0531	52.658	53.5521	55.0356	55.0356	4.19674	13.368
Lesotho	Lesotho2009	14429	400	36.0725	1431	3	1984.5	2009.92	24.8869	37.8028	62.6898	69.4372	72.345	73.8307	77.9731	16.3055	9.52128	10.2978	13.7667	15.068	15.7021	15.8989	17.1165	8.56815	28.0954	24.5608	52.6561	56.6114	56.6114	58.8439	58.8439	6.53173	11.5149	10.0186	16.5348	16.8999	16.8999	17.0798	17.0798	5.22522	21.5186	51.3338	72.8524	82.4293	88.3826	89.024	97.5165	26.6022	11.4798
Lesotho	Lesotho2009	14429	400	36.0725	1431	4	2008	2009.92	44.2115	45.1319	89.3434	103.415	110.45	115.487	116.803	30.154	5.83236	4.64916	7.37431	8.17882	8.27374	8.16961	8.22825	4.02835	58.8138	51.4789	110.293	124.998	133.245	138.027	140.557	34.0164	9.76116	7.24508	11.7775	12.5812	12.7213	12.3845	12.3906	5.81721	29.3618	38.6684	68.0302	81.4239	87.1493	92.4563	92.4563	26.2091	5.80501
Lesotho	Lesotho2009	14429	400	36.0725	1431	4	2004	2009.92	39.4393	36.3385	75.7779	84.0448	87.3278	92.5478	94.1065	19.8314	4.66116	5.26026	6.81576	6.8607	6.8917	6.93745	7.19791	4.35888	48.6869	40.3636	89.0506	97.1151	100.772	108.945	108.945	21.8393	6.99518	7.86086	10.6314	10.4591	10.5317	10.8074	10.8074	7.28996	29.6202	32.0632	61.6834	70.1659	73.0417	75.054	78.3014	17.7104	6.09677
Lesotho	Lesotho2009	14429	400	36.0725	1431	4	2000	2009.92	32.4482	34.5608	67.009	74.8923	78.2077	82.7115	83.223	17.3785	5.11649	5.16511	7.46308	7.95918	8.01687	8.26474	8.23968	4.09426	39.9661	35.6187	75.5848	84.1939	88.6115	93.6041	94.0489	19.9738	7.20421	6.01381	9.75318	10.4007	10.6685	11.0869	11.0513	6.46097	24.4517	33.4456	57.8973	64.9936	67.125	71.1095	71.6929	14.6434	5.8093
Lesotho	Lesotho2009	14429	400	36.0725	1431	4	1996	2009.92	40.8579	19.1419	59.9998	68.1484	71.954	73.6858	74.2539	15.164	6.25278	3.78424	6.99466	7.41905	7.54835	7.55183	7.5725	3.3605	60.1182	22.2708	82.3889	87.3286	91.8166	93.1587	93.1587	11.7368	10.5683	5.65904	11.5381	11.4265	11.8494	11.9226	11.9226	4.17725	19.6514	15.6064	35.2578	46.9303	49.9949	52.1611	53.3627	18.7665	6.30757
Lesotho	Lesotho2009	14429	400	36.0725	1431	4	1992	2009.92	46.2713	24.3827	70.654	74.9987	79.7238	80.583	80.583	10.6839	9.23762	5.43301	8.96439	9.30847	9.81853	9.90605	9.90605	3.04379	49.4383	30.7464	80.1847	87.0307	89.2689	89.2689	89.2689	9.8761	12.1957	9.44491	12.2471	13.0763	12.9955	12.9955	12.9955	4.04885	42.8094	17.5796	60.389	62.0336	69.4096	71.1832	71.1832	11.488	10.795
Lesotho	Lesotho2009	14429	400	36.0725	1431	4	1988	2009.92	35.173	20.6139	55.7869	60.728	62.1399	65.6208	65.6208	10.4149	6.20634	5.0138	7.16666	7.69923	7.78989	8.06453	8.06453	3.90264	31.5472	27.4936	59.0408	66.9765	68.6691	73.0469	73.0469	14.8849	9.79791	8.60523	12.205	12.6273	12.5123	12.796	12.796	6.39421	39.1346	13.1325	52.2671	53.8163	54.8962	57.3706	57.3706	5.38488	10.6399
Lesotho	Lesotho2009	14429	400	36.0725	1431	4	1984	2009.92	29.865	33.1308	62.9958	70.9602	73.4267	74.7339	78.3945	16.4339	9.05793	8.99304	12.8279	14.2496	14.7222	14.8975	16.2545	8.12598	40.0493	19.6955	59.7449	65.4294	65.4294	67.4143	67.4143	8.1568	13.2822	8.12527	16.3759	16.4879	16.4879	16.6489	16.6489	5.1738	19.0461	47.6293	66.6755	77.0727	82.1253	82.6822	90.3022	25.3146	9.70428
Lesotho	Lesotho2009	14429	400	36.0725	1431	5	2007.5	2009.92	46.8217	44.1264	90.9482	104.13	110.689	114.99	116.067	27.6319	5.20614	4.1861	7.0627	7.63538	7.92834	7.90311	7.96616	3.48638	61.1034	48.8313	109.935	123.86	131.662	135.791	137.868	31.3828	8.30709	6.13592	10.3669	10.9435	11.3198	11.0898	11.0991	5.07715	32.1953	39.3388	71.534	83.9232	89.1361	93.6177	93.6177	23.7851	6.28581
Lesotho	Lesotho2009	14429	400	36.0725	1431	5	2002.5	2009.92	34.5354	36.8365	71.3719	79.1702	82.7144	88.4605	89.9259	19.98	4.39334	4.90192	6.97848	7.12839	7.03864	7.25583	7.12298	3.75779	40.8041	44.4763	85.2804	91.9423	95.9138	103.344	103.65	20.0818	6.93313	7.18822	10.7375	10.1875	10.1657	10.0678	9.99163	6.49845	27.854	28.5283	56.3823	65.4144	68.4989	72.4173	75.1516	19.8908	5.45403
Lesotho	Lesotho2009	14429	400	36.0725	1431	5	1997.5	2009.92	35.1328	22.8299	57.9628	65.8947	68.261	71.3602	71.8277	14.718	5.15574	3.86043	6.06286	6.44057	6.39676	6.39003	6.3852	3.08772	49.7847	21.6039	71.3886	78.2559	81.7014	86.1484	86.1484	15.8945	7.97994	4.90951	8.90511	9.19333	9.14529	9.57323	9.57323	4.46974	19.0802	24.1614	43.2416	52.3219	53.5185	55.1649	56.1415	13.483	6.27138
Lesotho	Lesotho2009	14429	400	36.0725	1431	5	1992.5	2009.92	44.8403	24.33	69.1703	74.5272	79.6871	80.6799	80.972	12.6787	7.30211	4.41747	7.24945	7.40037	7.95413	8.08012	8.09872	2.85504	53.1564	29.2135	82.3699	89.9067	93.0606	93.0606	93.0606	11.6504	11.0322	7.32281	10.8381	11.3199	11.2627	11.2627	11.2627	3.2646	35.8841	18.9405	54.8246	57.8167	65.1314	67.2094	67.8205	13.7497	7.85296
Lesotho	Lesotho2009	14429	400	36.0725	1431	5	1987.5	2009.92	34.7039	23.6137	58.3177	63.7824	65.6343	68.7297	68.7297	11.0569	5.78919	5.23285	6.92428	7.39894	7.83957	8.05143	8.05143	3.96605	30.4344	26.4715	56.9059	64.4299	65.8936	69.6723	69.6723	13.5367	9.46525	7.60563	11.6056	11.7623	11.8877	11.9454	11.9454	5.66234	39.3209	20.4734	59.7943	62.9646	65.2509	67.5826	67.5826	8.28363	10.0329
Liberia	Liberia1986	17264	156	110.667	4509	1	1985.5	1986.33	53.4832	66.7388	120.222	160.404	172.183	183.209	188.332	77.4174	7.25121	8.90925	11.3579	12.8578	13.2536	13.3148	13.3048	7.72716	57.61	79.6707	137.281	181.522	193.166	203.615	209.102	83.2496	9.74164	12.8131	15.8818	16.6142	17.2032	17.7482	18.0088	10.8233	48.88	52.4618	101.342	137.231	149.163	160.803	165.563	71.4635	10.0049
Liberia	Liberia1986	17264	156	110.667	4509	1	1984.5	1986.33	73.1094	81.6851	154.794	196.99	208.396	220.1	226.158	84.433	9.93779	9.94526	12.7549	13.6745	13.8824	13.6256	13.6748	8.86683	89.2878	80.1489	169.437	208.794	220.006	230.531	241.668	86.9665	15.0697	13.6403	19.3326	19.6798	19.3132	19.4912	19.4355	10.5926	55.0382	83.4405	138.479	183.702	195.324	208.231	209.143	82.0231	13.2513
Liberia	Liberia1986	17264	156	110.667	4509	1	1983.5	1986.33	80.1818	73.9635	154.145	193.582	208.847	219.236	228.757	88.2086	9.61714	8.56984	12.2897	13.0313	13.3824	13.5739	14.0905	8.72027	84.2976	92.6175	176.915	206.38	225.391	234.694	244.812	82.4914	13.0908	13.4009	20.2324	21.5769	21.4149	21.4287	22.0677	13.6611	76.0307	54.7843	130.815	180.422	191.892	203.396	212.352	93.8088	13.93
Liberia	Liberia1986	17264	156	110.667	4509	1	1982.5	1986.33	68.9624	76.4267	145.389	184.147	202.267	218.644	227.432	95.9998	8.47219	9.39359	10.8258	11.7741	11.6838	11.8159	11.8872	9.20676	63.2182	84.0235	147.242	190.46	209.932	224.504	227.377	93.9714	11.0241	12.753	15.1876	15.8255	16.092	16.1831	15.9943	12.6587	74.8344	69.2112	144.046	178.336	195.088	213.161	227.584	97.5971	13.8639
Liberia	Liberia1986	17264	156	110.667	4509	1	1981.5	1986.33	71.792	66.2402	138.032	177.395	192.959	209.534	215.227	89.5564	10.0643	9.36082	13.9266	14.889	14.8662	15.0179	15.3041	8.33197	78.7078	78.9752	157.683	198.682	209.962	226.97	229.828	85.651	14.4694	14.0346	19.8433	21.0134	21.2446	21.5114	21.5916	12.0436	64.9327	53.2227	118.155	155.789	175.496	191.661	200.43	93.2989	12.1588
Liberia	Liberia1986	17264	156	110.667	4509	1	1980.5	1986.33	83.989	87.8529	171.842	207.51	223.073	233.961	238.541	80.5391	9.3438	9.62648	11.8885	12.9988	13.3725	14.2063	14.2947	8.7236	97.3501	90.2602	187.61	226.112	239.402	250.393	252.54	79.9249	14.4349	12.2644	16.3854	18.8282	19.1303	19.2128	19.0055	11.5231	69.734	85.8756	155.61	188.613	206.42	217.182	224.64	81.7516	11.605
Liberia	Liberia1986	17264	156	110.667	4509	1	1979.5	1986.33	79.7764	93.9297	173.706	209.827	233.345	244.589	253.155	96.1504	10.2923	10.157	14.5183	15.8012	16.4195	16.7348	16.2663	9.68391	97.4027	111.289	208.691	251.591	272.24	276.53	279.37	89.3185	15.7992	14.4411	21.0113	22.8466	23.5293	23.4803	23.498	13.6855	62.0032	76.0085	138.012	167.032	193.698	213.432	228.627	105.124	12.2298
Liberia	Liberia1986	17264	156	110.667	4509	1	1978.5	1986.33	63.2249	104.23	167.454	210.609	235.711	246.534	256.784	107.297	8.88122	12.2547	16.5173	17.86	19.5181	19.8343	20.2351	11.5108	72.7401	114.011	186.751	231.986	250.892	255.023	264.86	96.0456	13.1379	17.7583	23.683	25.2538	26.0935	25.8573	26.8786	13.8561	53.8666	94.2988	148.165	188.949	221.152	239.296	249.929	119.464	11.1048
Liberia	Liberia1986	17264	156	110.667	4509	1	1977.5	1986.33	68.1472	75.6648	143.812	188.667	215.641	224.821	232.558	103.652	11.179	10.7125	14.8834	15.9104	17.0531	17.1327	17.2461	11.9647	67.4655	88.5255	155.991	202.137	226.54	232.61	246.863	107.667	15.2323	17.3303	21.6634	23.1965	23.944	24.1531	23.7432	13.8361	68.8252	62.5644	131.39	174.699	204.446	216.591	218.38	100.149	14.8593
Liberia	Liberia1986	17264	156	110.667	4509	1	1976.5	1986.33	65.5705	75.6028	141.173	183.919	210.26	218.517	225.545	98.2405	10.3363	10.3913	13.9439	15.5214	16.4811	16.5522	16.6795	10.7963	54.4796	84.1399	138.619	176.596	199.523	207.166	219.321	93.6886	13.2336	14.0998	18.3716	21.3402	22.5682	22.6758	23.6851	15.5567	78.0594	65.9992	144.059	191.711	221.084	229.862	231.854	102.571	15.414
Liberia	Liberia1986	17264	156	110.667	4509	1	1975.5	1986.33	87.5391	106.134	193.673	229.739	245.057	257.963	263.045	86.0355	11.3182	13.5195	16.8787	17.8302	17.6774	17.6965	17.7753	11.3851	97.1345	108.747	205.882	242.764	249.095	261.69	267.027	76.9975	16.7093	17.9917	22.2727	23.2069	23.401	23.1514	23.3377	13.0405	76.2241	103.236	179.46	214.868	238.4	251.668	256.458	93.8376	16.0907
Liberia	Liberia1986	17264	156	110.667	4509	1	1974.5	1986.33	79.5438	119.16	198.704	230.813	248.445	271.386	279.329	100.618	14.6408	14.544	18.1388	19.4553	19.4335	20.7358	20.3544	13.0985	91.6645	120.743	212.407	247.643	263.632	289.439	297.101	107.535	20.4786	21.9814	27.574	29.2623	28.9178	29.9258	29.5874	19.2574	68.0894	117.958	186.048	215.309	234.617	253.841	262.075	93.4047	16.9756
Liberia	Liberia1986	17264	156	110.667	4509	1	1973.5	1986.33	81.0393	98.6583	179.698	213.938	234.46	263.046	270.485	110.676	13.9864	14.3607	18.5146	19.5566	19.633	19.6184	19.9907	13.4626	99.0739	113.355	212.429	243.368	262.695	300.654	308.366	121.813	20.2297	23.5332	29.211	29.0764	29.2324	28.841	29.7859	20.5272	63.3584	84.654	148.012	185.672	207.48	223.84	231	97.4052	18.6197
Liberia	Liberia1986	17264	156	110.667	4509	1	1972.5	1986.33	97.9318	109.686	207.618	246.148	264.035	280.647	288.988	102.69	15.0138	16.2906	22.5301	25.285	25.8927	25.8006	25.5633	14.0255	137.87	107.379	245.249	280.719	297.592	318.431	327.274	108.679	26.6357	21.584	35.076	35.938	36.2824	36.408	35.9469	18.8852	59.2084	109.805	169.014	211.033	230.004	242.213	250.066	97.5378	16.5142
Liberia	Liberia1986	17264	156	110.667	4509	1	1971.5	1986.33	65.1734	113.581	178.754	225.1	247.577	259.397	270.732	111.998	13.7124	15.9483	19.7095	22.7699	23.9284	23.5844	23.7914	16.3271	63.6751	141.95	205.625	253.073	271.2	273.154	284.465	99.2478	15.5277	23.0021	26.738	29.0716	28.7166	28.6757	29.1993	19.4297	66.9519	80.6653	147.617	192.379	219.394	240.497	251.921	122.367	21.7212
Liberia	Liberia1986	17264	156	110.667	4509	1	1970.5	1986.33	90.3238	103.841	194.165	224.769	245.41	262.428	268.588	92.3556	14.1742	14.4429	19.0558	19.9139	20.6263	20.9222	20.7799	13.0889	86.2435	86.0399	172.283	214.718	229.543	240.704	242.48	84.8079	17.485	20.0986	25.9717	27.8413	27.9836	29.4883	29.5205	19.2707	95.4173	124.771	220.188	239.819	265.105	287.644	297.852	99.5929	22.3666
Liberia	Liberia1986	17264	156	110.667	4509	1	1969.5	1986.33	111.428	103.117	214.545	236.927	256.816	271.336	277.326	79.9298	17.8892	16.3532	25.2721	26.0893	26.3645	26.2441	26.3491	13.2812	137.694	88.6506	226.344	254.138	265.549	277.191	277.191	65.723	26.908	22.5375	36.6031	37.168	37.9354	37.4078	37.4078	16.6655	81.6612	116.747	198.408	216.076	244.818	262.318	274.367	94.7599	22.6915
Liberia	Liberia1986	17264	156	110.667	4509	1	1968.5	1986.33	81.4456	150.865	232.311	270.665	290.408	303.455	307.598	98.0704	16.3348	21.4275	25.2997	27.3835	27.0836	26.7301	26.9498	16.1326	97.2948	172.577	269.872	311.651	323.924	331.675	331.675	84.6465	25.6979	30.3641	39.8231	43.2152	42.5363	42.0562	42.0562	20.7962	67.2837	135.141	202.425	236.484	263.984	282.476	290.597	110.551	18.2349
Liberia	Liberia1986	17264	156	110.667	4509	1	1967.5	1986.33	116.987	142.567	259.555	311.322	326.476	340.75	347.797	119.175	19.8265	21.6053	25.9472	27.0759	26.2933	26.06	27.2024	17.762	153.352	129.254	282.606	343.885	354.23	374.312	388.468	147.564	31.7755	26.656	40.2682	41.4525	41.528	41.5693	44.3707	31.6546	78.0602	156.998	235.059	276.662	296.917	305.403	306.223	93.0327	24.1038
Liberia	Liberia1986	17264	156	110.667	4509	1	1966.5	1986.33	92.2688	94.1823	186.451	246.624	266.871	284.195	296.476	135.241	16.979	17.5105	23.7184	26.6838	28.5818	30.8266	32.1624	25.9695	109.892	105.892	215.784	279.388	290.271	315.297	333.194	149.717	24.9893	25.1166	35.1129	37.1767	37.9942	39.8772	42.6521	39.4588	73.8213	81.9411	155.762	212.321	241.835	252.569	260.17	123.671	22.5504
Liberia	Liberia1986	17264	156	110.667	4509	1	1965.5	1986.33	120.715	97.6355	218.351	270.158	288.344	299.657	304.126	109.736	22.5226	17.8286	27.9886	28.9039	29.3655	29.4913	30.0064	21.3714	90.4614	131.761	222.222	273.515	286.933	298.224	298.224	97.7174	25.2588	31.5148	40.9037	42.5541	42.1074	41.7028	41.7028	24.86	150.723	63.5913	214.314	266.623	288.702	300.043	308.321	119.65	39.2096
Liberia	Liberia1986	17264	156	110.667	4509	1	1964.5	1986.33	128.507	124.998	253.505	298.241	309.339	311.506	311.506	77.6979	24.9114	18.947	31.0496	30.0556	30.025	29.9452	29.9452	16.3251	159.332	162.645	321.976	355.494	367.638	369.925	369.925	70.7186	38.2514	32.6553	42.6674	42.2072	42.4258	42.3462	42.3462	23.1755	94.0701	85.3429	179.413	235.381	245.663	247.72	247.72	83.2415	29.6017
Liberia	Liberia1986	17264	156	110.667	4509	1	1963.5	1986.33	100.031	94.1312	194.162	235.876	278.26	289.946	293.636	123.441	20.9301	19.5635	26.9456	30.6653	32.0318	31.6274	31.5088	23.6324	133.029	96.7654	229.794	253.287	301.519	308.598	313.747	109	36.3309	28.2958	46.0141	49.8267	54.8824	54.5654	54.2681	35.3075	68.7871	92.6494	161.436	218.257	255.415	271.596	274.165	134.431	27.422
Liberia	Liberia1986	17264	156	110.667	4509	1	1962.5	1986.33	110.429	144.637	255.066	280.802	338.461	359.36	370.106	154.429	26.0878	28.5572	37.269	37.9138	38.5525	39.4899	39.2286	30.3273	105.319	196.123	301.442	335.401	394.418	423.951	443.986	204.055	36.3498	42.4779	50.1054	50.5638	49.173	49.5228	49.6443	48.3723	114.409	102.193	216.602	233.817	289.082	302.191	305.081	112.942	35.5794
Liberia	Liberia1986	17264	156	110.667	4509	1	1961.5	1986.33	139.417	104.529	243.946	283.454	315.185	343.728	357.192	149.786	32.6202	23.5798	39.3518	41.8078	41.9997	41.5005	43.6208	36.817	139.837	118.746	258.584	325.69	363.069	410.219	435.89	239.145	41.3695	37.5161	53.58	56.7292	56.7604	57.0607	63.4838	64.8196	139.076	92.1247	231.2	241.657	268.629	281.501	281.501	65.4276	39.3646
Liberia	Liberia1986	17264	156	110.667	4509	1	1960.5	1986.33	167.24	146.214	313.455	376.134	397.192	418.298	420.153	155.413	34.211	27.3492	38.6799	42.3777	42.807	43.933	43.8255	37.2246	165.386	136.485	301.87	413.147	426.702	447.949	451.43	214.229	46.2995	37.5114	53.0626	59.6785	59.5991	60.2241	59.7565	58.7262	169.174	154.944	324.118	344.3	371.536	392.388	392.388	101.009	43.3849
Liberia	Liberia1986	17264	156	110.667	4509	2	1985	1986.33	61.8408	73.5241	135.365	176.72	188.337	199.775	205.41	81.0116	6.20738	7.61552	9.39838	10.47	10.8033	10.7062	10.8357	7.21249	71.1049	79.4756	150.58	192.467	203.933	214.47	222.961	85.2115	9.13158	10.2288	13.7525	14.2664	14.3721	14.8066	15.0694	9.31331	51.5013	67.0103	118.512	159.343	171.131	183.505	186.24	76.8345	8.35646
Liberia	Liberia1986	17264	156	110.667	4509	2	1983	1986.33	74.6191	75.2733	149.892	188.957	205.681	218.77	227.945	91.8149	6.70549	6.38811	8.51528	9.38037	9.81292	9.92792	10.253	7.72302	73.8109	88.4775	162.288	198.902	218.133	229.757	236.443	88.5206	8.4832	9.90774	13.0203	14.0182	14.3629	14.202	14.5776	11.4056	75.4396	62.0737	137.513	179.044	193.236	207.772	219.338	94.871	10.5202
Liberia	Liberia1986	17264	156	110.667	4509	2	1981	1986.33	79.088	78.0289	157.117	194.621	210.134	223.852	228.978	85.2566	7.19078	7.64639	9.72653	11.1991	11.2751	11.8226	11.9862	7.36323	90.0198	84.1354	174.155	213.885	226.116	240.045	242.54	82.8054	11.1854	10.0133	14.1978	16.4252	16.7156	17.1794	17.0969	10.3531	67.7619	71.6825	139.444	174.748	193.468	206.972	215.076	87.8869	8.51122
Liberia	Liberia1986	17264	156	110.667	4509	2	1979	1986.33	71.9112	98.6594	170.571	210.134	234.429	245.481	254.834	101.592	7.35275	8.20736	11.0965	13.1807	14.4933	14.821	14.8551	9.47262	85.76	112.378	198.138	242.176	261.966	266.192	272.124	92.2687	10.7682	11.9485	15.3565	17.9795	19.3007	19.141	19.6628	12.2608	58.1115	84.625	142.736	177.441	206.821	225.802	238.756	112.007	8.78342
Liberia	Liberia1986	17264	156	110.667	4509	2	1977	1986.33	66.8301	75.7187	142.549	186.453	213.134	221.856	229.251	101.116	7.70341	8.76543	10.9039	12.824	13.8928	14.3294	14.4565	10.0389	60.6318	86.1385	146.77	189.397	213.193	220.026	233.251	101.356	10.1364	12.4051	14.6954	17.8679	19.1503	19.6143	20.0746	13.3139	73.398	64.3225	137.72	183.026	212.589	223.037	224.921	101.128	10.5683
Liberia	Liberia1986	17264	156	110.667	4509	2	1975	1986.33	83.9573	112.267	196.224	230.336	246.778	264.551	270.973	92.9975	9.17448	11.0145	13.7965	14.9936	15.1116	15.8163	15.8107	10.5572	94.8288	114.45	209.278	245.347	256.561	275.879	282.3	92.3475	13.3192	16.1815	18.6854	20.2234	20.6288	21.0159	21.1973	14.2308	72.35	110.192	182.542	214.894	236.45	252.466	258.877	93.381	10.8588
Liberia	Liberia1986	17264	156	110.667	4509	2	1973	1986.33	89.383	104.194	193.577	229.94	249.19	271.816	279.675	106.766	10.9848	11.7431	16.1221	18.2103	18.5336	18.7251	19.0164	11.6196	118.182	110.82	229.002	262.306	280.434	310.242	318.466	116.037	17.6023	17.6605	24.8922	25.9205	26.2371	26.1433	26.9523	16.5847	61.3029	97.2859	158.589	198.266	218.711	232.909	240.397	97.227	11.9411
Liberia	Liberia1986	17264	156	110.667	4509	2	1971	1986.33	77.734	108.942	186.676	225.304	246.921	261.086	269.783	102.182	10.2863	11.6399	15.0143	17.2219	18.5454	18.3425	18.3539	13.3181	75.0744	114.906	189.981	235.216	251.916	258.089	264.681	92.2209	11.5416	16.3703	19.6168	22.3705	22.307	22.6843	22.7734	16.1243	80.9713	101.739	182.71	214.199	240.414	262.152	272.981	110.452	17.5914
Liberia	Liberia1986	17264	156	110.667	4509	2	1969	1986.33	95.8708	125.486	221.357	251.207	271.106	284.965	290.112	88.301	12.7197	15.1081	20.5663	21.6654	21.8676	21.6843	21.918	12.6829	117.928	128.293	246.221	280.949	292.87	302.674	302.674	74.8939	17.9379	19.363	28.1171	29.6887	29.8985	29.4381	29.4381	14.6242	73.7746	121.906	195.681	220.749	249.063	267.133	277.41	101.612	15.1945
Liberia	Liberia1986	17264	156	110.667	4509	2	1967	1986.33	104.572	117.473	222.045	277.867	295.347	311.114	320.56	126.632	13.4517	14.5032	18.6422	20.6494	21.39	22.5479	24.1458	19.5913	131.642	117.093	248.735	311.445	322.098	344.502	360.401	148.637	20.4086	18.8936	29.1573	31.2996	31.9976	32.6445	36.4203	32.8623	75.9189	117.79	193.709	242.213	266.732	276.347	280.258	107.342	15.4856
Liberia	Liberia1986	17264	156	110.667	4509	2	1965	1986.33	124.187	110.812	234.999	283.357	298.194	305.146	307.598	94.8998	16.9104	14.2028	22.2345	22.9004	22.7836	22.8611	23.1251	15.2238	122.138	147.118	269.256	311.835	324.662	331.377	331.377	85.0111	22.7137	23.6555	31.7278	33.293	33.0234	32.4639	32.4639	19.6935	126.33	73.8102	200.14	254.041	270.707	277.91	282.712	103.232	24.7883
Liberia	Liberia1986	17264	156	110.667	4509	2	1963	1986.33	105.227	118.566	223.793	257.623	307.183	323.497	330.57	137.562	15.3345	18.3525	22.8673	24.9553	27.4394	28.0964	27.9528	24.2449	119.909	143.112	263.021	292.159	345.866	363.96	376.452	153.914	23.6704	29.3434	37.5193	39.9013	43.5685	43.233	42.9268	36.1449	92.6119	97.8867	190.499	228.455	273.649	288.243	290.954	124.096	23.2624
Liberia	Liberia1986	17264	156	110.667	4509	2	1961	1986.33	153.703	124.425	278.128	329.341	355.834	381.112	389.232	153.911	24.8085	18.9134	27.4417	31.9271	32.1314	33.383	34.4058	33.0348	153.791	127.321	281.112	369.169	395.072	431.143	446.498	230.058	31.924	28.2089	38.2004	45.4047	46.0312	46.5644	49.5502	54.16	153.622	122.232	275.854	291.503	318.653	334.324	334.324	80.743	30.0667
Liberia	Liberia1986	17264	156	110.667	4509	3	1984.5	1986.33	67.5412	73.8716	141.413	182.158	195.057	206.123	212.928	83.2944	5.75289	6.47162	8.23837	9.22502	9.45426	9.37495	9.54193	6.67941	75.0676	83.9605	159.028	197.046	211.129	221.223	230.187	84.615	8.3381	9.13945	12.9302	13.5768	13.5278	13.6195	13.8417	8.60207	59.4017	63.0237	122.425	166.047	177.733	189.805	194.456	82.0789	7.33925
Liberia	Liberia1986	17264	156	110.667	4509	3	1981.5	1986.33	75.7389	77.3941	153.133	191.061	207.571	222.24	228.64	89.1598	5.97075	6.7716	8.13067	9.84182	9.98659	10.4876	10.604	6.96623	81.1942	83.6247	164.819	205.737	220.775	234.923	237.542	87.0742	8.56578	8.42916	11.3654	13.7219	14.1635	14.6907	14.6374	10.0337	70.1118	71.0715	141.183	176.137	194.104	209.3	219.731	91.4603	7.28122
Liberia	Liberia1986	17264	156	110.667	4509	3	1978.5	1986.33	70.8045	91.7881	162.593	203.792	228.855	239.391	248.241	102.278	6.13968	7.30845	9.51749	11.5098	12.66	12.8635	12.9305	8.74466	80.3846	105.235	185.619	230.279	251.369	256.079	264.45	96.7981	8.67319	10.9042	13.0493	15.2043	16.2079	16.1341	16.3115	10.6197	61.2638	77.9956	139.259	176.595	206.083	223.018	232.348	108.149	7.62113
Liberia	Liberia1986	17264	156	110.667	4509	3	1975.5	1986.33	76.9279	97.7356	174.664	211.93	231.742	246.298	252.952	94.8564	7.29223	8.44	11.6268	12.9703	13.4029	13.9721	13.9762	8.70916	79.1604	101.811	180.972	217.848	232.959	248.72	257.085	92.931	10.5372	11.0135	13.9251	15.7568	16.2254	17.1372	17.547	11.8177	74.4953	93.5632	168.059	205.725	229.991	243.323	248.073	96.1784	8.37396
Liberia	Liberia1986	17264	156	110.667	4509	3	1972.5	1986.33	81.9261	107.074	189	228.327	248.572	268.001	276.816	108.28	8.67854	10.5406	13.5233	16.725	17.3341	17.1824	17.3996	10.8131	100.273	120.99	221.262	258.873	277.021	299.239	308.33	111.805	12.5327	15.005	19.5945	21.8907	22.0903	22.058	22.902	14.4143	62.9226	92.3499	155.272	196.419	219.052	235.439	243.975	105.007	11.2972
Liberia	Liberia1986	17264	156	110.667	4509	3	1969.5	1986.33	93.774	117.969	211.743	241.851	262.014	276.949	282.485	89.7451	9.51894	12.2063	15.7918	16.6839	16.9203	16.8553	16.9552	10.3581	105.168	111.891	217.059	254.729	267.697	278.008	278.689	78.7154	13.0216	15.0402	19.8198	20.5139	21.024	21.4157	21.4172	13.3584	81.3735	123.374	204.747	227.705	254.846	274.465	284.727	100.571	11.9697
Liberia	Liberia1986	17264	156	110.667	4509	3	1966.5	1986.33	109.707	111.465	221.172	275.9	293.582	308.029	316.02	121.784	11.5983	12.5946	16.2886	18.7882	19.856	20.9514	22.3129	18.2836	118.829	120.668	239.497	299.494	310.924	330.323	341.622	134.287	16.8789	17.1382	26.1056	29.0237	29.8243	30.1876	32.8282	27.5653	100.248	101.82	202.068	251.506	275.197	285.332	290.514	110.845	16.8893
Liberia	Liberia1986	17264	156	110.667	4509	3	1963.5	1986.33	113.915	120.981	234.896	273	307.805	318.607	323.042	115.208	13.6241	15.0716	19.9498	21.2769	22.521	22.8751	22.7166	17.7237	135.864	151.17	287.034	317.875	355.883	367.641	374.972	123.34	22.1719	24.0076	29.4413	30.5497	33.6508	33.8738	33.5545	27.3385	93.1125	93.2872	186.4	231.21	262.872	272.723	274.519	108.308	19.5719
Liberia	Liberia1986	17264	156	110.667	4509	3	1960.5	1986.33	157.524	117.769	275.293	327.663	358.229	378.172	384.992	151.37	22.5026	15.6624	25.0015	28.879	30.0225	30.1773	30.8969	28.3554	141.689	123.028	264.717	358.937	385.14	413.348	426.21	219.634	28.0092	22.9825	34.2657	39.9321	40.0654	40.1028	42.8911	45.8216	172.025	112.984	285.009	299.852	334.175	346.591	346.591	86.1303	30.974
Liberia	Liberia1986	17264	156	110.667	4509	4	1984	1986.33	67.8739	74.484	142.358	182.595	196.899	209.185	216.412	86.3465	5.20603	5.63207	7.38045	8.39219	8.72419	8.6232	8.74596	6.1504	72.3516	83.863	156.215	195.543	211.055	222.143	229.823	87.2363	6.96605	8.27536	11.177	11.9956	12.295	12.2471	12.5026	8.24897	63.0948	64.664	127.759	168.947	182.019	195.515	202.302	85.4613	7.27284
Liberia	Liberia1986	17264	156	110.667	4509	4	1980	1986.33	75.7198	87.4132	163.133	201.564	221.263	233.739	240.716	92.7059	5.38286	6.23384	8.50268	10.2407	10.8449	11.1326	11.1736	6.65904	88.0411	96.8361	184.877	226.592	242.614	251.866	255.839	87.0562	8.16693	8.47838	11.9206	14.5395	15.2464	15.3667	15.4389	9.23459	63.1856	77.7025	140.888	175.928	199.484	215.46	225.732	98.7579	6.77862
Liberia	Liberia1986	17264	156	110.667	4509	4	1976	1986.33	74.5771	91.7786	166.356	205.86	227.656	240.81	247.759	97.6471	6.33923	7.67225	10.1999	11.6449	12.3661	12.835	12.8466	8.00985	76.131	98.3665	174.497	214.255	232.066	245.36	255.224	97.791	8.73077	10.0855	12.4144	14.579	15.4164	16.2762	16.6019	10.9555	72.925	84.885	157.81	197.07	222.801	235.822	239.694	97.2279	7.3649
Liberia	Liberia1986	17264	156	110.667	4509	4	1972	1986.33	83.9001	106.551	190.451	227.837	248.158	267.108	275.331	104.849	7.29372	9.39983	12.2289	14.7695	15.4285	15.3297	15.469	9.73608	96.7496	113.269	210.019	248.659	266.258	286.45	293.981	106.284	9.88558	13.3859	17.0824	19.2332	19.2789	19.5423	20.1661	12.3985	69.9962	99.2815	169.278	205.187	228.511	246.17	255.106	103.318	11.0099
Liberia	Liberia1986	17264	156	110.667	4509	4	1968	1986.33	99.7138	121.796	221.51	263.577	282.389	297.047	304.133	106.133	10.3981	12.2945	16.6796	17.7243	17.5352	17.4603	17.8581	11.5342	124.077	123.138	247.215	295.36	306.708	321.704	328.584	108.092	13.2693	15.8486	22.391	24.4424	24.4355	24.2059	25.2681	18.1543	74.707	120.023	194.73	230.609	257.217	271.556	278.859	104.473	12.6113
Liberia	Liberia1986	17264	156	110.667	4509	4	1964	1986.33	116.072	114.256	230.328	272.33	302.145	313.097	317.54	113.311	12.4925	12.2886	17.1068	17.852	17.8485	18.4948	18.4883	14.7517	121.239	145.643	266.881	303.614	334.79	346.458	351.559	115.504	17.1869	19.5206	23.9812	24.9506	26.9955	27.2545	27.0468	21.594	111.103	84.8011	195.904	242.773	271.39	281.716	285.582	111.526	19.1519
Liberia	Liberia1986	17264	156	110.667	4509	5	1983.5	1986.33	68.5004	72.8885	141.389	181.44	195.976	208.998	215.97	86.8627	5.05847	5.49256	7.48229	8.61789	8.88104	8.84984	8.96446	5.74401	73.3375	82.4227	155.76	195.484	210.265	222.365	229.209	86.9998	6.79665	7.28034	10.7176	11.9528	12.2415	12.2759	12.5252	8.01789	63.398	62.845	126.243	166.648	180.944	194.899	202.006	86.7092	6.62388
Liberia	Liberia1986	17264	156	110.667	4509	5	1978.5	1986.33	73.43	88.0142	161.444	201.585	224.613	234.863	242.323	96.4502	4.95851	6.00398	8.07353	9.86699	10.7162	11.0022	11.01	6.99379	80.344	97.6451	177.989	220.267	239.892	246.582	253.885	92.3291	6.6763	8.00028	10.0139	12.5841	13.429	13.6775	13.713	9.01126	66.2666	78.0035	144.27	182.165	208.783	222.79	230.413	100.666	6.0995
Liberia	Liberia1986	17264	156	110.667	4509	5	1973.5	1986.33	82.8337	109.334	192.168	229.211	247.755	266.424	274.135	101.465	6.65306	8.68093	11.1642	13.2462	13.6714	13.8462	13.9878	8.33505	97.8203	118.002	215.822	252.834	268.061	288.919	296.718	103.16	9.32479	11.8153	15.7617	16.931	17.4091	17.6008	18.205	11.5883	67.0989	100.326	167.425	204.464	226.606	242.832	250.432	99.6993	7.97849
Liberia	Liberia1986	17264	156	110.667	4509	5	1968.5	1986.33	97.3348	117.678	215.013	254.259	273.512	288.714	295.554	102.602	8.80861	10.8075	14.48	15.5273	15.5676	15.3865	15.6124	9.65343	113.82	113.639	227.459	274.394	286.564	300.763	306.318	102.078	11.5336	13.7145	18.7745	20.6536	20.8741	20.917	21.5982	15.0181	79.5574	121.348	200.905	232.623	258.896	275.122	283.19	102.973	10.8075
Liberia	Liberia1986	17264	156	110.667	4509	5	1963.5	1986.33	119.574	112.685	232.259	273.885	303.998	317.554	322.934	118.106	12.546	11.2921	16.8272	17.3508	17.158	17.6594	17.7852	14.7164	123.82	141.012	264.832	306.588	338.708	355.484	362.938	133.447	16.3788	16.7908	22.615	23.8414	24.96	25.5743	25.9765	23.0078	115.594	85.9724	201.566	243.093	271.437	282.14	285.629	105.285	18.1375
Liberia	Liberia2007	22123	298	74.2383	4060	1	2006.5	2007.08	37.4067	37.4996	74.9063	89.4336	102.776	107.608	112.124	40.2314	6.7137	5.53534	8.10147	8.8111	9.53492	9.7337	10.1631	7.66283	43.229	36.8702	80.0992	84.1269	100.671	106.999	116.222	39.2683	10.7411	6.15353	12.26	12.3198	11.7741	12.4432	14.0135	10.5161	30.9895	38.4276	69.4171	95.2469	105.409	108.682	108.682	42.1937	8.53808
Liberia	Liberia2007	22123	298	74.2383	4060	1	2005.5	2007.08	27.4119	26.8709	54.2828	66.8677	76.4361	81.8507	84.2132	31.6484	6.24862	5.28335	7.91141	8.3062	9.13795	9.5773	9.70868	5.03424	28.3295	31.5736	59.9031	73.6704	85.7815	90.9677	93.6967	35.9469	7.15133	8.37058	10.3401	10.9234	11.7756	11.9335	12.183	7.58365	26.3307	21.5931	47.9238	59.3126	66.1686	71.8137	73.8099	27.1891	9.10309
Liberia	Liberia2007	22123	298	74.2383	4060	1	2004.5	2007.08	25.2162	42.0522	67.2685	85.4626	92.5886	99.7653	103.928	39.3034	5.59676	7.83524	9.28682	9.39011	9.53047	9.54944	9.89661	6.32399	27.5909	38.9726	66.5635	86.4136	97.7493	105.335	110.802	47.3927	7.66459	8.86857	11.9519	12.4057	13.3538	13.1141	13.8352	9.3097	22.8829	45.0795	67.9624	84.412	87.4499	94.2188	96.9934	31.1479	7.21756
Liberia	Liberia2007	22123	298	74.2383	4060	1	2003.5	2007.08	38.8826	44.1579	83.0404	97.3274	106.946	116.2	120.724	41.0961	9.72132	8.17537	11.7046	11.3547	11.5776	11.7852	11.7505	6.15942	53.5081	43.967	97.4751	109.978	121.001	132.118	137.451	44.293	16.7201	10.097	18.1123	18.1557	18.5005	19.2646	19.5731	9.17359	23.4	44.3608	67.7607	83.841	92.0367	99.2553	102.955	37.7525	7.06005
Liberia	Liberia2007	22123	298	74.2383	4060	1	2002.5	2007.08	28.6485	47.1531	75.8016	100.548	111.919	122.642	126.82	55.2024	6.41642	6.95932	9.07003	10.9807	11.8546	12.9053	12.7059	8.01593	26.3912	49.4161	75.8073	98.6905	112.174	123.808	128.962	57.5148	6.29014	9.78035	11.4721	13.0121	14.1443	13.9732	14.7222	11.6262	31.0853	45.1789	76.2643	102.834	111.971	121.789	125.02	52.7808	11.6862
Liberia	Liberia2007	22123	298	74.2383	4060	1	2001.5	2007.08	19.6385	74.2159	93.8544	126.943	140.409	150.122	155.791	68.3521	5.07344	10.1773	11.1809	12.4738	12.181	12.3857	12.087	6.90027	30.2205	75.9941	106.215	138.237	155.665	166.676	173.759	75.5711	9.88772	14.3706	17.4173	18.1936	19.4768	20.2723	20.5838	10.9986	10.6113	72.698	83.3094	117.451	126.838	135.228	139.286	61.0642	4.10855
Liberia	Liberia2007	22123	298	74.2383	4060	1	2000.5	2007.08	41.1137	64.025	105.139	131.827	143.233	146.582	154.415	55.0664	6.82675	8.05141	12.1074	12.697	12.8743	13.0467	13.2373	7.35243	52.6508	56.2093	108.86	141.499	155.851	160.486	169.437	67.9769	10.5137	10.2613	16.4071	17.3054	17.9649	18.2721	18.8859	11.2336	28.1021	72.7922	100.894	121.523	129.992	131.898	138.371	41.6816	6.90595
Liberia	Liberia2007	22123	298	74.2383	4060	1	1999.5	2007.08	56.3054	72.1956	128.501	154.985	162.687	167.926	177.117	55.7846	9.88203	9.3356	13.7583	14.7978	14.7418	14.5243	14.4327	8.00621	58.0144	86.0935	144.108	176.322	186.298	191.466	200.354	65.7166	11.9653	15.0823	18.4815	20.0092	19.8975	19.5974	18.9739	11.1378	54.6053	57.6414	112.247	132.842	137.907	143.206	152.718	45.5887	13.1625
Liberia	Liberia2007	22123	298	74.2383	4060	1	1998.5	2007.08	35.7206	72.9152	108.636	145.478	161.013	172.064	179.743	79.7734	7.6056	10.0358	12.3949	13.4188	14.1834	14.6783	14.8137	9.02233	24.6698	67.5445	92.2143	129.279	142.549	151.423	157.576	72.001	7.39479	14.5979	17.1004	18.2342	19.4408	20.0204	20.5978	11.8495	46.9378	78.1051	125.043	161.687	179.771	192.978	202.008	87.9644	12.477
Liberia	Liberia2007	22123	298	74.2383	4060	1	1997.5	2007.08	34.4725	94.7256	129.198	170.382	187.545	205.906	211.591	94.6175	6.86175	12.4283	12.3807	13.4662	13.7748	14.4371	14.9644	11.6968	43.2296	93.0823	136.312	175.7	185.291	196.733	205.056	79.5935	9.06789	15.1952	17.6858	19.3174	19.5571	19.138	20.2415	13.4769	25.6199	96.9487	122.569	165.771	190.721	215.45	218.706	109.566	9.95427
Liberia	Liberia2007	22123	298	74.2383	4060	1	1996.5	2007.08	46.8787	83.5309	130.41	162.449	178.053	199.259	204.676	85.4035	8.83473	10.4934	12.4341	13.1784	14.6478	14.7006	14.9812	10.0111	44.3437	59.3435	103.687	142.526	162.089	180.197	187.951	94.0114	11.1981	10.8868	15.5878	16.6938	17.2315	18.9575	19.1039	13.255	49.8332	109.638	159.471	184.809	196.798	220.656	223.823	76.5609	12.9042
Liberia	Liberia2007	22123	298	74.2383	4060	1	1995.5	2007.08	40.2658	99.9583	140.224	172.772	193.313	202.317	214.311	86.17	10.155	11.0896	16.4993	16.6629	16.7704	18.4522	18.6429	10.2593	40.2408	77.319	117.56	148.861	171.035	182.51	197.642	90.7506	12.2023	16.0711	21.3827	21.2297	22.0754	24.582	24.6556	13.5976	40.2902	122.588	162.878	196.432	215.468	222.104	231.225	81.6448	12.6872
Liberia	Liberia2007	22123	298	74.2383	4060	1	1994.5	2007.08	42.0576	97.6506	139.708	183.221	208.248	215.414	226.799	101.234	8.61587	14.1725	16.5141	18.7087	19.3047	19.0492	19.4871	11.6046	49.7664	115.362	165.128	203.228	222.162	227.159	242.068	92.1573	14.0517	21.4136	22.4763	22.712	25.0414	25.0899	25.2168	15.4822	34.1692	80.3609	114.53	163.366	194.722	204.016	211.84	109.896	11.0924
Liberia	Liberia2007	22123	298	74.2383	4060	1	1993.5	2007.08	43.6241	98.747	142.371	187.1	217.923	226.889	228.435	100.352	8.72667	11.6968	13.8217	13.7591	15.2497	15.3193	15.3121	10.9624	60.784	101.263	162.047	215.339	246.417	253.741	255.318	111.308	14.7641	18.9094	21.6292	22.8983	24.9087	24.8407	24.8415	18.8589	27.5789	96.5795	124.158	159.626	190.14	200.804	202.305	89.2243	9.72563
Liberia	Liberia2007	22123	298	74.2383	4060	1	1992.5	2007.08	39.2637	112.527	151.791	187.385	213.3	227.393	232.532	95.1906	9.88977	17.1072	19.9044	18.4385	20.2841	20.0293	20.0428	11.436	45.4771	93.056	138.533	181.241	204.113	218.807	223.35	98.456	13.768	17.4947	22.6048	21.0615	23.3361	23.3715	23.6891	16.2915	33.2562	131.831	165.087	193.98	222.774	236.231	242.05	92.1806	12.1093
Liberia	Liberia2007	22123	298	74.2383	4060	1	1991.5	2007.08	35.8811	112.178	148.059	183.53	207.414	231.051	237.514	105.001	9.46966	12.3383	14.6862	15.5808	16.0431	17.2918	17.1554	11.403	47.1898	124.568	171.757	203.754	231.552	248.942	255.245	100.801	14.4383	15.5999	21.4004	20.2338	21.2408	22.4344	21.9388	16.9555	24.2192	100.034	124.253	163.246	182.485	213.557	220.178	109.535	13.1674
Liberia	Liberia2007	22123	298	74.2383	4060	1	1990.5	2007.08	57.3265	120.852	178.178	236.373	260.813	275.689	281.014	125.132	10.518	16.2282	19.0394	20.7318	20.3774	21.8486	21.5923	15.8137	50.0893	140.067	190.156	253.452	284.658	293.341	298.208	133.423	13.378	27.2083	31.071	30.3445	29.9713	30.4031	29.4053	20.5696	64.3958	101.607	166.003	218.166	234.282	256.609	262.426	115.615	16.3998
Liberia	Liberia2007	22123	298	74.2383	4060	1	1989.5	2007.08	74.6724	100.689	175.361	229.44	243.8	250.639	255.662	97.3777	15.9069	15.8151	19.0178	19.0964	19.0171	18.676	18.6191	11.2723	79.3237	96.4181	175.742	241.427	255.916	261.403	265.912	109.396	21.9373	19.4095	25.1814	26.4978	27.1741	27.1573	27.4315	17.0436	69.5706	105.893	175.464	215.544	229.75	238.017	243.629	82.6703	24.5753
Liberia	Liberia2007	22123	298	74.2383	4060	1	1988.5	2007.08	40.1848	83.4822	123.667	161.606	183.797	193.767	197.841	84.6409	12.104	14.5066	18.7426	19.3902	20.5363	20.5277	20.4583	13.6513	27.7167	57.646	85.3627	137.956	155.222	169.209	171.454	94.1263	11.9073	16.3089	19.6478	21.5518	23.3569	24.2867	24.964	17.7849	54.0406	112.351	166.391	188.627	215.31	221.087	227.281	73.0433	20.961
Liberia	Liberia2007	22123	298	74.2383	4060	1	1987.5	2007.08	51.0611	107.767	158.828	196.774	222.78	231.82	237.631	93.6818	11.4352	15.6154	17.8247	17.2427	19.5594	19.7624	19.7952	15.4138	43.3646	132.555	175.92	215.876	232.962	244.643	244.643	83.3939	14.311	23.1071	26.8871	26.9941	27.361	27.2738	27.2738	17.4361	59.8232	80.1574	139.981	175.864	212.072	217.713	230.422	105.162	16.3064
Liberia	Liberia2007	22123	298	74.2383	4060	1	1986.5	2007.08	60.1056	96.1525	156.258	196.69	212.657	227.857	232.811	90.7299	13.1382	17.6493	19.0682	22.3994	22.6048	23.3554	22.7815	15.753	70.9246	102.52	173.444	215.028	228.438	241.631	244.781	86.3063	18.6838	25.9956	30.568	32.6039	33.4645	34.201	33.6782	20.7577	46.9822	88.8497	135.832	174.975	194.22	211.807	218.732	95.9307	17.6585
Liberia	Liberia2007	22123	298	74.2383	4060	1	1985.5	2007.08	65.8345	85.2302	151.065	184.764	198.247	212.867	223.969	85.8768	16.0121	16.4558	23.5024	23.2608	22.9702	24.513	23.9477	16.3509	104.326	77.4365	181.763	221.218	238.76	248.481	262.996	99.2789	27.6448	19.3897	31.4505	35.0533	33.7399	34.6718	34.8962	26.1989	29.593	93.7396	123.333	148.715	156.897	177.043	184.751	70.0591	15.6151
Liberia	Liberia2007	22123	298	74.2383	4060	1	1984.5	2007.08	56.9812	74.8001	131.781	170.049	183.247	197.341	208.46	88.3173	16.2945	13.7766	20.3179	22.507	24.8505	26.3372	27.1119	18.4275	78.5937	74.5785	153.172	200.124	220.166	240.64	253.591	118.582	25.9803	18.8531	30.4977	34.1029	39.0149	41.788	43.539	33.1093	24.7949	75.1268	99.9217	127.439	132.879	140.623	149.909	55.5371	10.7198
Liberia	Liberia2007	22123	298	74.2383	4060	1	1983.5	2007.08	51.148	100.03	151.178	195.545	207.87	223.75	231.766	94.9409	12.8296	15.8055	19.5661	21.5195	22.22	23.7742	23.7885	20.4518	66.1594	98.6332	164.793	221.508	243.871	265.709	272.802	129.321	22.1147	23.0157	30.9886	36.098	37.1357	40.1218	39.0245	34.4349	33.0079	102.147	135.155	165.577	167.729	177.297	186.314	59.1544	13.9378
Liberia	Liberia2007	22123	298	74.2383	4060	1	1982.5	2007.08	56.1172	94.8894	151.007	191.525	213.664	221.535	230.942	94.1535	12.7397	20.9643	23.7701	25.4642	27.6011	28.2442	28.7899	20.419	61.1557	102.37	163.525	209.134	230.595	234.04	241.633	93.3777	17.4961	24.5107	29.0912	34.9809	35.0973	35.0726	36.1626	30.912	49.8838	85.4721	135.356	170.955	193.855	206.127	217.469	94.9673	16.8573
Liberia	Liberia2007	22123	298	74.2383	4060	1	1981.5	2007.08	52.6863	94.503	147.189	190.186	219.364	225.877	225.877	92.2689	15.809	19.6625	23.4198	26.9355	29.2024	29.24	29.24	19.7776	79.1439	114.087	193.23	235.686	248.078	253.791	253.791	75.0658	26.5696	27.8758	35.5958	36.2794	37.8288	37.6078	37.6078	24.0907	26.0079	74.7026	100.711	144.122	190.325	197.692	197.692	107.842	18.8763
Liberia	Liberia2007	22123	298	74.2383	4060	2	2006	2007.08	32.6814	32.3064	64.9877	78.5161	90.0559	95.1533	98.531	35.8747	4.7831	4.04005	6.03686	6.74503	7.45177	7.67889	7.84486	4.92391	36.0688	34.2617	70.3305	79.2531	93.6341	99.4634	105.222	37.531	7.05852	5.106	8.48898	8.79962	8.72285	9.13466	9.70873	7.06863	28.8282	29.9989	58.8271	77.1839	85.8083	90.1664	91.2049	34.4016	6.61609
Liberia	Liberia2007	22123	298	74.2383	4060	2	2004	2007.08	32.3333	43.0693	75.4026	91.7962	100.265	108.504	112.835	40.4853	5.94655	6.38766	8.697	8.3888	8.42359	8.56539	8.72814	5.74644	41.3262	41.5642	82.8904	99.3925	110.556	119.985	125.376	46.3257	9.79025	7.83632	12.7219	12.7198	12.9873	13.295	13.7662	8.31449	23.1473	44.6008	67.7481	84.0287	89.8128	96.8068	100.028	34.6257	5.73182
Liberia	Liberia2007	22123	298	74.2383	4060	2	2002	2007.08	24.5081	61.3347	85.8428	114.879	127.239	137.443	142.352	61.816	4.03761	6.89799	7.68969	9.15093	9.61974	10.3053	10.0338	6.70236	28.0373	62.6423	90.6796	118.437	133.794	145.118	151.268	66.6305	5.0355	9.84868	10.936	12.8516	14.198	14.5793	15.1065	10.0899	21.0884	60.0415	81.13	111.479	120.722	129.813	133.431	56.9192	6.52571
Liberia	Liberia2007	22123	298	74.2383	4060	2	2000	2007.08	47.491	67.2399	114.731	141.38	150.987	155.233	163.742	55.3624	5.49558	6.86577	10.0978	10.6406	10.578	10.4263	10.6271	6.3637	54.8232	69.764	124.587	157.084	169.242	174.142	183.075	66.8113	8.41096	8.94888	12.4077	13.3115	13.3016	13.0317	13.3501	9.37423	39.6465	64.4781	104.125	124.793	131.667	135.136	143.137	43.5464	7.33175
Liberia	Liberia2007	22123	298	74.2383	4060	2	1998	2007.08	35.1421	84.059	119.201	158.069	174.39	189.285	195.982	87.1713	5.2557	8.52444	9.4832	10.7115	11.2933	12.066	12.4963	9.37836	33.2632	80.6681	113.931	152.119	163.617	173.826	181.048	75.7464	6.56407	10.7768	12.699	14.4471	15.1074	14.9912	15.7723	11.2468	37.0457	87.6754	124.721	164.353	185.842	205.19	211.394	99.0235	7.99572
Liberia	Liberia2007	22123	298	74.2383	4060	2	1996	2007.08	44.1019	91.396	135.498	167.802	185.795	201.355	210.063	86.2525	6.6138	8.03984	10.3475	11.1397	12.1335	13.0795	13.4928	8.69873	42.7045	67.1751	109.88	144.927	165.769	180.772	192.184	92.4647	8.77356	9.94787	12.9532	13.7724	14.9669	17.2941	17.6374	12.6105	45.6153	116.4	162.016	191.68	207.073	223.09	229.263	80.2489	8.96843
Liberia	Liberia2007	22123	298	74.2383	4060	2	1994	2007.08	42.8122	98.3612	141.173	185.233	213.173	221.208	228.175	101.303	6.73679	10.3214	12.1454	13.8306	14.9026	14.8752	15.0845	9.94849	54.9481	108.475	163.424	208.679	233.705	239.852	248.535	101.738	10.63	16.8827	18.2592	19.2382	21.5747	21.6181	21.6093	15.4295	30.9213	88.5182	119.44	162.235	193.136	203.076	208.176	100.772	7.39305
Liberia	Liberia2007	22123	298	74.2383	4060	2	1992	2007.08	37.8223	113.277	151.099	186.589	211.573	230.512	236.317	100.386	7.21902	11.87	13.784	12.9672	13.75	14.6366	14.716	9.39252	46.2204	108.888	155.109	192.566	217.724	233.854	239.314	99.6637	10.2912	11.316	17.1062	15.2996	15.788	16.5354	16.7019	13.2944	29.4765	117.681	147.158	180.733	205.524	227.623	233.823	101.62	8.06156
Liberia	Liberia2007	22123	298	74.2383	4060	2	1990	2007.08	63.6639	113.075	176.739	232.829	252.222	263.294	268.489	111.447	9.15531	12.2814	15.0995	16.8195	16.4872	17.0887	17.0309	12.5053	61.1592	122.084	183.243	247.73	270.635	277.869	282.574	121.617	13.5971	19.4015	22.4039	23.1883	23.3567	23.5276	23.1522	16.7257	66.2163	103.911	170.127	216.212	231.374	246.78	252.518	99.2809	12.1655
Liberia	Liberia2007	22123	298	74.2383	4060	2	1988	2007.08	45.3784	95.5098	140.888	178.836	202.827	212.338	217.256	88.8914	9.6466	10.5807	13.5415	14.3726	16.7709	16.8965	17.025	13.3604	35.2332	95.4663	130.7	177.048	194.222	207.029	208.173	89.1222	9.9718	14.1659	16.9441	18.9107	20.0887	20.4561	20.6729	16.0323	56.7834	95.5694	152.353	181.371	212.395	218.119	227.474	88.6226	15.1343
Liberia	Liberia2007	22123	298	74.2383	4060	2	1986	2007.08	62.6266	90.9178	153.544	190.759	205.56	220.508	228.349	88.3742	11.6102	14.0807	17.5058	19.4113	19.6598	20.878	20.1407	14.1886	84.6234	90.5054	175.129	215.771	231.165	242.829	251.209	92.2325	17.8847	19.8888	25.8917	29.2972	29.7671	30.7469	30.5478	21.0509	38.7659	91.2382	130.004	162.839	176.809	195.576	202.873	83.7578	14.0042
Liberia	Liberia2007	22123	298	74.2383	4060	2	1984	2007.08	54.26	86.5115	140.771	181.873	194.658	209.613	219.339	91.4398	10.5612	11.975	15.3287	17.983	19.4264	21.4849	21.5732	17.8697	73.0683	85.6747	158.743	210.096	231.222	252.368	262.693	123.565	16.9585	15.9237	23.213	28.7786	31.5962	35.4965	36.0245	31.7685	28.8716	87.4665	116.338	145.265	149.074	157.688	166.847	57.159	9.15901
Liberia	Liberia2007	22123	298	74.2383	4060	2	1982	2007.08	54.7039	95.7015	150.405	192.037	217.224	224.484	229.754	93.3963	11.5972	15.3865	17.776	20.4515	23.2909	23.606	23.5612	18.3222	68.1484	109.045	177.193	221.313	238.787	243.266	247.394	85.3186	16.7982	21.1775	24.4048	28.8874	29.4019	29.3657	29.9318	25.8637	39.4193	81.1512	120.57	159.733	192.825	202.974	209.525	101.151	12.4972
Liberia	Liberia2007	22123	298	74.2383	4060	3	2005.5	2007.08	30.1807	35.6333	65.814	80.8714	91.1358	96.9452	100.602	37.2393	3.71087	3.81753	5.06965	5.67406	5.95313	5.83304	6.09458	4.08959	33.3617	35.9058	69.2674	81.7807	95.2946	101.721	107.372	40.9409	5.29523	4.63788	7.03026	7.63	7.89693	7.64118	8.20969	6.00421	26.7358	35.341	62.0769	79.8047	86.7827	91.9706	93.6126	33.6229	5.10147
Liberia	Liberia2007	22123	298	74.2383	4060	3	2002.5	2007.08	30.2379	55.4944	85.7323	110.402	121.836	131.683	136.454	55.4778	4.13964	5.16702	6.96763	7.267	7.70813	7.98805	7.89754	4.63594	38.4598	56.094	94.5538	117.822	131.719	142.934	148.793	59.9029	7.05378	7.57974	8.97584	9.88346	11.0024	10.9438	11.45	7.42189	21.9853	54.8599	76.8452	102.947	111.834	120.272	123.914	50.9871	3.81734
Liberia	Liberia2007	22123	298	74.2383	4060	3	1999.5	2007.08	43.7496	69.024	112.774	142.659	154.039	160.346	168.578	62.8975	4.30931	6.3821	8.7192	9.44556	9.40636	9.27166	9.47139	6.00884	45.406	69.1214	114.527	148.475	160.973	167.014	175.076	68.3797	6.42651	8.67809	10.9456	11.7125	11.5366	11.4465	12.0039	8.25237	42.0068	68.8955	110.902	136.59	146.759	153.357	161.77	57.2131	6.17651
Liberia	Liberia2007	22123	298	74.2383	4060	3	1996.5	2007.08	40.7137	92.5568	133.27	168.631	186.353	202.952	210.541	89.1524	4.68248	7.1891	8.55715	8.88591	10.0207	10.8688	11.4239	8.42813	42.8852	76.9239	119.809	156.458	173.405	187.081	197.348	88.0936	6.23375	8.80019	11.0644	11.3531	12.2591	13.564	14.6827	10.7384	38.4182	109.186	147.604	181.639	200.048	219.306	224.403	90.0972	6.59868
Liberia	Liberia2007	22123	298	74.2383	4060	3	1993.5	2007.08	41.6997	102.387	144.087	185.488	212.802	222.536	228.927	99.1221	5.79841	10.5084	11.3725	11.6794	12.9844	12.9777	13.0857	8.72378	51.9925	103.469	155.461	199.95	224.319	232.911	240.26	100.408	8.37508	13.3613	14.4216	15.1761	17.501	17.4431	17.5197	13.5803	31.6566	101.32	132.976	171.306	201.568	212.467	217.798	97.8307	6.45566
Liberia	Liberia2007	22123	298	74.2383	4060	3	1990.5	2007.08	55.232	114.055	169.287	217.734	238.504	253.623	259.255	108.302	7.15287	9.54983	11.8127	13.3586	13.5725	14.4801	14.272	10.3701	56.9022	124.587	181.489	234.595	258.981	269.558	274.831	114.039	10.5243	14.362	17.0856	17.9818	18.9411	19.16	18.5106	14.0399	53.5238	103.208	156.732	199.909	216.333	236.674	242.706	101.953	9.23374
Liberia	Liberia2007	22123	298	74.2383	4060	3	1987.5	2007.08	50.4468	95.5502	145.997	184.667	206.181	217.446	222.37	89.4295	8.49453	9.79468	11.2168	12.4572	14.1377	14.5615	14.4519	11.0605	47.8006	97.7012	145.502	190.297	206.213	219.12	220.825	88.1491	10.783	13.4088	16.1382	17.7753	18.1974	18.6436	18.6716	12.3164	53.5004	93.1659	146.666	178.665	206.393	215.739	224.376	91.0661	11.6977
Liberia	Liberia2007	22123	298	74.2383	4060	3	1984.5	2007.08	58.4206	85.9429	144.363	182.695	195.754	210.589	220.854	89.3963	8.46837	9.89395	13.7948	14.0483	15.0866	15.816	15.6646	13.4547	83.1164	82.6364	165.753	212.576	232.302	249.104	261.054	114.237	13.7556	12.3474	17.943	20.7683	22.9525	24.0946	24.9768	23.5112	29.1634	90.2125	119.376	147.002	152.421	165.203	173.786	61.7859	8.49781
Liberia	Liberia2007	22123	298	74.2383	4060	3	1981.5	2007.08	54.5345	94.4654	149	189.439	211.135	219.045	222.998	86.9545	9.48696	11.2904	13.1733	16.509	18.9715	19.6714	19.8553	16.3119	64.4017	108.113	172.515	214.393	227.635	231.717	234.819	75.2938	15.0441	16.5931	19.1238	23.6976	24.0028	24.0286	24.7692	20.7071	43.513	79.6289	123.142	162.236	192.564	204.507	209.409	98.3822	9.86944
Liberia	Liberia2007	22123	298	74.2383	4060	4	2005	2007.08	32.503	37.7489	70.2519	85.1314	95.2322	101.956	105.826	38.2624	3.44807	3.62153	5.01068	5.0833	5.28934	5.05943	5.28257	3.63655	38.6949	37.901	76.5958	89.0887	101.972	109.682	115.251	41.8621	5.09624	4.6853	6.94212	7.2712	7.65159	7.43966	7.94101	5.4444	25.8379	37.5774	63.4153	80.7786	88.0621	93.774	95.921	34.7066	4.47893
Liberia	Liberia2007	22123	298	74.2383	4060	4	2001	2007.08	37.4182	64.9766	102.395	130.197	141.203	148.571	155.086	58.7016	3.52172	4.84857	6.18083	6.78566	6.80717	6.95828	7.17581	4.9953	43.4063	67.1336	110.54	140.467	154.224	162.359	169.77	66.5915	5.40297	6.58153	8.47525	8.68022	8.91412	9.02775	9.83388	7.21551	31.284	62.757	94.041	119.649	127.748	134.287	139.817	50.5271	4.98974
Liberia	Liberia2007	22123	298	74.2383	4060	4	1997	2007.08	39.2688	87.3866	126.655	162.418	179.586	194.798	202.409	86.7393	4.35436	6.26686	7.29555	7.61732	8.56375	9.34197	9.81289	7.286	37.6882	74.3905	112.079	148.844	164.795	177.24	186.376	83.6753	5.20757	8.03084	9.85851	10.391	11.2508	11.8214	12.7295	9.14943	40.92	100.813	141.733	176.465	194.805	212.591	218.787	89.7783	6.10929
Liberia	Liberia2007	22123	298	74.2383	4060	4	1993	2007.08	40.601	105.243	145.844	185.87	212.464	225.328	231.731	100.553	5.29696	9.2723	10.1939	10.2592	11.1689	11.5067	11.6737	7.664	51.0651	108.857	159.923	201.534	226.614	237.315	244.391	100.549	7.909	10.8303	13.096	13.1965	14.7964	14.7463	15.0275	11.7913	30.2835	101.689	131.973	170.408	198.546	213.694	219.328	100.637	5.92365
Liberia	Liberia2007	22123	298	74.2383	4060	4	1989	2007.08	55.3919	104.809	160.201	207.465	228.955	239.381	244.465	100.339	6.62874	8.62306	10.7863	11.3901	12.1721	12.6663	12.6438	9.51238	49.1256	109.575	158.7	214.631	235.121	244.799	247.924	106.055	8.50939	12.0968	14.894	15.6785	16.475	16.6486	16.6077	12.354	62.0674	99.7221	161.789	199.344	221.956	233.231	240.534	93.9437	9.16398
Liberia	Liberia2007	22123	298	74.2383	4060	4	1985	2007.08	58.9494	89.0125	147.962	186.896	200.834	215.785	224.427	89.7435	7.95474	8.73276	12.0622	13.0028	13.664	14.0474	13.5642	10.7406	79.2617	88.291	167.553	212.92	230.672	246.323	255.541	105.698	12.4958	12.5977	18.2693	20.4166	21.9182	21.6806	21.9114	17.9483	34.7066	89.8002	124.507	155.575	164.977	179.198	187.282	71.7027	9.31499
Liberia	Liberia2007	22123	298	74.2383	4060	5	2004.5	2007.08	31.8141	39.2659	71.08	87.9335	98.3025	105.804	109.735	41.6126	2.98747	3.24428	4.60025	4.83871	5.27396	5.15141	5.20984	3.13516	36.4935	39.609	76.1025	90.6308	103.648	112.11	117.601	44.917	4.50523	4.1156	6.08664	6.36699	7.12812	6.72462	7.15332	5.13132	26.7745	38.8995	65.674	84.9223	92.5874	99.1111	101.474	38.3162	3.92501
Liberia	Liberia2007	22123	298	74.2383	4060	5	1999.5	2007.08	38.191	75.4785	113.67	146.142	158.951	168.348	175.494	69.7533	3.33865	5.67588	7.09252	7.84483	7.70383	7.87724	8.13504	5.38778	42.7726	75.6723	118.445	152.858	165.904	174.012	181.871	71.9483	5.1963	7.46116	9.55256	9.82579	9.78434	9.76423	10.4512	6.58554	33.5639	75.319	108.883	139.273	151.827	162.576	168.972	67.4312	4.26266
Liberia	Liberia2007	22123	298	74.2383	4060	5	1994.5	2007.08	42.6871	97.7934	140.48	177.966	201.078	213.382	220.799	93.4457	4.33485	7.86305	8.78725	9.70108	10.8783	11.1181	11.3269	7.32185	48.0585	88.0693	136.128	176.645	199.469	210.803	219.873	96.9421	6.1461	9.37788	10.115	11.4146	13.4255	14.3177	14.4687	11.3745	37.2164	107.566	144.782	179.345	202.726	215.979	221.711	89.9529	5.72903
Liberia	Liberia2007	22123	298	74.2383	4060	5	1989.5	2007.08	51.6332	107.295	158.928	203.442	225.383	238.621	244.023	101.174	5.63707	7.51655	9.34203	10.1685	10.9843	11.7393	11.6916	8.66329	48.7574	113.724	162.481	213.126	235.052	246.413	250.306	104.863	7.41863	9.9214	12.4641	13.2157	14.2998	14.4439	14.2048	11.0184	54.6776	100.468	155.145	192.94	214.887	230.274	237.405	97.3651	7.73024
Liberia	Liberia2007	22123	298	74.2383	4060	5	1984.5	2007.08	58.4693	90.1651	148.634	187.806	203.018	216.978	225.715	90.5372	7.3028	8.56774	11.6218	12.7556	13.4322	13.5061	13.0408	10.5659	76.151	90.8048	166.956	212.359	230.652	244.69	253.697	104.126	11.4907	11.3917	16.3165	19.0088	20.3047	19.8533	20.0499	17.2799	37.2375	89.2139	126.451	158.285	169.94	183.863	192.36	75.4491	8.58424
Liberia	Liberia2009	14872	150	99.1467	3208	1	2008.5	2009.08	35.0927	14.5357	49.6284	65.0875	72.9531	74.8984	80.4958	32.4793	10.1106	6.95669	12.8355	13.4311	14.1324	14.6744	15.5591	11.4336	43.0326	12.7821	55.8147	69.6389	84.9105	86.0046	92.0664	38.3947	17.8222	7.54078	19.7041	20.0498	21.8874	21.7836	23.4727	16.0525	27.069	16.3107	43.3796	60.6447	61.1925	64.0283	69.1643	26.9539	10.2914
Liberia	Liberia2009	14872	150	99.1467	3208	1	2007.5	2009.08	29.0486	26.6215	55.6701	70.134	80.0815	82.407	89.2152	35.5227	8.22105	8.32077	11.7394	14.1737	13.5847	13.824	14.845	9.00113	31.9462	20.3465	52.2927	60.1097	73.6219	76.504	81.2089	30.5117	13.9807	7.36435	16.8934	16.71	18.1767	17.6195	19.8143	9.59832	25.4641	33.5547	59.0189	79.8488	86.2088	88.002	96.7992	40.15	11.1813
Liberia	Liberia2009	14872	150	99.1467	3208	1	2006.5	2009.08	44.0128	41.344	85.3568	107.628	119.35	125.103	130.137	48.9595	11.3875	9.03073	14.1474	16.7089	15.3032	15.4461	14.8115	8.33931	51.6535	54.4664	106.12	120.134	129.969	137.181	139.296	37.1143	15.8448	12.8303	17.5206	18.8271	17.7339	18.8388	18.2815	9.39035	36.2805	27.6286	63.909	94.9097	108.509	112.828	121.29	61.2985	19.7676
Liberia	Liberia2009	14872	150	99.1467	3208	1	2005.5	2009.08	40.5013	39.4263	79.9275	104.786	117.481	123.862	128.377	52.6583	9.85062	16.4072	18.6213	23.5588	22.1113	21.9248	23.064	11.2579	45.0698	26.4379	71.5077	93.7671	105.156	112.339	116.151	48.0819	20.1075	12.1995	17.8471	18.7244	18.5191	19.8293	20.1091	14.0249	36.1526	52.9197	89.0723	116.346	130.242	135.736	141.024	57.0314	16.9416
Liberia	Liberia2009	14872	150	99.1467	3208	1	2004.5	2009.08	44.0681	53.2023	97.2704	123.784	140.283	146.251	152.007	60.6343	13.2192	15.5769	18.3575	23.9084	22.5016	23.5206	24.8989	14.5173	62.1485	67.0105	129.159	159.059	176.748	180.077	187.501	66.9945	21.2895	20.9464	26.4548	33.5023	37.6675	38.1303	39.1587	26.3687	24.5405	40.3112	64.8517	87.8264	102.682	111.815	115.582	54.2481	10.5791
Liberia	Liberia2009	14872	150	99.1467	3208	1	2003.5	2009.08	59.8565	60.9612	120.818	162.818	177.468	186.087	191.708	80.6318	13.8227	16.3836	24.6612	31.4243	32.5047	31.0904	33.174	17.3625	71.5607	53.8745	125.435	159.975	175.968	181.493	188.334	71.9202	21.3619	16.4502	28.7288	33.5399	37.423	35.6509	38.7228	23.05	48.9597	68.4176	117.377	167.812	180.939	192.839	197.319	90.5727	15.5403
Liberia	Liberia2009	14872	150	99.1467	3208	1	2002.5	2009.08	51.1098	64.1328	115.243	166.918	175.655	188.944	196.247	91.5551	13.0567	17.0598	19.3939	25.6778	27.3252	25.1613	22.9847	13.5439	46.3325	63.2118	109.544	153.053	159.518	174.304	181.495	80.8021	14.7939	21.8188	22.2931	30.0749	31.6161	29.1039	26.7189	16.8104	56.267	65.1469	121.414	181.926	192.998	204.895	212.264	103.405	22.0089
Liberia	Liberia2009	14872	150	99.1467	3208	1	2001.5	2009.08	37.6133	105.623	143.236	190.555	204.97	219.808	224.337	94.6589	11.9546	19.0244	21.5349	23.1292	22.7875	22.4241	21.1483	11.2878	25.2866	97.2434	122.53	167.789	179.019	196.007	200.384	88.7259	11.2996	17.8428	22.3503	28.8662	31.6619	32.7437	30.5638	29.1317	51.0008	114.455	165.456	214.773	231.901	244.837	249.492	100.698	21.756
Liberia	Liberia2009	14872	150	99.1467	3208	1	2000.5	2009.08	48.5022	103.228	151.731	183.365	204.014	220.345	224.468	85.7478	18.7208	18.9763	23.7391	27.1738	27.448	28.0881	28.1935	15.0791	48.5002	119.72	168.22	201.016	226.197	244.46	251.14	99.6893	19.8824	28.5396	31.7941	43.6967	45.9186	44.7691	43.3304	29.3816	48.5044	84.8902	133.395	163.987	180.387	194.648	195.939	72.1713	25.7929
Liberia	Liberia2009	14872	150	99.1467	3208	1	1999.5	2009.08	69.8609	72.1886	142.05	175.891	194.65	211.437	216.866	87.2043	20.5229	17.2878	21.9832	26.8526	26.4489	27.6695	28.624	16.8408	93.8683	86.8452	180.714	217.421	240.362	258.217	266.923	105.225	28.8224	27.3627	35.106	43.3987	41.004	40.5224	41.2727	24.0873	41.548	59.2312	100.779	131.818	145.754	161.19	162.681	68.8391	21.0639
Liberia	Liberia2009	14872	150	99.1467	3208	1	1998.5	2009.08	79.3069	71.3081	150.615	193.469	215.629	229.379	232.226	96.0825	19.1614	15.6428	29.5525	27.9479	30.7629	31.137	30.1952	21.6935	110.004	68.2544	178.258	222.057	245.604	260.915	263.564	103.811	32.7557	19.9532	33.4375	38.7686	39.3893	41.6905	40.92	29.9752	52.0543	75.4742	127.528	168.986	189.385	201.22	204.267	87.9553	18.4463
Liberia	Liberia2009	14872	150	99.1467	3208	1	1997.5	2009.08	56.0824	88.2341	144.317	190.029	215.144	226.267	230.835	101.11	19.575	19.2589	27.7992	28.2972	27.8808	27.9344	29.1216	22.7932	62.0072	97.8011	159.808	201.711	235.112	246.894	252.483	110.301	25.1501	23.3035	34.5572	37.6588	35.3104	35.7739	35.3954	23.8683	49.5995	78.0731	127.673	177.498	193.343	203.71	207.071	91.0188	22.6773
Liberia	Liberia2009	14872	150	99.1467	3208	1	1996.5	2009.08	68.3615	96.0053	164.367	208.82	234.275	244.008	252.604	105.593	18.1273	18.0083	25.3616	34.8816	36.6205	37.4132	39.2511	27.5572	66.3765	94.0178	160.394	206.661	238.453	247.713	263.63	122.957	27.1386	21.219	35.5507	43.888	46.9755	45.9321	48.5247	32.0281	70.3058	97.642	167.948	210.483	229.079	239.351	240.216	86.8559	19.9836
Liberia	Liberia2009	14872	150	99.1467	3208	1	1995.5	2009.08	56.4797	117.234	173.714	211.397	241.263	259.146	270.721	117.401	17.5627	23.5776	30.8514	33.4245	34.9664	35.6877	37.3569	24.1634	67.0996	126.441	193.54	233.66	265.778	285.568	300.354	132.448	23.4047	32.7818	41.6914	43.4086	43.6057	43.141	43.6665	24.4596	44.2304	106.768	150.998	185.846	213	228.746	237.086	101.398	24.5764
Liberia	Liberia2009	14872	150	99.1467	3208	1	1994.5	2009.08	63.5405	95.8115	159.352	210.37	234.325	257.917	273.628	135.938	15.1155	26.0422	26.1129	35.0673	39.203	38.0596	40.1578	27.0687	70.8993	106.25	177.15	220.196	247.531	271.04	284.298	130.216	27.2375	31.2545	31.0032	36.1463	38.2901	38.3079	37.4609	27.7887	55.2405	82.5363	137.777	198.033	218.34	242.105	260.22	142.008	21.3659
Liberia	Liberia2009	14872	150	99.1467	3208	1	1993.5	2009.08	70.9067	87.0311	157.938	220.966	255.937	278.37	291.165	158.215	23.8768	28.948	23.4157	30.541	35.2618	32.5594	35.6822	28.4153	64.9146	90.8603	155.775	211.457	240.9	265.681	278.574	145.458	24.2203	35.3955	49.3523	58.7616	64.1763	56.0372	58.502	31.4936	77.5316	83.6581	161.19	231.754	271.663	291.949	304.626	171	48.045
Liberia	Liberia2009	14872	150	99.1467	3208	1	1992.5	2009.08	57.0942	123.052	180.146	236.123	268.079	289.901	294.523	139.508	19.2886	26.0689	37.2222	40.9294	43.4264	39.8097	40.8561	30.378	55.9378	97.2252	153.163	204.593	231.37	245.591	249.418	113.664	23.7492	24.5236	36.0771	42.4073	43.4761	40.1602	40.7167	28.422	58.3203	151.724	210.044	269.465	305.426	333.873	339.216	163.518	22.9187
Liberia	Liberia2009	14872	150	99.1467	3208	1	1991.5	2009.08	67.3036	149.92	217.223	263.515	288.291	305.893	309.775	118.234	25.262	29.3045	32.698	32.7706	32.1766	31.264	31.7193	19.7631	84.5451	156.658	241.203	277.642	300.525	314.858	317.718	100.837	33.584	36.0907	50.0246	53.6137	52.4058	57.4751	56.8192	27.0031	51.0825	144.112	195.195	250.706	277.356	298.428	303.359	134.398	33.8664
Liberia	Liberia2009	14872	150	99.1467	3208	1	1990.5	2009.08	70.6179	118.702	189.32	226.09	261.064	275.669	278.357	109.83	24.4382	26.1908	26.9437	26.5627	29.652	32.7622	32.3959	22.1501	87.1747	138.255	225.43	262.638	295.137	318.938	323.354	126.424	40.845	40.6681	38.881	37.62	41.6316	52.3379	51.4528	42.5151	53.6985	97.8074	151.506	187.748	225.399	229.393	230.276	92.835	22.209
Liberia	Liberia2009	14872	150	99.1467	3208	1	1989.5	2009.08	43.8528	87.3931	131.246	176.976	207.164	231.106	240.005	125.19	18.202	23.0637	34.0165	34.5877	34.328	32.704	32.894	22.5954	73.9128	101.958	175.871	219.611	249.556	277.002	285.564	133.102	32.0662	29.7712	49.1727	49.0574	50.2341	51.1675	54.1997	41.3898	13.4933	74.1992	87.6925	135.3	165.485	185.703	194.898	117.51	10.4182
Liberia	Liberia2009	14872	150	99.1467	3208	1	1988.5	2009.08	50.8818	101.735	152.617	207.621	224.525	249.155	258.546	125.007	17.4142	23.138	27.1111	30.9085	32.6698	32.3989	30.162	25.0099	53.1865	110.667	163.854	213.879	231.716	257.885	266.995	123.353	23.1041	26.9497	29.9213	34.6814	36.6885	36.4388	35.6104	39.3306	48.5723	92.069	140.641	200.945	216.974	239.936	249.662	126.863	26.8024
Liberia	Liberia2009	14872	150	99.1467	3208	1	1987.5	2009.08	58.3745	122.464	180.838	215.93	239.081	255.865	256.583	92.4667	20.1157	31.7908	38.6204	36.5147	34.5797	37.6755	37.733	23.7255	51.2661	150.731	201.997	250.739	284.818	303.142	304.469	128.411	31.6384	40.0012	56.035	49.4485	44.5705	47.2763	47.3776	32.9355	66.5568	91.2378	157.795	178.897	188.771	203.038	203.038	53.7198	32.0775
Liberia	Liberia2009	14872	150	99.1467	3208	1	1986.5	2009.08	84.4454	106.496	190.941	216.296	262.605	280.561	284.799	116.009	26.8074	39.9491	50.0018	47.6785	39.7944	41.9138	43.0358	23.2649	77.6052	151.152	228.757	259.16	297.922	312.13	320.001	118.307	31.9865	56.4909	52.3981	48.9218	49.5162	46.5864	48.3515	33.0812	91.9704	60.0275	151.998	170.922	226.84	248.904	248.904	114.276	53.3524
Liberia	Liberia2009	14872	150	99.1467	3208	1	1985.5	2009.08	58.5187	112.439	170.958	198.557	234.221	253.484	264.638	112.998	21.9787	36.3642	40.3613	44.8986	44.5034	42.8581	43.5924	26.8783	62.0847	120.918	183.003	212.916	231.383	242.677	252.545	85.1201	38.1012	50.745	70.8438	78.7486	84.5101	92.6892	91.9715	44.5659	54.8513	103.77	158.622	183.152	236.249	263.759	276.313	139.879	37.3763
Liberia	Liberia2009	14872	150	99.1467	3208	1	1984.5	2009.08	66.7507	97.6517	164.402	189.648	210.773	226.554	237.052	86.9438	24.013	26.732	30.7019	35.647	37.5657	40.7898	39.5502	28.4726	42.6512	103.253	145.905	184.086	207.353	224.495	231.471	100.184	24.8821	38.6361	42.0657	56.3532	56.1261	61.8859	60.7165	46.8068	98.6513	89.2646	187.916	200.633	219.429	233.626	247.623	73.5233	45.1469
Liberia	Liberia2009	14872	150	99.1467	3208	1	1983.5	2009.08	51.6509	150.368	202.019	234.131	261.284	263.487	268.468	83.2716	24.6178	44.2807	52.0984	58.3617	65.6016	65.778	66.6752	40.0113	58.6806	166.896	225.577	264.488	281.694	285.915	295.88	90.7815	42.0223	63.7648	66.4193	73.7737	77.9659	77.9939	79.131	47.8548	43.9223	129.901	173.824	198.254	237.12	237.12	237.12	76.6134	29.6959
Liberia	Liberia2009	14872	150	99.1467	3208	2	2008	2009.08	32.161	20.2422	52.4032	67.3757	76.2965	78.4336	84.6069	33.9845	7.08103	6.19712	9.76131	11.6415	11.8243	12.059	13.1492	9.58818	37.3906	16.3005	53.6912	64.6744	79.0543	81.0282	86.4562	34.624	12.0751	5.58583	13.1686	14.1168	16.5949	16.2852	18.2996	11.6679	26.3332	24.4658	50.799	69.8964	73.3697	75.6707	82.5677	33.4688	9.03291
Liberia	Liberia2009	14872	150	99.1467	3208	2	2006	2009.08	42.2736	40.4913	82.7649	106.33	118.512	124.548	129.327	50.7632	7.42916	10.6146	13.2015	17.6686	15.8721	15.867	15.9463	8.73335	48.4436	40.5472	88.9908	107.022	117.592	124.797	127.733	42.5262	11.6016	9.74205	11.3326	12.8563	13.0364	14.6378	14.4494	10.0393	36.2161	40.5357	76.7518	105.834	119.567	124.389	131.259	59.0389	14.2603
Liberia	Liberia2009	14872	150	99.1467	3208	2	2004	2009.08	51.9183	57.0735	108.992	142.669	158.251	165.571	171.263	69.8888	8.79692	14.7469	17.3806	25.0781	25.1356	24.9764	26.783	15.0484	66.654	60.1466	126.801	158.93	175.802	180.213	187.368	69.3622	13.4925	17.0323	20.5402	29.1598	34.2907	33.5741	35.6888	23.4961	37.1358	53.9866	91.1224	126.421	140.427	151.05	155.212	70.5147	9.74892
Liberia	Liberia2009	14872	150	99.1467	3208	2	2002	2009.08	44.8907	83.8284	128.719	178.242	189.806	203.86	209.814	93.0757	9.20529	14.8536	15.4879	20.3066	21.1302	19.7403	17.601	10.4305	36.6197	79.2972	115.917	160.289	169.024	184.87	190.662	84.5455	9.75925	15.9455	16.5038	25.697	27.5548	26.9034	24.314	20.2191	53.8445	88.6485	142.493	197.377	211.609	224.037	230.115	102.182	15.9773
Liberia	Liberia2009	14872	150	99.1467	3208	2	2000	2009.08	58.3267	88.3575	146.684	179.396	199.16	215.715	220.47	86.4694	16.9778	15.4453	19.0481	21.9959	21.9445	22.6131	23.2957	13.1923	69.7729	104.181	173.954	208.666	232.75	250.823	258.502	102.352	19.2695	24.8999	25.24	35.4211	36.2693	34.7414	34.4198	23.7607	45.3748	71.9146	117.289	148.114	163.423	178.245	179.631	70.6248	19.5492
Liberia	Liberia2009	14872	150	99.1467	3208	2	1998	2009.08	68.9423	79.1906	148.133	192.323	215.898	228.316	232	98.4511	16.1298	12.8321	22.9431	19.1034	18.2216	18.3646	18.2052	16.0391	87.3295	82.4371	169.767	212.652	240.939	254.467	258.549	106.936	24.4433	17.1168	26.871	29.2277	27.6678	29.5199	29.0565	21.541	51.0213	76.2108	127.232	172.705	190.911	202.013	205.214	89.3499	15.2634
Liberia	Liberia2009	14872	150	99.1467	3208	2	1996	2009.08	63.1291	106.234	169.363	210.383	237.99	251.347	261.425	110.834	14.0186	17.5987	24.6561	30.5917	32.2735	32.8717	34.8401	23.099	66.7091	109.944	176.653	219.802	251.774	265.714	281.088	126.841	16.7214	23.223	32.7092	38.0994	39.4478	38.4202	39.8863	24.1652	59.3611	102.019	161.38	200.018	222.674	235.37	239.969	93.7123	16.8474
Liberia	Liberia2009	14872	150	99.1467	3208	2	1994	2009.08	66.9869	91.6495	158.636	215.005	244.503	267.521	281.825	146.416	15.9581	24.6451	20.8465	30.5282	34.9729	32.8298	35.679	25.7109	68.1133	99.2326	167.346	215.895	244.243	268.401	281.481	137.074	16.9976	27.4695	28.9375	38.6564	42.0806	38.3022	38.8361	24.8757	65.7281	83.4608	149.189	214.124	244.771	266.726	282.204	156.339	23.2827
Liberia	Liberia2009	14872	150	99.1467	3208	2	1992	2009.08	61.1452	136.018	197.163	248.194	276.717	296.489	300.771	129.053	17.0346	20.446	26.4629	30.2388	31.009	28.9667	29.8211	22.068	66.8822	129.502	196.384	239.975	264.827	279.153	282.515	107.179	20.7361	22.6405	33.8471	39.7412	37.0299	38.1638	37.883	20.4725	55.3444	142.672	198.016	255.735	287.64	312.779	317.974	149.576	19.771
Liberia	Liberia2009	14872	150	99.1467	3208	2	1990	2009.08	60.2614	103.661	163.922	204.843	237.684	256.685	262.221	117.571	15.1821	20.7007	23.4341	23.6564	24.3264	25.543	26.0244	18.3173	82.0615	120.674	202.736	243.04	274.427	299.906	306.291	129.888	27.5157	31.2284	33.6114	33.8913	37.1048	44.5037	46.2425	39.2753	38.085	86.1506	124.236	165.67	199.987	211.863	216.436	105.28	13.4346
Liberia	Liberia2009	14872	150	99.1467	3208	2	1988	2009.08	54.1194	110.609	164.729	210.009	229.954	251	256.257	109.579	14.5279	22.2659	27.3408	25.987	26.0692	28.3143	27.0823	20.8614	52.3251	127.666	179.991	229.541	255.75	278.109	283.579	126.325	19.1413	26.3609	33.8398	34.7023	34.1287	33.5337	31.3244	31.15	56.0283	92.3376	148.366	189.209	202.489	221.81	226.779	92.0734	20.1164
Liberia	Liberia2009	14872	150	99.1467	3208	2	1986	2009.08	72.2139	109.048	181.262	207.663	249.023	267.58	274.963	114.445	18.8255	26.4308	31.3721	33.2051	27.0269	27.248	29.6602	22.6524	70.4091	136.059	206.468	236.687	266.839	279.845	288.62	103.526	30.1584	34.4798	37.3785	43.5668	46.1916	44.6627	45.7699	33.7131	74.1372	78.2893	152.426	173.951	228.649	253.233	259.061	125.812	38.5878
Liberia	Liberia2009	14872	150	99.1467	3208	2	1984	2009.08	59.8888	122.488	182.377	210.735	234.747	243.944	252.135	85.318	19.147	29.4397	36.172	41.7104	45.6494	45.4393	45.6944	27.5124	49.6027	134.509	184.112	222.634	242.938	253.823	261.987	95.4479	20.2165	39.8102	46.6625	56.7329	55.4885	53.349	53.2095	31.5288	72.3978	108.094	180.492	198.322	226.371	233.712	241.933	74.9731	30.5701
Liberia	Liberia2009	14872	150	99.1467	3208	3	2007.5	2009.08	35.9798	27.1703	63.15	80.6347	90.5344	93.8337	99.6637	38.9749	6.18196	5.68652	7.81591	9.43242	8.28611	8.63174	9.42513	7.64157	41.8418	28.7355	70.5774	82.6239	95.4478	99.097	103.491	35.4125	9.25974	6.11687	9.39431	10.6805	12.0118	12.2069	13.3905	9.43292	29.6471	25.5031	55.1502	78.2978	85.2904	88.2428	95.544	42.7516	7.82038
Liberia	Liberia2009	14872	150	99.1467	3208	3	2004.5	2009.08	48.3	51.0028	99.3029	129.711	144.207	151.22	156.524	63.5294	7.31503	13.3221	15.5703	22.3224	21.2738	21.2386	23.0545	12.1788	59.9371	48.2646	108.202	136.84	151.823	157.149	163.177	61.6451	11.4306	13.3741	14.7661	21.439	24.5593	23.8872	25.6447	17.737	36.8186	53.7695	90.5882	122.802	136.758	145.671	150.203	65.5531	10.0745
Liberia	Liberia2009	14872	150	99.1467	3208	3	2001.5	2009.08	46.1602	90.2108	136.371	180.103	194.532	209.283	214.672	90.6656	10.7793	14.1485	13.9592	17.3021	17.9342	17.7248	16.805	9.60981	40.8075	92.802	133.61	174.28	188.177	204.819	210.901	89.2106	11.1156	16.0727	17.3278	27.6021	29.7388	29.4082	27.082	21.0823	51.9732	87.3861	139.359	186.213	201.14	214.119	218.84	92.3507	16.8952
Liberia	Liberia2009	14872	150	99.1467	3208	3	1998.5	2009.08	69.2626	76.7494	146.012	186.473	208.337	222.245	226.507	94.2574	15.375	10.0899	16.9402	16.4411	16.9588	17.2262	17.2952	12.1989	89.748	83.6702	173.418	214.145	240.531	255.548	261.164	106.155	21.2868	14.7232	20.4248	25.0894	24.0296	24.2815	24.6733	18.4017	47.927	69.7135	117.64	157.789	174.494	187.072	189.719	81.6885	13.9038
Liberia	Liberia2009	14872	150	99.1467	3208	3	1995.5	2009.08	63.2671	102.753	166.02	210.305	236.896	253.333	265.38	119.14	9.82736	16.6207	22.0895	29.2796	31.5117	31.7368	33.8646	23.0926	68.1462	108.532	176.678	219.801	250.499	267.188	281.851	127.742	11.4564	20.7843	24.3888	30.5408	31.6175	30.7408	31.7625	21.5036	58.0114	95.9283	153.94	199.537	221.527	237.705	247.148	110.167	15.0232
Liberia	Liberia2009	14872	150	99.1467	3208	3	1992.5	2009.08	64.71	117.673	182.383	237.399	268.07	288.818	296.133	139.124	16.8484	17.4055	19.9145	24.5656	27.5742	24.8608	26.362	21.3404	66.1437	115.456	181.6	229.314	255.685	273.598	280.335	120.644	15.5275	19.3872	26.8611	32.5911	33.5657	30.6972	31.3213	19.2233	63.2124	119.855	183.067	244.984	279.603	303.041	310.932	156.518	24.7695
Liberia	Liberia2009	14872	150	99.1467	3208	3	1989.5	2009.08	57.2072	102.97	160.177	205.247	233.221	253.957	260.598	119.573	10.2045	16.469	18.7046	22.2849	22.6949	21.6649	21.8367	17.1264	72.7064	117.291	189.997	233.184	260.741	286.454	293.661	127.979	20.2195	24.4259	25.4491	29.5055	30.8615	34.3547	36.7413	34.2669	41.5173	88.034	129.551	176.575	204.943	220.226	226.184	111.015	11.1879
Liberia	Liberia2009	14872	150	99.1467	3208	3	1986.5	2009.08	67.4681	113.355	180.823	210.466	244.905	262.807	267.56	105.883	14.6981	23.7391	30.4964	30.3397	25.4135	27.0668	28.3696	19.1556	63.6861	140.64	204.326	241.053	272.748	287.943	293.747	112.383	17.8471	27.5643	30.2587	32.8947	33.152	31.0177	31.8863	29.0994	71.6065	82.7523	154.359	175.721	213.361	234.463	238.02	98.9319	26.1235
Liberia	Liberia2009	14872	150	99.1467	3208	3	1983.5	2009.08	62.3604	128.522	190.882	219.978	244.29	255.374	261.607	87.4097	16.5081	23.9545	29.6064	36.019	38.4773	36.5435	37.1565	23.2054	55.2461	128.32	183.567	221.148	242.724	251.132	257.449	90.494	16.7522	31.5765	36.8262	46.2015	45.8798	44.1942	44.7208	27.6267	70.5372	127.968	198.505	218.873	246.065	259.879	266.029	84.2473	28.674
Liberia	Liberia2009	14872	150	99.1467	3208	4	2007	2009.08	37.0659	30.3066	67.3725	86.7483	97.3093	101.249	106.785	42.2595	5.73021	6.88482	8.11546	10.836	8.96932	9.3427	9.86907	7.11664	42.5809	28.0783	70.6592	85.2303	97.7205	102.141	106.404	38.462	9.32145	5.9912	7.73247	8.50685	10.5489	11.2309	12.2971	8.37229	31.2868	32.6366	63.9233	88.1748	96.8462	100.297	107.153	46.1817	8.0981
Liberia	Liberia2009	14872	150	99.1467	3208	4	2003	2009.08	48.8579	69.1445	118.002	159.224	172.832	183.437	189.256	80.787	7.13894	13.448	13.9618	20.3894	21.0484	20.1189	19.6578	10.5224	53.2987	68.8558	122.154	160.027	173.07	182.657	189.188	76.3613	8.91093	14.0377	14.1364	24.2056	27.998	26.4161	26.1258	18.6398	44.2529	69.4414	113.694	158.485	172.695	184.325	189.448	85.471	9.70712
Liberia	Liberia2009	14872	150	99.1467	3208	4	1999	2009.08	63.2324	84.11	147.342	185.348	206.875	221.452	225.679	91.8736	14.8502	10.9822	16.7339	16.643	16.9762	17.1746	17.4737	10.3619	77.5695	93.9893	171.559	210.16	236.242	252.136	258.028	104.376	18.8463	16.6855	18.5054	23.7431	24.1238	23.1419	23.5518	17.7562	48.0918	73.7957	121.887	159.296	175.917	188.972	191.257	78.998	12.9381
Liberia	Liberia2009	14872	150	99.1467	3208	4	1995	2009.08	65.0075	99.0675	164.075	212.261	240.7	258.661	270.907	127.801	9.77758	16.6168	19.8865	27.9308	30.8703	30.3701	32.8454	22.7089	67.4029	104.713	172.116	217.782	248.239	266.806	281.038	131.567	10.7592	19.9004	24.6416	32.7295	34.7819	32.3902	33.9354	20.6803	62.4118	92.911	155.323	206.289	232.566	249.911	260.183	124.142	13.9294
Liberia	Liberia2009	14872	150	99.1467	3208	4	1991	2009.08	60.6997	120.252	180.952	227.317	257.821	277.304	282.154	123.561	13.501	16.805	21.6319	23.0668	23.9443	22.4076	22.9076	13.6174	74.5445	125.127	199.672	241.635	269.561	288.902	293.654	117.429	21.1893	20.807	28.6862	30.9524	32.7147	36.6369	37.0915	22.3376	46.6582	115.16	161.818	212.604	245.75	265.377	270.329	129.46	11.3296
Liberia	Liberia2009	14872	150	99.1467	3208	4	1987	2009.08	62.3153	109.937	172.253	208.941	238.287	258.248	264.403	111.327	13.4715	20.5066	26.8785	25.8823	22.9203	24.5104	24.7518	16.6635	60.52	131.722	192.242	232.595	260.595	279.02	285.852	115.888	14.6167	23.892	25.1741	28.025	28.3226	27.3561	28.1784	26.6012	64.2268	85.937	150.164	182.669	213.514	235.231	240.575	106.386	23.5168
Liberia	Liberia2009	14872	150	99.1467	3208	5	2006.5	2009.08	38.5123	34.7976	73.3099	94.046	105.589	109.874	115.446	45.47	5.56661	7.728	8.35413	11.8366	9.6234	10.098	10.7304	7.41885	46.6699	35.3578	82.0277	99.5588	113.002	117.217	122.079	43.6305	8.63676	6.95368	7.1446	8.70268	9.42013	9.74695	10.5816	8.42674	29.9104	34.2167	64.1271	88.136	97.7419	102.099	108.426	47.3338	7.58297
Liberia	Liberia2009	14872	150	99.1467	3208	5	2001.5	2009.08	53.6255	80.2833	133.909	175.486	190.719	204.436	209.885	87.7226	9.10181	11.9177	11.4549	14.6758	14.816	14.9962	14.6269	9.00836	57.5402	82.691	140.231	178.843	194.875	209.157	215.904	88.0151	10.9174	13.984	13.0373	22.4365	24.9334	23.8034	22.4052	17.3179	49.4715	77.7336	127.205	171.885	186.308	199.465	203.632	87.5661	11.5909
Liberia	Liberia2009	14872	150	99.1467	3208	5	1996.5	2009.08	65.7183	92.4572	158.175	202.438	227.766	242.432	250.672	109.877	8.68702	12.5748	16.6817	17.8073	18.245	18.7125	20.3593	15.8527	76.1999	97.4591	173.659	216.69	246.374	261.649	271.3	118.161	12.1868	17.3923	18.6135	19.0411	19.6064	19.5013	20.213	14.1251	54.9052	86.981	141.886	187.468	207.879	221.859	228.578	101.026	12.0484
Liberia	Liberia2009	14872	150	99.1467	3208	5	1991.5	2009.08	62.9655	112.545	175.511	225.272	256.734	276.928	283.642	131.15	14.2336	15.8539	18.0324	20.8522	22.7018	19.9833	20.7913	14.3684	72.3364	117.521	189.857	234.665	262.928	283.48	290.087	123.719	16.7771	20.335	24.2537	27.9405	28.6878	28.6023	28.7094	16.839	53.2779	107.591	160.869	215.624	250.295	270.137	276.964	138.351	15.8522
Liberia	Liberia2009	14872	150	99.1467	3208	5	1986.5	2009.08	63.0384	108.024	171.062	205.963	234.177	253.573	260.35	107.714	13.5244	17.128	24.2209	24.1084	20.767	22.3571	22.9436	15.7948	57.356	127.55	184.905	224.971	252.375	270.654	277.516	113.619	12.9997	18.6503	23.1424	27.8097	26.94	27.0137	28.1471	27.275	69.3056	86.509	155.815	185.012	214.118	234.778	241.449	101.44	22.685
Madagascar	Madagascar1992	18931	215	88.0512	3412	1	1991.5	1992.58	35.1744	43.476	78.6504	110.428	124.686	136.034	141.187	67.875	5.3989	5.76479	7.78321	8.76906	8.87009	8.95362	9.16083	6.30741	39.8028	42.5545	82.3573	110.252	126.038	132.017	132.017	54.1171	8.01427	9.10914	12.7557	13.3322	13.621	14.4197	14.4197	8.38108	30.5352	44.3273	74.8625	110.861	123.456	140.355	150.744	82.0218	7.28667
Madagascar	Madagascar1992	18931	215	88.0512	3412	1	1990.5	1992.58	35.8438	51.0657	86.9096	114.678	127.159	136.012	140.733	58.9462	5.67971	5.94494	7.96027	8.50554	9.22317	9.1841	9.63425	5.82407	33.8401	55.2438	89.0839	109.382	123.15	128.119	129.88	44.7858	7.96944	8.35838	10.899	11.6231	13.0425	13.0223	12.8771	7.1588	37.9714	46.643	84.6144	120.411	131.573	144.333	152.235	73.8709	8.31885
Madagascar	Madagascar1992	18931	215	88.0512	3412	1	1989.5	1992.58	33.6413	61.2271	94.8684	119.951	140.366	152.927	159.919	71.8685	5.60987	7.83528	9.83372	10.9049	11.8189	12.4916	12.4504	7.12757	33.2923	53.4082	86.7005	109.311	134.487	148.034	157.697	77.7362	6.61443	8.51372	10.7298	12.595	12.9053	13.3536	13.4675	8.87364	34.0315	69.9677	103.999	131.551	147.174	158.662	162.713	65.5289	8.45651
Madagascar	Madagascar1992	18931	215	88.0512	3412	1	1988.5	1992.58	51.1339	61.546	112.68	143.719	165.321	178.798	192.143	89.5539	6.71917	8.19297	10.4773	10.6889	10.6775	10.747	11.3754	7.67577	48.8634	45.5649	94.4283	125.803	148.558	161.69	179.257	93.6739	8.5017	9.35125	11.8688	12.6149	12.9568	13.1502	14.2939	11.0388	53.4058	76.5108	129.917	160.651	181.087	194.969	204.086	85.244	11.0923
Madagascar	Madagascar1992	18931	215	88.0512	3412	1	1987.5	1992.58	53.0151	74.6477	127.663	165.381	184.82	195.222	209.75	94.1008	8.31961	6.80876	11.0245	11.7458	12.2857	12.0941	11.8357	7.40158	65.2853	62.3591	127.644	161.472	184.175	191.81	207.599	91.6535	12.7811	10.8742	16.0393	15.9831	16.7718	17.4717	17.5642	9.98963	40.5813	87.3668	127.948	169.886	185.699	198.969	212.232	96.6497	8.89616
Madagascar	Madagascar1992	18931	215	88.0512	3412	1	1986.5	1992.58	55.1659	68.3135	123.479	159.744	180.183	193.312	202.651	90.3251	7.67959	7.00095	10.4845	10.9846	11.2395	11.7142	12.2797	7.0107	70.9099	70.445	141.355	180.979	207.694	217.375	228.619	101.63	11.399	10.111	14.9412	15.5624	15.8105	16.1554	16.7355	9.88539	38.5405	66.0165	104.557	136.76	150.185	167.022	174.408	78.0072	8.91841
Madagascar	Madagascar1992	18931	215	88.0512	3412	1	1985.5	1992.58	41.5065	51.6604	93.1669	130.172	156.167	169.329	176.175	91.5367	6.70641	6.48964	8.44692	9.0689	10.4734	11.3542	11.9355	8.42199	44.4589	50.0254	94.4844	135.399	161.815	173.687	179.855	94.2785	9.54679	10.0739	13.0533	14.6043	16.069	16.8454	17.0495	11.0291	38.0585	53.8611	91.9197	124.731	150.304	164.737	172.248	88.4599	9.43067
Madagascar	Madagascar1992	18931	215	88.0512	3412	1	1984.5	1992.58	46.2118	56.3496	102.561	142.04	169.913	182.866	187.755	94.9302	7.68144	7.96661	11.2243	11.8599	12.8443	13.5522	13.8711	8.86383	46.7476	59.5718	106.319	148.11	180.003	199.237	201.373	106.362	9.80849	9.33428	13.5198	14.9058	15.9037	17.0335	17.0547	13.0598	45.6282	53.1555	98.7837	135.911	159.797	166.448	174.205	83.6884	10.0005
Madagascar	Madagascar1992	18931	215	88.0512	3412	1	1983.5	1992.58	47.9142	72.9542	120.868	158.945	177.112	198.121	201.605	91.837	7.52756	10.1375	13.6174	14.5884	14.7368	15.8768	15.9733	9.08229	44.0193	69.9258	113.945	158.208	185.202	212	215.002	114.052	9.85673	13.8778	17.638	18.8888	19.3381	21.8521	21.9912	15.52	51.9922	75.6612	127.653	159.685	169.038	184.032	188.007	69.1855	10.7024
Madagascar	Madagascar1992	18931	215	88.0512	3412	1	1982.5	1992.58	39.5024	70.7119	110.214	151.184	167.394	187.215	193.732	93.863	6.85248	8.96668	11.4072	12.5813	12.8167	13.655	13.7194	8.16799	43.2728	68.8227	112.096	156.249	179.457	200.194	206.044	105.809	10.7183	11.9009	16.1579	17.1715	17.933	17.8253	18.1026	10.7757	35.7282	72.6424	108.371	146.115	154.987	173.883	181.057	81.5212	9.78468
Madagascar	Madagascar1992	18931	215	88.0512	3412	1	1981.5	1992.58	41.702	70.6266	112.329	151.52	174.812	186.028	194.095	92.1136	7.10803	8.28637	9.56534	11.482	13.5175	12.8028	12.3245	9.65547	45.1162	72.6302	117.746	153.143	185.529	195.585	203.962	97.7215	10.2692	13.0223	14.2297	17.3428	20.3405	20.2284	19.6186	14.7565	38.3353	68.9989	107.334	150.44	164.516	176.855	184.587	86.5412	9.54581
Madagascar	Madagascar1992	18931	215	88.0512	3412	1	1980.5	1992.58	36.4264	49.3447	85.7711	110.621	133.828	145.485	152.547	73.0403	6.46385	7.1938	9.724	10.7686	11.4187	11.524	11.8301	8.28625	43.6833	43.5538	87.2371	112.412	142.374	150.352	155.486	74.7719	8.77055	8.74923	13.0755	14.8725	14.6834	15.263	15.2384	10.4686	28.9808	55.5519	84.5327	109.046	125.744	141.234	150.377	71.9244	9.16084
Madagascar	Madagascar1992	18931	215	88.0512	3412	1	1979.5	1992.58	43.2773	61.8554	105.133	130.999	152.134	166.836	171.506	74.171	7.37693	8.5963	10.744	11.3455	11.2698	11.0249	11.3966	7.61989	38.9833	72.1876	111.171	140.931	162.116	170.348	173.285	69.8835	8.5064	13.3726	15.8257	15.7284	16.5875	16.147	16.4509	9.87635	47.8009	51.1852	98.9861	121.036	142.107	163.795	170.296	79.144	11.9178
Madagascar	Madagascar1992	18931	215	88.0512	3412	1	1978.5	1992.58	44.8088	65.1957	110.004	144.369	167.662	180.851	188.984	88.7411	7.54991	8.15008	11.5555	13.1749	13.6132	13.894	14.1665	9.04257	57.1498	70.0778	127.228	154.76	171.663	177.744	186.058	67.4062	12.286	13.2227	17.1805	18.5713	19.0628	19.095	18.7444	10.4233	32.2864	60.6205	92.9069	134.407	164.478	185.056	193.003	110.348	9.05204
Madagascar	Madagascar1992	18931	215	88.0512	3412	1	1977.5	1992.58	31.9343	55.9995	87.9338	118.802	149.079	163.427	172.729	92.9704	7.49557	8.47755	10.6834	12.4301	13.5534	13.6814	13.906	9.70802	43.7164	46.6827	90.3991	124.237	146.675	161.169	168.379	85.7299	12.5786	10.207	16.5079	16.3913	19.2594	19.2307	19.8941	14.5956	20.4487	65.6331	86.0818	113.798	152.1	166.296	177.348	99.8622	8.48552
Madagascar	Madagascar1992	18931	215	88.0512	3412	1	1976.5	1992.58	50.7119	70.7784	121.49	156.898	185.379	200.016	204.879	94.9206	10.4427	11.2734	14.388	15.3851	16.0819	15.3091	15.5874	8.48357	58.6484	75.3548	134.003	177.032	199.879	222.665	226.721	107.064	14.9266	15.065	20.5571	22.1546	23.5611	22.7118	22.5048	13.5085	42.1175	66.1794	108.297	135.582	169.742	177.119	182.795	83.5456	12.8337
Madagascar	Madagascar1992	18931	215	88.0512	3412	1	1975.5	1992.58	33.6949	47.0687	80.7636	117.592	141.04	155.144	161.346	87.6622	7.87012	8.89813	12.4923	14.3632	16.2116	17.193	17.2522	12.3215	34.3485	54.6654	89.0139	134.752	161.86	181.01	186.136	106.613	10.5139	13.6927	17.1641	18.5129	22.88	23.8733	24.1261	18.1683	33.0352	38.7628	71.798	99.8247	120.009	129.02	136.319	69.5117	12.7081
Madagascar	Madagascar1992	18931	215	88.0512	3412	1	1974.5	1992.58	29.2436	58.758	88.0015	122.09	142.596	155.23	160.234	79.2025	7.40077	10.909	12.7783	14.348	15.7129	17.1723	17.5447	11.033	30.1492	52.6212	82.7704	128.482	156.73	171.18	176.967	102.697	9.62175	12.0643	15.0642	17.6625	19.893	22.3159	22.6639	18.9859	28.2415	63.8076	92.0491	115.877	128.69	139.506	143.692	56.879	10.0698
Madagascar	Madagascar1992	18931	215	88.0512	3412	1	1973.5	1992.58	17.3829	50.1001	67.4829	102.264	120.539	125.719	130.88	67.9847	7.54309	10.6497	12.5873	14.2381	14.8322	15.1305	15.4148	9.32889	16.5435	50.0124	66.5559	100.698	126.881	132.935	143.263	82.1767	8.05193	14.9458	16.5804	17.8977	19.0086	19.5416	20.6872	15.2906	18.0565	50.6997	68.7561	104.148	114.67	118.956	118.956	53.9066	11.7232
Madagascar	Madagascar1992	18931	215	88.0512	3412	1	1972.5	1992.58	28.5044	63.5395	92.0439	112.504	142.177	152.949	161.939	76.981	9.84444	10.7704	15.0137	16.9392	18.3714	19.1411	19.8454	13.6947	33.1657	65.8206	98.9863	111.682	144.213	165.622	178.848	88.6359	14.0453	15.908	21.4499	22.2654	23.4654	23.8998	26.5212	17.6522	24.0785	61.2966	85.3751	113.452	140.241	140.241	145.736	65.9951	10.0379
Madagascar	Madagascar1992	18931	215	88.0512	3412	1	1971.5	1992.58	56.7387	57.5961	114.335	133.546	165.6	182.582	192.15	87.8612	12.7575	13.6809	19.8802	20.8527	21.7003	22.1693	23.327	15.2287	60.9731	78.8757	139.849	148.987	176.456	207.077	220.425	93.6772	19.1684	21.7785	26.887	27.4777	28.026	29.2874	31.7526	22.7008	52.0753	36.1167	88.192	117.929	154.711	160.079	166.188	85.5395	15.9807
Madagascar	Madagascar1992	18931	215	88.0512	3412	1	1970.5	1992.58	41.6115	62.5783	104.19	127.123	150.308	156.887	160.912	63.3195	11.4352	12.8117	17.0813	17.9804	19.0712	18.6066	18.717	11.8813	54.6997	90.8204	145.52	172.239	201.913	208.575	216.444	83.0024	18.4835	20.8718	28.7554	31.5471	34.2705	33.2607	33.2498	19.8407	28.9996	32.2638	61.2634	79.9232	97.1237	103.643	103.643	45.1452	13.5636
Madagascar	Madagascar1992	18931	215	88.0512	3412	1	1969.5	1992.58	34.7086	73.621	108.33	131.035	143.869	145.648	147.999	44.4891	12.8042	16.6055	20.1977	19.4489	20.2043	20.1969	20.2597	12.7557	50.1377	110.441	160.578	192.862	215.366	215.366	219.985	70.7707	17.9831	27.8716	30.8983	30.5932	32.2946	32.2946	32.3805	24.3175	15.4299	33.2541	48.684	62.1737	65.1174	68.8469	68.8469	21.1947	11.4198
Madagascar	Madagascar1992	18931	215	88.0512	3412	1	1968.5	1992.58	37.0148	79.4622	116.477	143.616	170.767	180.449	188.92	81.9936	12.6141	18.3047	18.8987	20.569	23.4459	23.8779	25.7233	21.2583	53.1085	88.388	141.497	174.146	201.429	206.103	224.958	97.2174	22.142	27.2477	33.1619	35.3863	39.3875	39.4864	39.859	27.9053	21.1767	71.3099	92.4866	114.39	141.378	155.745	155.745	69.7054	12.6748
Madagascar	Madagascar1992	18931	215	88.0512	3412	1	1967.5	1992.58	39.9619	73.1112	113.073	153.337	195.655	209.516	227.277	128.764	13.2864	19.2497	21.505	23.3829	26.6241	27.3396	27.2524	27.6611	39.8881	76.4793	116.367	171.134	223.252	228.813	253.018	154.647	21.7843	27.9694	33.297	36.5487	40.7879	40.7308	39.5684	37.726	40.029	69.4066	109.436	135.773	169.04	189.694	201.303	103.157	17.3058
Madagascar	Madagascar1992	18931	215	88.0512	3412	2	1991	1992.58	35.5014	47.1589	82.6603	112.465	125.863	135.983	140.919	63.5082	4.26563	4.60062	6.03117	6.81338	7.12269	7.10368	7.38998	4.77115	36.8473	48.6844	85.5317	109.702	124.527	130.014	130.912	49.625	6.0864	6.58976	8.79882	9.58598	10.5434	10.9627	10.9476	6.33054	34.1139	45.4585	79.5725	115.476	127.366	142.216	151.371	78.0053	6.02905
Madagascar	Madagascar1992	18931	215	88.0512	3412	2	1989	1992.58	42.5477	61.2173	103.765	131.83	152.86	165.878	176	80.5982	4.56084	6.42676	7.94955	8.56051	9.06103	9.48991	9.85022	6.33484	41.0113	49.7402	90.7515	117.717	141.642	154.98	168.446	85.4492	5.57299	6.10251	7.89986	9.72147	10.0516	10.4779	11.2707	8.8856	44.1706	73.0074	117.178	146.327	164.38	177.062	183.668	75.3149	7.13774
Madagascar	Madagascar1992	18931	215	88.0512	3412	2	1987	1992.58	54.1673	71.5437	125.711	162.712	182.633	194.371	206.403	92.2948	6.22398	5.40224	8.45454	9.26224	9.60433	9.70701	9.98585	6.19886	68.3266	66.7635	135.09	171.791	196.408	205.048	218.619	96.5748	9.13503	8.25267	12.0334	12.375	13.1308	13.8675	14.3197	8.65361	39.4988	76.4709	115.97	153.274	167.946	182.958	193.432	87.6236	7.27393
Madagascar	Madagascar1992	18931	215	88.0512	3412	2	1985	1992.58	43.8583	54.0737	97.932	136.161	163.061	176.118	181.985	93.1782	5.42166	6.09703	8.086	8.54805	9.89673	10.5335	11.0766	7.58454	45.5841	54.6492	100.233	141.58	170.639	186.215	190.333	100.136	7.25845	7.85378	10.2925	11.5935	13.1214	14.2819	14.3982	10.3495	41.9119	53.664	95.5759	130.552	155.291	165.853	173.482	86.1393	7.46648
Madagascar	Madagascar1992	18931	215	88.0512	3412	2	1983	1992.58	43.609	71.6973	115.306	154.817	172.019	192.474	197.446	92.8455	5.72659	7.07508	9.61177	10.8754	11.0092	12.2844	12.4822	7.63008	43.6414	69.0865	112.728	156.952	182.054	205.994	210.379	110.057	7.82804	10.6449	13.572	14.5382	15.3049	16.9772	17.4526	11.6475	43.5759	74.196	117.772	152.6	161.722	178.596	184.158	75.2482	7.45512
Madagascar	Madagascar1992	18931	215	88.0512	3412	2	1981	1992.58	38.875	59.599	98.474	130.98	154.257	165.7	173.307	83.0069	4.82825	5.74338	6.92685	8.63317	10.3217	10.0078	10.0133	8.14192	44.3413	57.1686	101.51	132.208	163.51	172.628	179.486	86.7853	6.39147	8.22677	9.71979	11.5434	13.5226	13.8826	13.8229	11.2317	33.3689	62.3604	95.7293	130.075	145.428	159.195	167.595	79.4733	6.89183
Madagascar	Madagascar1992	18931	215	88.0512	3412	2	1979	1992.58	44.0568	63.4293	107.486	137.327	159.518	173.46	179.76	80.9777	5.76215	6.32886	8.4981	9.74611	10.1421	10.1685	10.6335	7.39734	48.146	71.1615	119.307	147.99	167.074	174.221	179.618	68.4812	7.62979	10.1812	12.0039	12.556	13.705	13.443	13.6811	8.66845	39.8304	55.4813	95.3117	126.334	151.808	172.971	180.181	93.81	7.94379
Madagascar	Madagascar1992	18931	215	88.0512	3412	2	1977	1992.58	40.8539	62.9998	103.854	137.119	166.534	181.023	188.158	94.0737	5.70151	8.10226	9.98034	11.4253	12.7111	12.3241	12.3349	7.75938	51.0026	60.3231	111.326	149.995	172.608	191.014	196.621	95.9801	9.6303	10.5159	15.1792	16.1285	18.571	18.0331	18.1411	12.238	30.4542	65.7276	96.1818	123.717	160.051	170.913	179.456	92.1355	6.75756
Madagascar	Madagascar1992	18931	215	88.0512	3412	2	1975	1992.58	31.4275	52.3985	83.826	119.376	141.428	154.871	160.515	83.7055	5.68879	7.7614	10.09	11.6786	13.6806	15.0281	15.291	11.1286	32.1627	53.7155	85.8782	131.618	159.287	176.319	181.757	104.886	7.03136	10.4264	12.9935	14.6558	18.2562	20.0241	20.4079	17.0223	30.65	50.9018	81.5518	107.543	124.28	134.108	139.956	63.5903	8.12987
Madagascar	Madagascar1992	18931	215	88.0512	3412	2	1973	1992.58	23.3318	56.7774	80.1092	108.335	131.952	139.689	146.611	72.2927	6.89721	8.27937	12.279	13.7216	14.6363	15.0624	15.4976	9.70139	25.8048	57.9805	83.7853	108.096	137.224	150.29	161.848	85.2011	8.69651	12.3895	16.6116	17.3743	18.2341	18.6595	20.5249	13.9864	21.1599	55.8541	77.0139	109.061	127.187	129.499	132.158	59.7455	7.76187
Madagascar	Madagascar1992	18931	215	88.0512	3412	2	1971	1992.58	49.3947	60.218	109.613	130.511	158.558	170.671	177.794	76.5749	8.40259	11.1335	14.3835	15.2624	16.6231	17.0515	17.8496	11.6566	58.0304	85.1615	143.192	160.399	188.798	207.788	218.622	88.0356	13.9512	18.0156	22.2183	23.4446	24.1228	24.7943	26.6128	17.7413	40.4816	34.125	74.6066	99.4539	127.194	133.092	136.61	67.0027	10.1771
Madagascar	Madagascar1992	18931	215	88.0512	3412	2	1969	1992.58	35.7728	76.2094	111.982	136.79	156.156	161.417	166.696	61.6129	9.29619	14.19	15.4728	15.2095	15.7498	16.048	16.6649	13.1312	51.4255	100.991	152.416	184.841	209.492	211.461	222.433	82.6076	14.6251	21.7037	24.5295	24.6998	25.4227	25.4388	25.5229	19.8871	18.2618	50.9688	69.2306	86.752	100.802	109.429	109.429	43.1885	8.57569
Madagascar	Madagascar1992	18931	215	88.0512	3412	2	1967	1992.58	40.3675	62.8821	103.25	154.108	183.53	194.971	212.573	121.911	10.3331	13.3467	14.8589	17.6946	19.9671	20.5773	21.4636	21.639	41.3216	69.2113	110.533	174.863	215.419	218.164	239.631	145.141	16.2573	20.7444	20.8808	28.8102	32.9826	33.062	34.4167	34.5751	39.5	56.8856	96.3855	134.401	154.098	173.259	187.105	100.396	14.0374
Madagascar	Madagascar1992	18931	215	88.0512	3412	3	1990.5	1992.58	34.9203	51.5382	86.4585	114.77	130.431	141.379	146.999	66.2698	3.34081	4.54859	5.4384	6.44444	6.93278	7.06761	7.28236	4.40806	35.7068	50.2753	85.982	109.667	127.77	136.029	139.887	58.9755	4.69189	6.28345	7.4609	8.37501	9.13154	9.40548	9.26606	5.81655	34.0889	52.8664	86.9553	120.166	133.29	147.038	154.532	74.0123	4.98616
Madagascar	Madagascar1992	18931	215	88.0512	3412	3	1987.5	1992.58	53.1075	68.2308	121.338	156.392	176.884	189.221	201.703	91.4625	4.80896	5.13842	6.81266	7.4873	7.73165	7.86501	8.01699	5.51449	61.6029	60.2397	121.843	156.901	180.876	191.063	205.991	95.8237	6.55887	6.90146	9.19412	9.57744	10.1401	10.8638	11.4462	7.74062	44.4127	76.4145	120.827	155.875	172.555	187.176	197.179	86.8446	6.21961
Madagascar	Madagascar1992	18931	215	88.0512	3412	3	1984.5	1992.58	45.123	60.1218	105.245	143.427	167.495	183.212	188.317	92.8438	4.9122	5.81234	8.39232	9.04616	10.1655	10.7627	11.0799	6.78845	45.1081	59.0742	104.182	146.459	174.865	194.263	198.024	104.755	6.08679	6.81116	9.22647	10.6643	12.2962	13.9013	14.0967	10.4826	45.1394	61.301	106.44	140.438	160.164	172.179	178.64	80.8003	6.5142
Madagascar	Madagascar1992	18931	215	88.0512	3412	3	1981.5	1992.58	39.1015	63.4288	102.53	137.988	158.728	173.197	180.396	86.7613	4.1784	5.35447	6.59732	7.76205	9.15899	9.03144	8.98594	6.84488	43.9563	61.0671	105.023	140.398	168.753	182.087	188.578	93.3594	5.85049	7.38211	9.51674	10.918	12.8503	12.5706	12.6367	8.86813	34.2224	65.9497	100.172	135.706	148.773	164.383	172.309	80.168	5.4377
Madagascar	Madagascar1992	18931	215	88.0512	3412	3	1978.5	1992.58	40.3426	61.1907	101.533	131.685	156.501	170.563	177.738	84.8164	4.92539	5.42197	6.96018	8.76539	9.25557	9.35633	9.87512	6.92217	46.8162	63.7533	110.569	140.81	160.965	170.264	176.158	73.7416	6.74243	8.03071	9.7992	10.9503	12.7085	12.7829	13.1744	8.737	33.7708	58.5607	92.3315	122.389	152.084	171.051	179.451	95.9819	6.30931
Madagascar	Madagascar1992	18931	215	88.0512	3412	3	1975.5	1992.58	37.9837	58.8111	96.7948	132.354	156.895	170.825	176.169	87.88	4.86924	7.39945	8.9649	10.4924	11.743	12.1975	12.6298	9.12692	41.235	61.1385	102.374	147.165	173.027	192.239	197.138	105.572	6.56624	9.5553	12.408	13.866	16.3964	16.883	17.1201	13.1843	34.5173	56.3278	90.8451	117.338	140.624	149.491	155.283	70.8768	7.02694
Madagascar	Madagascar1992	18931	215	88.0512	3412	3	1972.5	1992.58	32.5834	57.0007	89.5841	115.201	141.246	151.611	159.344	76.6242	7.14877	7.89429	12.2901	13.5934	14.3928	14.7586	15.5133	9.72391	36.3678	63.903	100.271	120.07	148.713	166.422	178.535	86.9867	9.42893	11.1719	15.0427	15.3528	15.8728	16.6073	18.7645	13.3876	29.0445	50.5728	79.6172	111.027	134.437	137.673	141.383	67.1092	8.30776
Madagascar	Madagascar1992	18931	215	88.0512	3412	3	1969.5	1992.58	38.0864	70.7821	108.869	132.954	153.773	159.574	164.336	62.2441	7.78926	10.8867	12.5537	12.8906	13.3499	13.2561	13.2044	10.4275	52.666	96.6116	149.278	179.413	205.95	209.817	219.47	82.5092	12.3071	18.0346	21.1127	23.0119	24.4471	23.9515	23.1561	16.773	22.7135	43.7859	66.4994	84.4393	99.7051	107.455	107.455	43.8736	7.73602
Madagascar	Madagascar1992	18931	215	88.0512	3412	4	1990	1992.58	38.8885	53.9286	92.8172	121.785	138.953	150.543	158.048	71.9053	3.15677	4.38509	5.31909	6.21074	6.56929	6.71452	7.0158	4.31376	38.8613	49.323	88.1843	113.667	132.954	142.453	149.584	67.3382	4.02314	5.24062	6.48697	7.41636	7.88528	8.17887	8.35347	5.71831	38.9169	58.7259	97.6428	130.239	145.2	158.981	166.88	76.7293	4.58023
Madagascar	Madagascar1992	18931	215	88.0512	3412	4	1986	1992.58	49.1282	63.2549	112.383	149.973	173.173	185.534	194.617	92.6458	3.98723	4.77476	6.06477	6.93781	7.64769	7.89995	8.37771	5.58418	56.978	60.9602	117.938	156.823	183.503	195.357	204.424	98.0496	5.46604	6.46663	8.55348	9.52157	10.3616	10.9645	11.356	7.3248	40.6517	65.7509	106.403	142.58	162.099	174.986	184.092	86.9398	5.28072
Madagascar	Madagascar1992	18931	215	88.0512	3412	4	1982	1992.58	41.359	65.8906	107.25	143.41	163.465	179.801	185.95	88.1552	4.25072	5.11719	6.86335	8.02393	8.92373	9.14752	9.27387	6.22312	43.9727	63.3325	107.305	145.008	173.004	190.214	195.723	99.0457	5.35111	7.24836	9.36818	10.4534	11.8855	12.1718	12.4575	8.15066	38.7044	68.4948	107.199	141.803	153.876	169.324	176.129	77.2066	5.42779
Madagascar	Madagascar1992	18931	215	88.0512	3412	4	1978	1992.58	42.5933	63.2592	105.852	137.292	162.955	177.143	183.812	87.189	4.16538	4.89427	6.51184	8.22399	8.88981	8.75986	8.9954	5.94518	49.4483	66.2417	115.69	149.088	169.847	181.947	187.432	81.1274	5.86102	7.37606	9.80884	10.7342	12.5637	12.5461	12.7639	8.01248	35.536	60.1924	95.7284	125.139	155.888	172.169	179.987	93.1789	5.78424
Madagascar	Madagascar1992	18931	215	88.0512	3412	4	1974	1992.58	27.8535	54.3436	82.1971	114.559	137.276	148.346	154.516	78.7957	4.73072	6.48534	8.73541	10.2251	10.9412	12.0437	12.2961	8.32578	29.5033	55.4986	85.0019	121.296	149.597	164.981	172.851	96.0103	5.57976	7.99085	10.4125	12.0033	13.6269	14.8771	15.4864	12.7577	26.246	53.1965	79.4425	108.044	125.362	132.075	136.575	62.0625	5.79842
Madagascar	Madagascar1992	18931	215	88.0512	3412	4	1970	1992.58	43.6029	66.9057	110.509	133.043	157.403	166.757	173.169	70.445	6.65368	9.92822	12.0063	12.4465	12.9202	13.1183	13.4676	9.09405	55.1592	91.6459	146.805	170.171	196.991	208.884	219.774	85.5247	10.5162	16.2583	18.8784	20.1969	20.5065	20.6194	21.1118	14.4037	31.26	41.2828	72.5428	94.2339	116.182	123.151	125.293	56.8764	6.99648
Madagascar	Madagascar1992	18931	215	88.0512	3412	5	1989.5	1992.58	41.3561	57.864	99.2201	129.973	147.609	158.97	167.839	76.1768	2.91156	3.73494	4.59581	5.39654	5.7588	5.83494	6.05991	4.05802	43.4228	51.9218	95.3446	122.567	142.577	151.717	160.494	72.0159	3.88556	4.77829	6.18813	6.73294	7.37916	7.73625	8.1019	5.47162	39.2112	64.0543	103.265	137.726	152.858	166.544	175.507	80.5602	4.10217
Madagascar	Madagascar1992	18931	215	88.0512	3412	5	1984.5	1992.58	46.3111	63.8731	110.184	148.45	170.238	186.129	192.402	92.3988	3.63917	4.37874	5.83561	6.82364	7.75617	8.17022	8.53125	5.651	50.5372	63.4715	114.009	156.013	183.051	200.494	206.256	104.117	4.1112	5.35303	6.69424	8.15877	9.48034	10.5079	10.9216	8.07417	41.7826	64.3152	106.098	140.429	156.796	171.107	177.9	80.325	4.93168
Madagascar	Madagascar1992	18931	215	88.0512	3412	5	1979.5	1992.58	39.706	60.4596	100.166	131.368	155.493	168.398	175.761	84.0098	3.79142	4.36637	5.38303	7.08955	8.20222	8.00116	8.32565	6.03685	45.745	60.765	106.51	136.955	162.028	171.248	177.573	79.5345	4.87989	6.37993	7.57431	8.91993	11.0291	11.019	10.9739	7.91317	33.5961	60.2283	93.8244	125.797	148.953	165.606	174.01	88.4884	4.73996
Madagascar	Madagascar1992	18931	215	88.0512	3412	5	1974.5	1992.58	32.9605	58.1112	91.0717	124.289	148.559	160.614	166.427	82.906	4.0563	6.24021	7.62036	9.09948	9.6674	10.3884	10.6695	7.70114	36.2821	60.0944	96.3764	134.599	161.497	178.808	185.601	98.7411	5.08812	7.54698	9.94536	11.4436	12.9927	13.7009	13.9564	11.1262	29.6468	56.1565	85.8033	114.101	135.811	142.727	147.572	67.5661	5.41014
Madagascar	Madagascar1992	18931	215	88.0512	3412	5	1969.5	1992.58	43.0864	67.8036	110.89	135.939	162.672	172.653	180.839	78.6736	6.33598	9.37589	11.1	11.6248	12.1258	12.4661	12.4188	9.90019	53.1388	89.3018	142.441	170.136	200.206	211.286	224.264	95.4141	9.70947	15.2623	17.1143	18.8726	19.2339	19.2997	19.1541	15.2554	32.5911	45.3467	77.9378	100.308	123.794	132.795	136.416	63.4212	6.65938
Madagascar	Madagascar1997	21653	269	80.4944	3938	1	1996.5	1997.83	34.3502	50.2479	84.598	116.447	134.729	142.344	150.589	72.0894	5.27076	6.00879	7.39671	8.72546	9.19245	9.53224	10.4294	6.58913	30.8974	58.7539	89.6513	127.674	142.551	149.915	159.709	76.9573	7.34268	9.45349	12.3472	13.2194	12.8497	13.1359	14.0121	8.21631	37.9066	41.6122	79.5189	105.459	127.184	135.067	141.562	67.4024	6.7249
Madagascar	Madagascar1997	21653	269	80.4944	3938	1	1995.5	1997.83	44.5034	52.6239	97.1273	126.943	140.684	148.625	155.367	64.5048	6.82375	5.92831	9.43727	10.1558	10.0822	9.65196	10.0509	5.66541	43.1085	60.9471	104.056	140.358	151.935	161.143	168.232	71.6293	8.43993	11.1958	13.9505	14.704	14.3181	13.68	14.0718	7.64156	45.8395	44.2588	90.0983	113.295	129.418	135.906	142.264	57.3312	9.61795
Madagascar	Madagascar1997	21653	269	80.4944	3938	1	1994.5	1997.83	35.4389	66.9857	102.425	129.953	143.573	153.864	159.936	64.0746	7.09569	7.66082	10.3292	10.9447	11.0155	10.6201	10.679	6.13145	37.3483	72.4486	109.797	141.541	154.68	162.156	169.401	66.9559	9.65366	11.6984	14.3219	15.1887	15.2462	14.6911	15.3339	7.89082	33.5361	61.5701	95.1062	117.951	132.1	145.416	150.288	60.9818	10.0758
Madagascar	Madagascar1997	21653	269	80.4944	3938	1	1993.5	1997.83	46.2061	66.2812	112.487	137.835	156.701	167.351	174.254	69.5957	6.18458	6.54437	8.33138	8.50108	8.9337	9.10483	9.45831	6.27772	54.6878	68.8183	123.506	151.045	171.306	176.524	185.853	71.1323	8.42438	8.48307	11.0265	11.061	11.4252	11.786	12.2062	8.60969	37.1162	63.6226	100.739	123.562	140.908	157.142	161.625	67.7069	8.36239
Madagascar	Madagascar1997	21653	269	80.4944	3938	1	1992.5	1997.83	47.9475	49.6194	97.567	124.1	140.073	150.629	159.142	68.2322	6.67445	4.85302	8.07149	9.11488	9.44126	10.0579	10.121	5.81329	49.8072	52.9719	102.779	125.128	140.312	148.631	159.5	63.218	7.9952	7.3809	10.4402	10.8027	11.5968	11.8151	11.9433	7.68077	45.8137	45.8514	91.6652	122.629	139.392	152.131	158.209	73.2588	10.8215
Madagascar	Madagascar1997	21653	269	80.4944	3938	1	1991.5	1997.83	40.9618	54.0366	94.9984	122.908	137.689	147.196	158.002	69.6175	7.81904	6.44708	10.246	11.545	11.8984	11.3831	12.2282	5.88384	52.8759	51.4785	104.354	130.054	144.516	152.631	168.617	71.7499	11.0703	8.59811	13.197	13.1695	14.188	13.6322	14.8295	8.66438	27.6678	56.7636	84.4314	114.598	129.716	140.701	146.163	67.4243	8.15419
Madagascar	Madagascar1997	21653	269	80.4944	3938	1	1990.5	1997.83	37.4179	83.5918	121.01	148.004	171.139	181.742	191.565	80.2684	6.27767	8.5163	10.5344	11.5295	12.0507	12.1399	12.2678	6.13912	49.6342	79.6686	129.303	158.339	180.833	191.595	206.927	89.1519	9.98836	11.8082	14.9928	16.7976	16.3295	16.6352	16.6079	9.4735	25.1667	87.4635	112.63	137.593	161.394	171.825	176.14	71.5706	7.43791
Madagascar	Madagascar1997	21653	269	80.4944	3938	1	1989.5	1997.83	42.4703	70.7755	113.246	135.077	154.697	170.505	179.15	74.3203	7.15183	9.71349	10.8254	11.5899	11.9934	12.3275	12.2019	6.74022	48.1503	85.3009	133.451	158.275	177.599	200.283	210.411	88.8117	10.544	14.6867	16.8346	17.2715	17.4152	18.0921	17.5699	8.83501	36.6561	55.3957	92.0517	110.582	130.508	139.092	146.024	59.4444	9.135
Madagascar	Madagascar1997	21653	269	80.4944	3938	1	1988.5	1997.83	38.0082	60.1097	98.1179	123.379	139.06	161.65	173.552	83.6402	6.87624	9.16788	11.7769	13.1833	13.7838	14.4767	14.9517	8.56235	51.9279	48.1729	100.101	129.333	149.801	174.309	186.238	95.7191	10.9854	10.9432	16.6569	16.6608	17.3573	18.2579	18.0254	10.1325	24.1866	72.0231	96.2097	117.358	128.156	148.636	160.472	71.1029	7.26974
Madagascar	Madagascar1997	21653	269	80.4944	3938	1	1987.5	1997.83	49.6847	59.7168	109.401	146.779	166.814	188.027	196.829	98.1675	7.20963	7.27799	9.0966	10.557	11.0544	12.7092	12.9652	11.1567	55.5644	74.4271	129.992	168.553	188.493	207.088	215.764	98.5878	10.716	10.7245	15.5456	15.855	16.4767	17.2547	17.4555	11.7833	43.0258	42.7265	85.7523	121.947	142.097	166.489	175.428	98.087	8.49688
Madagascar	Madagascar1997	21653	269	80.4944	3938	1	1986.5	1997.83	53.9282	80.4769	134.405	166.854	190.419	208.273	213.573	91.4605	9.45047	10.6119	12.0475	13.893	14.2393	15.657	15.6161	9.52564	69.2798	85.5218	154.802	185.37	204.496	224.776	229.638	88.5433	14.9408	14.1816	17.506	18.5349	19.2743	20.195	20.3488	11.2783	38.3039	74.9025	113.206	147.692	176.529	191.387	197.156	94.6664	9.15203
Madagascar	Madagascar1997	21653	269	80.4944	3938	1	1985.5	1997.83	36.8837	64.2811	101.165	133.987	163.303	182.568	191.858	100.901	6.88522	9.22671	10.3891	11.778	14.1696	15.2662	15.5914	11.1954	44.596	58.5805	103.176	134.472	163.451	187.019	195.798	103.277	11.1612	12.2206	15.1384	16.8524	19.199	21.0674	21.6868	16.1138	28.6124	70.6013	99.2137	133.786	163.484	178.194	188.083	98.6571	9.54882
Madagascar	Madagascar1997	21653	269	80.4944	3938	1	1984.5	1997.83	48.064	61.0793	109.143	144.123	172.807	187.807	198.437	100.233	9.57829	8.76968	10.9611	12.1949	14.0746	15.1603	15.2751	10.3525	58.7996	50.1943	108.994	140.193	172.918	187.215	197.017	98.7912	13.9333	11.0841	16.6939	18.1565	20.0186	20.8545	21.2394	15.0539	36.6933	72.8652	109.559	148.89	173.286	189.1	200.649	102.298	12.5599
Madagascar	Madagascar1997	21653	269	80.4944	3938	1	1983.5	1997.83	39.6824	77.7759	117.458	155.41	185.957	201.809	211.072	106.073	7.71978	9.74564	12.2709	12.9772	14.1214	14.3185	13.8006	10.1791	31.6014	89.1758	120.777	154.837	180.012	198.029	207.779	98.9534	8.64422	14.2604	16.5149	17.5644	17.925	18.8056	18.7731	13.3597	49.7045	64.3709	114.075	156.166	192.921	206.358	215.12	114.056	12.8876
Madagascar	Madagascar1997	21653	269	80.4944	3938	1	1982.5	1997.83	45.0561	63.7786	108.835	154.167	178.518	194.459	206.41	109.492	8.21297	7.96936	10.6808	12.9485	14.1686	14.7923	14.5879	11.4583	52.8184	60.6683	113.487	156.554	171.079	188.784	196.081	93.1675	10.3816	8.62283	13.0084	16.5372	17.1385	18.3276	18.7315	15.0108	36.6392	67.0803	103.719	151.673	186.912	201.058	217.884	127.376	11.9755
Madagascar	Madagascar1997	21653	269	80.4944	3938	1	1981.5	1997.83	51.9123	65.2033	117.116	153.583	170.297	182.047	192.317	85.1766	10.5771	8.39744	13.2582	13.1604	13.2925	13.9125	13.6119	8.59986	62.1993	50.4174	112.617	148.076	160.268	170.149	176.402	71.8801	13.9684	10.427	16.7227	16.9996	17.9472	18.4439	18.7919	12.2634	40.8552	82.3858	123.241	160.752	181.959	195.621	209.606	98.5053	15.3128
Madagascar	Madagascar1997	21653	269	80.4944	3938	1	1980.5	1997.83	52.8784	57.6792	110.558	143.698	156.113	167.062	175.869	73.4294	8.39616	6.71868	11.188	12.9226	13.926	14.0536	14.0758	9.12458	56.5375	61.1195	117.657	156.356	164.663	174.463	178.747	69.2356	10.9015	11.426	15.597	17.4933	18.4568	18.2374	18.2956	10.6639	48.5064	54.3633	102.87	130.198	147.057	159.141	172.391	77.493	13.415
Madagascar	Madagascar1997	21653	269	80.4944	3938	1	1979.5	1997.83	31.8192	49.9651	81.7842	115.429	129.137	139.651	157.102	82.0261	6.74018	7.49493	9.92264	12.684	13.4327	13.1452	13.5652	10.9088	29.0908	42.8761	71.9669	107.192	122.043	124.867	137.277	70.3745	8.05306	10.3095	13.9933	16.2461	17.0942	17.286	17.7583	13.4938	34.5127	57.0218	91.5345	123.564	136.187	153.855	177.454	94.577	9.51285
Madagascar	Madagascar1997	21653	269	80.4944	3938	1	1978.5	1997.83	48.5923	47.3658	95.9582	124.033	139.143	152.09	167.238	78.8456	11.6074	8.51578	14.0194	14.3846	15.2005	16.1099	16.3321	10.1134	36.3734	55.0734	91.4469	119.341	137.363	146.907	161.481	77.0835	13.0848	12.4765	16.3582	18.4257	18.6286	20.309	21.2384	14.1317	61.4117	39.6997	101.111	129.332	141.685	158.81	174.713	81.881	18.2053
Madagascar	Madagascar1997	21653	269	80.4944	3938	1	1977.5	1997.83	40.0933	81.1623	121.256	152.234	174.275	192.933	201.044	90.7985	9.0646	12.3503	14.3525	15.2638	15.2947	17.5606	18.2747	11.1847	63.2062	98.0227	161.229	201.417	217.436	230.801	238.012	91.542	14.2816	17.2182	20.8738	22.3683	22.9193	24.2864	24.7958	14.6997	13.4409	61.1212	74.5621	95.7364	125.794	151.895	161.094	93.5042	6.96606
Madagascar	Madagascar1997	21653	269	80.4944	3938	1	1976.5	1997.83	35.0153	64.4867	99.502	135.08	173.345	189.056	204.03	116.078	11.3497	12.649	17.0118	19.486	20.7982	21.2073	22.2659	14.1739	43.6558	77.5058	121.162	156.065	191.352	204.714	218.22	110.44	18.053	18.3124	22.3988	24.2707	26.8179	27.0248	29.055	19.0642	27.24	52.4697	79.7097	115.838	157.762	176.223	192.818	122.905	11.3196
Madagascar	Madagascar1997	21653	269	80.4944	3938	1	1975.5	1997.83	34.8717	49.9895	84.8612	119.075	149.264	156.148	169.618	92.6167	9.13852	11.8574	14.3808	15.2564	16.9926	17.4124	18.9671	15.6137	41.6142	65.3955	107.01	133.436	158.658	166.977	174.258	75.3066	14.1091	17.6298	20.0541	21.1049	22.2096	22.3967	24.7964	17.9162	26.9615	30.3613	57.3228	102.003	138.154	143.367	163.705	112.851	11.7057
Madagascar	Madagascar1997	21653	269	80.4944	3938	1	1974.5	1997.83	31.1769	40.4685	71.6454	105.137	117.675	129.84	132.341	65.3803	9.07422	10.2373	13.7027	14.8164	15.6825	16.5717	16.6962	13.1395	34.8833	23.0694	57.9527	96.8749	103.344	114.894	114.894	60.4441	13.791	9.83459	16.9567	20.4167	20.8316	22.1455	22.1455	16.3679	25.9908	62.9006	88.8913	116.158	135.327	148.09	153.508	70.9204	13.1437
Madagascar	Madagascar1997	21653	269	80.4944	3938	1	1973.5	1997.83	23.6007	64.7004	88.3011	122.202	132.361	150.515	150.515	68.2398	10.7323	14.2474	17.3689	17.84	17.901	18.9858	18.9858	14.8951	28.7259	41.7382	70.4641	113.54	123.978	137.096	137.096	71.6833	16.8856	12.9579	21.0221	23.5975	24.6445	26.0333	26.0333	19.7493	17.9988	90.2009	108.2	132.019	141.876	165.933	165.933	64.738	12.715
Madagascar	Madagascar1997	21653	269	80.4944	3938	1	1972.5	1997.83	16.1496	58.8541	75.0036	107.818	129.804	134.257	139.864	70.1198	7.75409	13.9272	15.5803	19.3326	23.8409	24.1294	24.6383	17.4237	20.7403	58.6804	79.4207	106.274	135.641	135.641	146.71	73.0944	11.0646	19.5326	22.0325	24.4737	31.615	31.615	33.0251	24.0827	10.7731	59.0439	69.817	109.04	122.077	131.726	131.726	66.5553	7.6423
Madagascar	Madagascar1997	21653	269	80.4944	3938	2	1996	1997.83	39.1403	51.4541	90.5944	121.4	137.372	145.15	152.663	68.2516	4.5454	4.70755	6.35201	7.4128	7.57099	7.54073	8.37173	5.61169	36.5476	60.1253	96.6728	133.809	146.973	155.25	163.734	74.2377	5.59471	8.12628	9.97953	11.1453	10.6999	10.6386	11.4094	7.22342	41.7209	42.8123	84.5333	109.073	128.011	135.218	141.647	62.3878	6.34447
Madagascar	Madagascar1997	21653	269	80.4944	3938	2	1994	1997.83	41.3253	66.5689	107.894	134.337	150.525	160.98	167.437	66.7436	4.5689	5.71149	6.59365	7.02211	7.31879	7.15686	7.43539	5.67783	46.9813	70.672	117.653	147.282	163.86	170.255	178.46	68.9144	5.68777	7.74111	8.98628	9.65341	10.0048	9.75964	10.325	7.32506	35.4605	62.3374	97.7979	120.633	136.373	151.108	155.796	64.2849	6.74881
Madagascar	Madagascar1997	21653	269	80.4944	3938	2	1992	1997.83	44.4469	51.7731	96.2199	123.411	138.832	148.872	158.491	68.901	5.93027	4.31486	7.14242	8.26088	8.44661	8.43447	8.92122	5.06272	51.335	52.2471	103.582	127.501	142.348	150.565	163.899	67.2862	7.37474	5.80571	8.9528	9.02633	9.63042	9.24519	10.1859	6.8453	36.6534	51.2251	87.8785	118.468	134.475	146.37	152.152	70.4662	7.98506
Madagascar	Madagascar1997	21653	269	80.4944	3938	2	1990	1997.83	39.8482	77.5196	117.368	141.813	163.266	176.33	185.562	77.2624	4.10957	6.91519	7.92225	8.96072	9.68992	9.8522	9.86302	5.66611	48.9167	82.3749	131.292	158.206	179.18	195.587	208.242	88.5803	7.20339	10.0499	12.6386	14.0582	13.9319	14.3192	14.1039	7.62329	30.6637	72.5557	103.219	125.078	147.023	156.58	162.157	65.7216	5.83257
Madagascar	Madagascar1997	21653	269	80.4944	3938	2	1988	1997.83	44.2902	60.1128	104.403	135.488	153.403	175.295	185.651	90.7191	4.86114	6.37179	7.59062	9.60744	10.3275	11.5263	11.9085	9.03859	53.9419	62.2594	116.201	149.907	170.098	191.571	201.87	96.9327	7.7414	8.51429	12.283	12.6148	13.2	13.9211	13.9351	9.57673	34.0045	57.9204	91.9248	120.266	135.738	158.073	168.465	84.2884	5.39883
Madagascar	Madagascar1997	21653	269	80.4944	3938	2	1986	1997.83	44.8745	72.4523	117.327	149.996	176.353	194.899	202.101	96.0428	6.27564	7.78458	8.08924	10.0838	11.477	12.8447	12.8921	9.44262	56.011	72.0629	128.074	159.056	182.923	204.772	211.546	95.7326	10.0621	10.6561	13.0697	14.5198	16.0056	17.64	18.078	12.391	33.2206	72.8677	106.088	140.633	169.898	184.689	192.369	96.5205	7.12318
Madagascar	Madagascar1997	21653	269	80.4944	3938	2	1984	1997.83	43.8623	69.3991	113.261	149.665	179.249	194.696	204.665	103.079	5.99983	7.53457	8.50021	9.7795	11.2668	11.8847	11.672	8.71687	44.6654	70.111	114.776	147.315	176.303	192.503	202.279	98.8475	7.80295	9.24653	11.8033	13.7595	15.2889	16.2462	16.3249	12.3673	42.9418	68.5477	111.49	152.189	182.434	197.023	207.2	107.72	8.67966
Madagascar	Madagascar1997	21653	269	80.4944	3938	2	1982	1997.83	48.3217	64.6612	112.983	153.792	174.516	188.487	199.644	97.6996	7.60846	6.45623	9.50995	10.6465	11.2754	11.8516	11.6138	8.90034	57.2766	55.8813	113.158	152.398	165.846	179.847	186.669	82.8905	8.92654	7.11384	11.132	12.9429	13.4428	14.01	14.4879	11.686	38.652	74.4954	113.147	155.705	184.101	198.029	213.476	113.129	11.8501
Madagascar	Madagascar1997	21653	269	80.4944	3938	2	1980	1997.83	41.9614	54.4793	96.4407	129.844	142.874	153.641	166.496	77.5328	6.15191	5.52433	8.53217	10.9399	11.7732	11.8682	11.9347	9.11395	42.9369	52.8385	95.7754	132.903	144.183	150.905	159.175	70.1153	6.76909	8.24291	10.9241	13.5967	14.2691	14.1926	14.0781	9.68374	40.906	56.3519	97.2578	126.786	141.59	156.228	174.046	85.0612	9.24026
Madagascar	Madagascar1997	21653	269	80.4944	3938	2	1978	1997.83	44.0276	64.2081	108.236	137.646	156.13	171.68	183.243	84.1114	7.40791	8.00183	10.1962	10.7102	11.3146	12.7278	13.1293	8.62095	51.0846	78.0277	129.112	162.755	179.716	191.037	201.826	83.4939	9.30011	11.2642	13.5732	15.5598	15.8556	17.181	17.7598	11.3622	36.2386	49.2416	85.4802	110.636	130.819	151.944	164.446	86.3468	9.57593
Madagascar	Madagascar1997	21653	269	80.4944	3938	2	1976	1997.83	34.9427	57.2563	92.199	127.194	161.49	173.157	187.555	105.041	7.95816	9.23037	11.8762	13.8915	15.7293	16.2811	17.5653	13.4806	42.5565	70.7725	113.329	144.432	174.959	186.057	197.1	94.4784	11.8626	13.2696	15.1742	17.2553	19.2601	19.4338	21.495	16.565	27.1085	42.5497	69.6582	109.553	148.506	160.81	179.003	117.532	8.74345
Madagascar	Madagascar1997	21653	269	80.4944	3938	2	1974	1997.83	27.6021	51.9376	79.5397	113.217	124.732	139.611	140.978	66.7472	6.572	9.86126	11.9783	12.726	13.2462	14.5417	14.5745	12.7925	32.1467	31.2571	63.4039	104.26	112.395	124.688	124.688	65.4328	11.1641	7.28538	13.3429	16.7048	17.6694	19.5416	19.5416	16.4879	21.9472	76.5341	98.4813	124.112	139.25	156.939	159.871	68.0954	9.26958
Madagascar	Madagascar1997	21653	269	80.4944	3938	2	1972	1997.83	15.8968	49.174	65.0708	102.612	127.795	139.999	146.42	87.0112	5.80886	10.4002	11.8214	16.1683	20.1399	21.7823	22.1832	19.0853	23.9438	52.2609	76.2047	108.228	143.242	155.075	167.8	99.1513	9.26216	15.5775	18.0232	21.7454	29.4157	32.9533	32.871	28.6074	6.51613	45.6024	52.1185	96.0276	109.205	121.846	121.846	73.5613	4.62117
Madagascar	Madagascar1997	21653	269	80.4944	3938	3	1995.5	1997.83	37.981	56.877	94.858	124.511	139.706	148.281	155.345	66.8258	3.90661	4.37045	5.60489	6.47468	7.03479	6.62668	7.36151	5.11145	36.7985	64.5867	101.385	136.566	149.719	157.741	165.848	71.7362	5.01488	7.19578	8.53702	9.67724	9.56702	9.19631	9.9354	5.89051	39.1584	49.2738	88.4322	112.391	129.784	138.958	144.889	61.9343	5.45985
Madagascar	Madagascar1997	21653	269	80.4944	3938	3	1992.5	1997.83	45.0773	56.7287	101.806	128.344	145.066	155.338	164.004	69.2479	4.13848	3.98251	6.05183	6.97487	7.21322	7.23432	7.4392	4.7028	52.5167	58.0078	110.525	135.792	152.742	159.843	171.782	68.8692	5.35861	5.54101	7.44015	7.78789	8.02188	8.12381	8.35577	6.40345	36.8223	55.2854	92.1077	120.016	136.516	150.026	155.348	69.6564	5.5713
Madagascar	Madagascar1997	21653	269	80.4944	3938	3	1989.5	1997.83	39.33	72.2722	111.602	136.295	156.013	172.131	182.213	79.4813	3.74753	6.35026	7.55825	8.72475	9.27797	9.71652	9.79734	5.5699	49.7588	72.0417	121.801	149.429	170.259	189.291	201.691	90.971	6.29327	8.4467	11.2033	12.2702	12.5148	13.1832	12.7998	6.7623	28.8264	72.5256	101.352	122.981	141.514	154.528	162.02	67.5103	5.06969
Madagascar	Madagascar1997	21653	269	80.4944	3938	3	1986.5	1997.83	46.7036	68.1938	114.897	149.118	173.277	192.755	200.53	96.7486	5.33345	6.24154	6.73952	8.72721	9.95961	11.3962	11.4459	9.09546	55.8372	73.7001	129.537	162.943	185.454	206.115	213.583	96.5532	8.57318	8.16142	11.32	12.3318	13.6321	14.7909	15.0434	10.438	36.8543	62.2199	99.0742	134.183	160.226	178.297	186.419	96.9502	5.36166
Madagascar	Madagascar1997	21653	269	80.4944	3938	3	1983.5	1997.83	44.2395	67.693	111.932	151.086	178.917	194.524	205.091	104.9	5.71156	6.26518	7.69972	9.16414	10.5447	10.975	10.8323	8.32612	47.1956	67.3232	114.519	150.347	174.475	191.141	200.177	96.7358	7.33801	7.20736	10.018	12.5642	13.495	14.6122	14.8393	11.549	40.9103	68.0446	108.955	151.861	183.786	198.229	210.423	113.875	7.49604
Madagascar	Madagascar1997	21653	269	80.4944	3938	3	1980.5	1997.83	45.2788	58.2836	103.562	138.138	152.563	163.716	175.572	80.3291	6.13975	4.72375	7.77681	8.83894	9.70742	10.055	9.89733	7.61869	49.3446	51.9662	101.311	137.84	149.472	157.437	164.957	70.8213	7.47736	7.34834	10.6973	11.4373	12.128	12.3621	12.4195	8.35407	40.889	65.1406	106.03	138.537	155.783	170.071	186.363	89.8617	7.81404
Madagascar	Madagascar1997	21653	269	80.4944	3938	3	1977.5	1997.83	41.5607	64.3677	105.928	137.148	161.224	176.83	189.458	93.4256	6.70695	7.33497	9.5686	10.3618	11.7281	12.7833	13.2626	8.61021	49.1986	78.0629	127.262	161.279	183.741	195.674	207.271	91.6767	9.04879	10.3291	12.6464	14.0121	15.4679	16.1667	17.2222	11.2443	33.589	50.1819	83.7709	111.907	137.817	158.118	171.977	96.2704	8.05839
Madagascar	Madagascar1997	21653	269	80.4944	3938	3	1974.5	1997.83	30.5085	51.2411	81.7497	115.606	134.682	146.077	152.403	76.9432	5.05287	8.73341	9.59962	10.1175	11.2155	12.0117	12.4716	11.7005	35.8715	44.5127	80.3842	115.799	131.073	141.623	144.577	69.8044	8.05039	8.64849	10.7755	12.6817	13.4498	13.7157	14.0406	12.7942	23.9908	59.4673	83.4581	115.445	138.797	151.139	161.271	84.8984	7.60078
Madagascar	Madagascar1997	21653	269	80.4944	3938	4	1995	1997.83	40.2361	59.2489	99.485	128.046	144.118	153.159	160.182	67.4029	3.59417	3.91907	4.93447	5.55213	5.99245	5.77022	6.38488	4.78691	41.8333	65.7385	107.572	140.736	155.589	162.981	171.33	71.4436	4.14996	5.91223	7.07839	8.05102	7.98698	7.72419	8.29944	5.3602	38.6135	52.6215	91.235	114.923	132.308	143.135	148.745	63.284	5.20498
Madagascar	Madagascar1997	21653	269	80.4944	3938	4	1991	1997.83	42.2996	63.5201	105.82	131.759	150.055	161.542	170.981	72.8728	3.93734	4.55719	6.05787	7.04296	7.35069	7.50593	7.62701	4.28217	50.2379	65.7107	115.949	141.248	159.089	171.259	184.281	77.2943	5.04488	6.04473	7.8952	8.50626	8.98893	9.01822	9.16766	5.48646	33.7711	61.1916	94.9628	121.576	140.347	151.138	156.823	68.3514	4.94984
Madagascar	Madagascar1997	21653	269	80.4944	3938	4	1987	1997.83	44.5632	66.0304	110.594	142.468	164.538	184.828	193.703	93.4432	4.32437	5.85417	6.20698	7.99769	9.33121	10.5559	10.7013	8.15395	54.904	67.1306	122.035	154.375	176.423	198.068	206.739	96.4779	7.18389	7.49246	10.2359	10.898	12.2382	13.2	13.3059	9.03111	33.6364	64.8825	98.5189	129.871	151.947	170.659	179.758	90.1175	4.39162
Madagascar	Madagascar1997	21653	269	80.4944	3938	4	1983	1997.83	45.9522	67.1795	113.132	151.635	176.873	191.63	202.137	100.359	5.2811	5.25904	6.75794	8.2378	9.41355	9.7755	9.58191	7.49318	50.4874	63.5674	114.055	149.795	171.239	186.442	194.919	91.275	6.30237	5.91479	8.3799	10.8536	11.4489	12.2696	12.4523	10.2232	40.8978	71.2196	112.117	153.707	183.042	197.314	209.914	110.146	7.49411
Madagascar	Madagascar1997	21653	269	80.4944	3938	4	1979	1997.83	42.8827	58.7171	101.6	133.232	148.649	161.487	173.777	80.3392	4.71888	4.88529	6.67931	8.22899	8.78982	9.11091	9.64001	7.67711	46.589	64.013	110.602	146.187	160.034	168.946	178.384	76.2116	5.73595	6.72107	8.85033	10.9727	11.4543	11.8425	11.9117	8.45219	38.8367	53.1374	91.9741	119.55	136.638	153.82	169.451	85.3246	6.603
Madagascar	Madagascar1997	21653	269	80.4944	3938	4	1975	1997.83	31.7744	54.9269	86.7013	121.098	145.845	158.737	168.303	89.3481	5.25073	7.71345	9.22638	10.3352	11.7791	12.4431	13.262	10.9225	37.8346	52.9946	90.8292	126.171	147.804	159.396	166.359	83.0756	7.83069	8.57099	10.3645	12.4263	13.5288	13.4899	14.6251	12.2492	25.0076	57.2251	82.2327	115.455	143.897	158.279	170.809	96.513	6.71158
Madagascar	Madagascar1997	21653	269	80.4944	3938	5	1994.5	1997.83	41.7531	57.318	99.0711	127.244	143.301	152.59	159.868	67.4827	3.26753	3.48124	4.82875	5.52842	5.90108	5.77649	6.21354	4.38207	43.4769	63.0903	106.567	137.659	152.575	160.117	168.896	69.7629	3.9055	5.0142	6.33239	7.27677	7.28504	7.08875	7.46547	4.98167	39.9595	51.3019	91.2614	116.348	133.618	144.769	150.46	65.1435	4.66109
Madagascar	Madagascar1997	21653	269	80.4944	3938	5	1989.5	1997.83	41.6687	65.7356	107.404	135.04	153.768	169.409	179.409	80.6691	3.31298	4.90864	5.83303	7.46112	7.80512	8.29483	8.49688	5.33886	51.6484	67.6483	119.297	148.399	167.75	184.366	196.785	87.9851	5.04138	5.87268	8.09699	8.99145	9.43583	9.87288	9.80932	6.15518	31.1412	63.7178	94.859	120.982	139.056	153.625	160.927	72.9918	3.53658
Madagascar	Madagascar1997	21653	269	80.4944	3938	5	1984.5	1997.83	44.5016	69.7707	114.272	150.602	177.791	194.656	203.814	101.094	4.41523	5.52852	6.10319	7.84901	9.1839	9.89869	9.89471	7.64098	50.7598	69.4499	120.21	153.933	177.953	196.859	204.93	96.2963	5.88579	6.81511	8.0419	10.7008	12.0675	13.5388	13.955	10.6494	37.6644	70.099	107.763	147.028	177.82	192.412	202.755	106.465	5.53738
Madagascar	Madagascar1997	21653	269	80.4944	3938	5	1979.5	1997.83	44.8419	60.3105	105.152	138.004	153.756	166.321	178.082	81.4998	4.81571	4.40786	6.33513	7.26213	7.80943	8.18881	8.44863	6.90829	49.9563	61.034	110.99	146.548	159.988	169.145	177.807	75.1587	6.01562	5.99274	8.57909	9.78293	10.2886	10.7685	10.822	7.33988	39.2775	59.5326	98.8101	128.846	147.032	163.31	178.512	88.4406	6.03984
Madagascar	Madagascar1997	21653	269	80.4944	3938	5	1974.5	1997.83	29.0338	55.6013	84.635	118.846	143.258	155.159	164.271	86.9997	4.63393	7.53555	8.99518	10.0723	11.5521	12.0732	12.7914	10.3311	34.7808	53.9432	88.724	123.044	145.682	155.902	163.33	81.8695	7.12257	8.60563	10.778	12.5984	13.7063	13.4337	14.3323	11.518	22.5628	57.5672	80.1299	114.195	140.713	154.548	165.554	92.8658	5.76777
Madagascar	Madagascar2003-04	20799	300	69.33	2400	1	2003.5	2004.08	39.557	33.6947	73.2517	89.5848	94.5504	109.295	112.514	42.3659	12.772	8.57001	16.0874	16.6473	16.2885	18.1831	17.3651	8.49257	54.0824	35.9136	89.9961	105.296	109.005	116.422	121.585	34.7135	18.4147	14.4542	24.7202	24.2297	24.2046	24.3405	23.0371	9.87378	24.071	31.6974	55.7684	73.0841	79.2591	101.271	102.476	49.4667	10.298
Madagascar	Madagascar2003-04	20799	300	69.33	2400	1	2002.5	2004.08	28.4323	21.9693	50.4015	62.4823	71.1781	75.6096	77.7166	28.7649	6.74112	6.46797	11.4675	12.0485	12.1225	12.8483	12.8633	5.41338	24.7097	20.8842	45.5939	56.743	62.427	63.0015	67.0104	22.4396	7.20941	8.31501	11.8367	12.2665	12.4473	12.4317	12.5791	6.01929	31.7458	22.8967	54.6425	67.5715	79.1052	87.3707	87.3707	34.6199	11.9048
Madagascar	Madagascar2003-04	20799	300	69.33	2400	1	2001.5	2004.08	39.3146	36.7701	76.0847	89.0667	100.973	104.865	108.397	34.9735	8.31736	9.37861	14.8312	13.8862	14.5814	14.5069	14.4269	4.76247	42.3884	31.5029	73.8912	88.9085	99.1943	105.235	108.522	37.3937	13.0138	10.4743	19.1386	19.105	21.2392	21.2015	21.3894	6.83209	36.5726	41.7896	78.3621	89.4045	102.939	104.379	108.182	32.3552	11.0197
Madagascar	Madagascar2003-04	20799	300	69.33	2400	1	2000.5	2004.08	28.3153	19.3033	47.6187	59.5069	70.7099	77.3641	84.1753	38.3844	6.29193	4.37	8.53902	9.50289	10.0719	10.1421	10.1215	5.73538	38.0008	24.5878	62.5886	78.9665	91.6204	99.3841	107.187	47.5764	10.6575	7.22473	14.5975	15.1533	15.8661	15.7612	16.5018	8.39173	18.9947	14.2308	33.2255	40.3845	49.7981	55.1536	60.9272	28.6538	7.35743
Madagascar	Madagascar2003-04	20799	300	69.33	2400	1	1999.5	2004.08	21.5551	14.3624	35.9175	55.2055	65.7639	76.2569	80.7341	46.4863	5.41865	3.97266	6.60523	7.32857	8.92752	9.60431	9.59063	6.42309	32.2156	17.8004	50.016	73.3559	84.2702	93.5658	98.4261	50.9588	10.6208	6.57988	12.1535	13.4723	14.7742	14.1251	14.1392	8.3724	10.8118	10.5401	21.3519	35.7419	45.8779	57.6147	61.6888	41.217	4.99747
Madagascar	Madagascar2003-04	20799	300	69.33	2400	1	1998.5	2004.08	30.3232	51.3266	81.6498	103.455	118.192	126.442	129.576	52.1869	8.17117	8.51473	11.8877	12.8527	13.567	13.6333	13.4561	6.7849	37.5808	34.4519	72.0327	94.8907	109.898	117.286	121.048	52.8205	12.7144	10.2393	16.1557	16.8517	17.1421	17.087	17.0501	9.29485	22.6428	69.8888	92.5317	113.19	127.64	136.737	139.255	51.4872	8.45518
Madagascar	Madagascar2003-04	20799	300	69.33	2400	1	1997.5	2004.08	37.1814	32.1289	69.3103	88.6634	103.535	108.266	111.245	45.0576	6.83896	5.76908	9.06741	9.15648	10.139	9.9599	10.0898	5.67709	39.9362	24.5732	64.5095	79.8864	96.1617	97.8485	102.789	40.9189	9.0191	6.05196	10.9075	10.7573	12.8909	12.8961	12.9185	8.19618	33.9403	40.1293	74.0696	97.2836	110.757	118.44	119.423	48.9814	9.61086
Madagascar	Madagascar2003-04	20799	300	69.33	2400	1	1996.5	2004.08	42.8754	50.965	93.8404	108.958	122.928	131.148	135.614	46.0994	8.61426	9.25248	11.7848	12.218	12.8216	12.4018	12.168	5.89882	69.1882	60.8044	129.993	139.275	150.515	156.601	162.473	37.3339	16.2412	15.8355	20.9787	20.4984	21.7953	21.1892	20.7221	8.17125	14.5427	40.4499	54.9926	76.4699	93.3208	103.896	106.59	54.5998	5.6438
Madagascar	Madagascar2003-04	20799	300	69.33	2400	1	1995.5	2004.08	47.1413	52.3449	99.4863	119.755	137.508	145.529	150.437	56.5798	11.5364	9.57572	14.0214	15.287	16.1369	16.1095	16.434	8.61066	45.3056	48.0335	93.3391	116.379	131.545	136.798	141.101	52.6787	12.5257	11.817	17.1009	18.4781	19.7227	19.8153	20.0848	11.6213	48.9161	56.5635	105.48	123.052	143.454	154.656	160.205	61.1784	14.9208
Madagascar	Madagascar2003-04	20799	300	69.33	2400	1	1994.5	2004.08	23.7055	44.9625	68.6681	92.275	113.092	119.844	127.068	62.7063	6.28584	8.23077	10.5868	14.1545	14.4463	14.0413	14.6059	10.6343	28.1849	43.8237	72.0087	102.722	128.662	132.048	135.686	68.6181	9.15048	11.5324	13.8468	18.0781	19.5568	19.5468	19.8196	17.0737	18.9665	45.7445	64.711	80.8224	95.4323	105.926	116.758	55.6479	9.18763
Madagascar	Madagascar2003-04	20799	300	69.33	2400	1	1993.5	2004.08	39.7356	49.02	88.7556	105.333	127.347	133.942	140.394	56.6685	7.21242	6.98371	10.347	11.1199	12.8	13.053	13.3212	11.5382	49.527	46.8344	96.3613	113.709	137.662	142.696	147.166	56.2228	11.5037	10.1872	14.2998	15.9557	17.1731	17.8677	18.8111	15.7089	30.5034	51.304	81.8074	97.4208	117.281	125.423	134.007	56.8505	9.3969
Madagascar	Madagascar2003-04	20799	300	69.33	2400	1	1992.5	2004.08	36.8395	39.2607	76.1002	93.4109	114.841	122.329	131.44	59.8978	10.8169	8.91318	13.4103	13.9269	14.4874	14.5479	15.4897	9.15313	39.5395	43.5451	83.0846	101.148	118.283	121.931	136.004	57.7147	15.3379	12.5689	19.456	20.3392	21.4549	21.2457	23.743	11.867	33.4889	33.8916	67.3805	83.8858	109.567	121.134	124.684	61.4432	12.9011
Madagascar	Madagascar2003-04	20799	300	69.33	2400	1	1991.5	2004.08	48.4277	25.9256	74.3533	92.4715	104.292	113.247	125.501	55.2559	10.5745	6.55148	12.0604	11.3376	13.4498	14.4353	15.7056	9.32635	62.9538	24.0307	86.9845	110.97	121.457	129.946	149.278	68.2282	15.3397	7.64859	16.9807	15.6791	16.9688	17.5665	19.4516	15.6797	30.8353	28.2702	59.1055	71.3882	84.6768	94.1712	97.9728	41.3089	13.149
Madagascar	Madagascar2003-04	20799	300	69.33	2400	1	1990.5	2004.08	42.553	32.579	75.132	94.6694	109.878	116.583	121.539	50.1765	10.5625	9.63966	14.0328	14.1053	15.5678	15.3534	15.4995	9.75332	39.837	38.1646	78.0016	105.458	118.73	125.803	131.702	58.2434	14.2109	12.0806	16.7675	16.5622	17.0625	16.8466	17.2374	13.1251	45.1521	27.3263	72.4784	83.5227	100.928	107.193	110.956	41.484	15.8483
Madagascar	Madagascar2003-04	20799	300	69.33	2400	1	1989.5	2004.08	25.9167	38.4076	64.3243	86.6004	110.283	116.686	119.244	58.6951	7.68547	8.17631	12.9344	13.7134	16.2326	16.1968	16.2218	11.8336	34.0255	38.7595	72.785	93.2405	114.311	116.462	119.009	49.8525	12.4689	10.8728	18.8108	19.5784	21.0015	20.9543	20.9865	12.1637	17.8062	36.8086	54.6147	78.9602	105.665	117.269	119.838	68.9915	6.81767
Madagascar	Madagascar2003-04	20799	300	69.33	2400	1	1988.5	2004.08	44.0754	33.0056	77.081	99.4364	116.555	123.476	127.382	54.5018	10.8641	8.09502	11.4665	13.1708	14.8135	15.2064	15.0781	11.0526	54.5238	43.5782	98.102	113.959	132.122	136.215	143.264	50.0742	15.7509	13.9	16.4397	18.3348	19.0916	18.9038	18.5274	13.1141	30.9101	21.2216	52.1317	82.1633	97.9472	108.025	108.025	58.967	12.5272
Madagascar	Madagascar2003-04	20799	300	69.33	2400	1	1987.5	2004.08	48.0537	43.3873	91.441	118.163	135.06	147.668	154.628	69.546	11.0298	9.74046	14.4861	16.3688	16.8879	18.7208	18.7969	11.6898	54.9987	38.6304	93.6291	118.855	132.718	150.598	156.16	68.9905	17.9639	13.0189	21.6687	23.2956	23.4198	28.281	28.1978	18.6003	40.9513	48.0477	88.999	117.537	137.661	143.879	152.584	69.7965	17.0194
Madagascar	Madagascar2003-04	20799	300	69.33	2400	1	1986.5	2004.08	22.816	53.4635	76.2794	101.71	124.972	139.441	145.422	74.8519	8.32991	10.8603	15.3924	14.9365	17.3156	16.1973	17.7416	10.3016	33.9681	67.8025	101.771	134.132	143.18	162.903	162.903	68.0586	13.9931	16.807	23.7912	23.7101	23.8644	23.1733	23.1733	15.5247	8.43919	35.3299	43.7691	61.2986	102.688	110.22	122.916	82.77	5.50403
Madagascar	Madagascar2003-04	20799	300	69.33	2400	1	1985.5	2004.08	24.4337	48.1997	72.6333	93.0535	113.739	128.015	138.764	71.3097	9.77768	11.9237	14.4135	15.2705	14.999	15.8998	15.7279	11.3462	33.9573	56.0201	89.9774	110.257	121.71	138.986	153.061	69.3207	16.8856	16.3168	21.7226	22.8163	22.184	22.9146	22.5123	16.1933	12.1339	39.38	51.5139	72.1028	104.587	115.625	122.5	74.8418	6.32512
Madagascar	Madagascar2003-04	20799	300	69.33	2400	1	1984.5	2004.08	32.0261	32.5782	64.6044	94.1679	116.101	131.402	145.128	86.085	10.6542	6.90188	13.5819	16.4389	16.0675	17.7672	17.9388	13.2457	46.6845	35.9078	82.5922	109.411	133.129	156.178	172.293	97.7764	16.8123	9.16107	21.7958	22.9134	21.7473	25.2855	26.0999	18.8386	17.3356	28.5689	45.9045	78.823	98.7522	104.689	115.782	73.2395	12.9763
Madagascar	Madagascar2003-04	20799	300	69.33	2400	1	1983.5	2004.08	33.0821	55.1229	88.2051	111.619	138.236	149.737	157.213	75.6838	11.862	14.8917	17.8532	20.472	18.1342	19.5575	20.6626	13.1854	31.2299	64.946	96.1759	128.546	161.203	180.886	182.061	95.024	15.3096	24.8095	27.7601	33.4182	27.8865	28.3125	28.3408	15.2049	35.6319	45.3119	80.9438	94.3886	113.528	115.87	129.566	52.9043	20.41
Madagascar	Madagascar2003-04	20799	300	69.33	2400	1	1982.5	2004.08	24.9478	53.6441	78.5919	94.7733	113.282	122.156	127.982	53.6026	10.8835	15.698	19.917	22.2675	23.2816	23.8918	24.5588	12.5795	13.2122	58.5313	71.7435	89.8825	111.003	120.83	124.01	56.3062	10.8348	23.572	25.4866	30.1114	30.8626	31.3886	31.333	16.4247	37.1242	48.4167	85.5409	99.4637	115.233	123.243	131.887	50.682	19.0983
Madagascar	Madagascar2003-04	20799	300	69.33	2400	1	1981.5	2004.08	16.7086	70.9321	87.6407	111.102	121.975	125.395	126.58	42.6795	9.11307	21.7728	23.49	23.9572	24.1566	24.34	24.3464	9.41294	23.5684	27.328	50.8964	75.4584	82.6535	82.6535	84.8494	35.7737	15.8266	13.3191	20.3615	22.1465	22.4967	22.4967	22.5278	10.5494	9.19148	118.391	127.582	149.864	163.685	170.392	170.392	49.0702	7.65348
Madagascar	Madagascar2003-04	20799	300	69.33	2400	1	1980.5	2004.08	33.6691	56.4073	90.0764	118.317	125.704	126.476	131.016	44.9919	10.9456	25.1763	27.2799	27.6276	27.6264	27.6007	27.8264	10.4662	51.178	60.1792	111.357	143.972	150.242	150.242	158.452	52.9958	20.1977	27.4572	34.0617	35.2318	35.0701	35.0701	35.5677	16.8516	13.5769	53.1785	66.7554	90.8856	99.5122	101.343	101.343	37.0619	7.59462
Madagascar	Madagascar2003-04	20799	300	69.33	2400	1	1979.5	2004.08	30.2413	50.4255	80.6668	107.386	122.421	142.568	148.855	74.171	12.6732	18.8325	18.8605	20.255	24.0576	26.7407	27.4105	19.0841	30.8526	67.3418	98.1943	133.258	148.089	182.23	194.143	106.396	19.6446	31.3735	35.9246	36.2679	41.5783	50.4359	51.4996	32.5788	29.6299	34.4379	64.0678	81.3519	96.5073	98.5361	98.5361	36.8277	15.4014
Madagascar	Madagascar2003-04	20799	300	69.33	2400	1	1978.5	2004.08	33.987	29.0236	63.0106	74.9375	95.0846	156.9	156.9	100.203	12.6825	9.82605	15.5323	18.602	21.4541	29.6451	29.6451	29.9973	37.4311	30.8898	68.3209	78.2512	97.5911	210.325	210.325	152.418	17.5236	14.4233	21.8966	22.4944	27.4149	50.2815	50.2815	52.4845	30.6373	26.9825	57.6198	72.1414	93.2432	95.914	95.914	40.6356	15.2675
Madagascar	Madagascar2003-04	20799	300	69.33	2400	2	2003	2004.08	33.9741	28.0517	62.0258	76.2485	83.0825	93.1605	95.7859	35.9926	7.39566	6.11036	11.1955	12.0327	11.7519	13.2961	12.8007	6.23589	40.0127	28.9578	68.9705	82.1996	86.8894	91.2053	95.7307	28.7425	10.2751	8.39906	14.7501	15.464	15.5223	15.7553	14.8213	7.08403	28.0932	27.2311	55.3243	70.4587	79.3301	95.1125	95.6897	42.7293	7.81697
Madagascar	Madagascar2003-04	20799	300	69.33	2400	2	2001	2004.08	33.1563	27.742	60.8983	73.4159	84.9488	90.2498	95.2743	36.6052	5.47646	5.55311	9.06865	9.25003	10.1382	10.1256	10.1017	4.39979	39.8894	27.2541	67.1436	82.8185	94.4177	101.344	106.649	42.3489	8.74069	6.66525	12.6023	12.8859	14.7368	14.6866	15.2709	6.68988	26.8893	28.2406	55.1299	64.4943	75.9358	79.3656	84.0839	30.6434	6.45093
Madagascar	Madagascar2003-04	20799	300	69.33	2400	2	1999	2004.08	25.6863	33.6888	59.3751	80.0142	92.5279	101.906	105.692	49.2402	4.33072	5.4608	7.36489	8.64455	9.70188	10.2105	10.105	5.95432	34.7757	26.0892	60.8649	83.9688	96.7303	105.095	109.403	51.6834	8.401	7.12142	10.4663	11.9503	12.3923	11.976	11.9282	8.02636	16.313	41.92	58.233	76.0642	88.3126	98.7156	101.972	46.4439	4.53096
Madagascar	Madagascar2003-04	20799	300	69.33	2400	2	1997	2004.08	39.6917	40.6738	80.3656	97.6846	112.12	118.566	122.265	45.5611	6.18865	5.5914	8.02038	8.28081	9.30391	9.11041	8.93001	5.01589	52.5326	40.8048	93.3374	105.73	119.495	123.427	128.865	39.1848	9.69935	8.34038	12.083	11.6161	13.1182	13.0326	12.8162	6.69858	25.1636	40.2844	65.448	87.8393	102.983	112.03	113.793	51.7306	5.75199
Madagascar	Madagascar2003-04	20799	300	69.33	2400	2	1995	2004.08	36.3129	48.4272	84.74	106.604	125.799	133.187	139.184	59.485	7.05923	5.97048	9.18335	11.9552	12.9662	12.7727	13.2597	8.33	37.204	45.7081	82.9121	109.696	130.123	134.457	138.452	60.5612	8.69972	8.57037	12.9421	16.0282	17.4985	17.5635	17.58	12.6886	35.4147	51.067	86.4817	103.37	121.198	132.023	140.081	58.6734	9.02262
Madagascar	Madagascar2003-04	20799	300	69.33	2400	2	1993	2004.08	38.4908	44.1265	82.6173	99.558	121.299	128.305	135.979	58.167	6.66425	5.74749	8.64591	9.27297	9.87562	10.0496	10.5689	8.96245	44.9087	45.0387	89.9474	107.644	128.474	132.865	141.783	56.9591	9.58065	7.62903	11.3585	12.7067	13.4789	13.5539	14.403	10.6348	31.6834	43.1606	74.8441	90.9067	113.6	123.281	129.587	59.1715	8.26428
Madagascar	Madagascar2003-04	20799	300	69.33	2400	2	1991	2004.08	45.6413	29.0834	74.7247	93.4933	106.885	114.737	123.338	52.5397	7.70232	5.96966	9.51374	9.49813	10.7254	11.051	11.6913	7.53903	52.6403	30.3131	82.9534	108.555	120.347	128.139	140.667	62.9336	11.0922	6.55313	11.9365	11.1653	12.0904	12.4587	13.8037	12.1781	38.0626	27.9097	65.9723	77.6865	92.8477	100.756	104.537	41.2888	11.314
Madagascar	Madagascar2003-04	20799	300	69.33	2400	2	1989	2004.08	33.9229	35.8828	69.8057	92.141	112.552	119.207	122.43	56.5737	6.5281	6.63207	10.2349	11.4899	13.6325	13.6802	13.6453	10.3011	43.6161	40.9759	84.592	102.767	122.375	125.43	130.269	49.8978	10.1252	9.32458	14.8812	15.7758	16.765	16.6653	16.6027	10.9329	23.1925	29.8333	53.0258	80.1665	101.528	112.389	113.747	64.1211	5.7839
Madagascar	Madagascar2003-04	20799	300	69.33	2400	2	1987	2004.08	35.9213	48.4335	84.3547	110.468	130.463	143.954	150.475	72.2115	6.43373	7.52342	10.4796	11.2116	12.7868	13.6023	14.6575	10.1647	44.3222	53.9483	98.2705	126.778	138.188	156.954	160.089	68.5551	10.4427	10.6755	15.0299	14.7086	14.7653	18.405	18.8199	15.8008	26.3227	41.6256	67.9484	91.2168	121.208	128.038	138.592	75.7935	9.27927
Madagascar	Madagascar2003-04	20799	300	69.33	2400	2	1985	2004.08	27.8236	39.5732	67.3968	92.2291	113.509	128.315	140.489	78.3749	7.56419	7.40298	10.2321	11.9416	11.801	13.4314	13.4223	11.0541	39.2694	44.3232	83.5926	107.1	123.935	144.222	159.297	82.6103	12.929	9.9621	16.1091	16.5014	15.6982	18.5374	19.1066	16.3945	14.6309	33.8389	48.4698	74.918	101.494	110.08	118.985	74.1071	7.32679
Madagascar	Madagascar2003-04	20799	300	69.33	2400	2	1983	2004.08	29.7755	54.7302	84.5057	104.348	127.192	137.466	144.195	65.1986	7.96447	13.9169	15.6754	17.5784	17.2681	18.3652	19.5583	11.8156	24.4582	61.4888	85.947	111.206	138.721	154.089	156.189	76.8465	10.2957	20.5091	22.4247	27.2925	24.8638	25.316	25.3222	14.3733	36.2946	47.0131	83.3077	96.9818	114.491	119.611	131.066	52.0989	13.7505
Madagascar	Madagascar2003-04	20799	300	69.33	2400	2	1981	2004.08	24.9431	64.4178	89.3609	115.06	124.324	126.576	129.302	43.8602	7.04992	18.4106	19.1224	18.8555	18.8617	18.914	18.7929	6.57742	37.1232	42.1217	79.2449	107.576	114.326	114.326	119.324	43.529	12.5511	15.7132	18.8032	20.1094	20.324	20.324	20.602	9.96247	11.2939	88.7434	100.037	123.162	134.815	139.618	139.618	43.9806	5.36485
Madagascar	Madagascar2003-04	20799	300	69.33	2400	2	1979	2004.08	32.133	41.1168	73.2498	93.5622	110.917	148.52	152.24	85.2334	9.05922	12.1747	11.6533	13.6868	18.1627	23.7729	24.0703	21.9147	34.1519	49.8346	83.9865	107.76	124.61	190.971	198.145	124.626	13.277	19.05	22.2232	22.3843	29.582	44.1605	44.6047	37.5603	30.1422	31.7921	61.9343	78.0721	96.0268	98.3303	98.3303	38.799	13.5635
Madagascar	Madagascar2003-04	20799	300	69.33	2400	3	2002.5	2004.08	35.5057	30.8608	66.3664	80.1687	88.5533	96.4513	99.414	35.3967	6.34027	5.86496	10.4069	10.5143	10.4779	11.2897	10.9627	4.93931	40.6721	29.3436	70.0157	83.8808	90.3199	95.2793	99.3512	31.544	8.32745	6.70697	12.264	13.1627	13.5275	13.4316	13.0213	5.93961	30.599	32.2299	62.8289	76.5756	86.8395	97.7932	99.5526	39.1857	6.41375
Madagascar	Madagascar2003-04	20799	300	69.33	2400	3	1999.5	2004.08	26.7143	28.5294	55.2436	73.3722	85.4516	93.8001	98.6293	45.9226	4.06639	4.0229	6.67945	7.86557	8.67907	8.89924	8.91648	4.84559	36.0102	25.4574	61.4676	82.6785	95.3971	103.522	109.046	50.6949	7.02709	5.76787	9.9085	11.1584	11.5336	11.1731	11.3926	6.55554	17.3837	31.6385	49.0221	63.7114	75.0773	83.6617	87.781	40.7568	4.01773
Madagascar	Madagascar2003-04	20799	300	69.33	2400	3	1996.5	2004.08	41.898	44.2028	86.1008	104.403	119.928	126.865	130.969	49.0957	6.41955	5.72372	7.76266	7.75554	8.6235	8.66976	8.53259	5.00245	50.5062	43.0189	93.5251	109.364	123.585	127.942	133.008	43.5568	8.91901	7.68781	10.9029	10.4074	11.2601	11.2508	10.9568	5.49117	32.6025	45.3317	77.9342	98.7316	115.6	125.286	128.336	54.6622	6.3245
Madagascar	Madagascar2003-04	20799	300	69.33	2400	3	1993.5	2004.08	33.6584	44.3585	78.0169	97.2931	118.717	125.625	133.121	59.7671	5.17859	4.97816	7.58699	9.30941	9.21901	9.03776	9.72733	8.55412	39.4473	44.5693	84.0165	106.164	128.8	132.809	139.752	60.848	6.8586	7.21296	9.88071	12.2648	13.1179	13.0936	13.9376	11.9498	27.5233	44.1589	71.6822	87.7538	107.849	117.814	125.898	58.4017	6.38564
Madagascar	Madagascar2003-04	20799	300	69.33	2400	3	1990.5	2004.08	39.7428	31.7406	71.4834	91.2465	107.805	115.183	121.901	54.2995	6.33716	5.90034	9.42982	9.5785	11.0094	11.1059	11.5844	7.71597	47.2243	32.799	80.0232	104.127	118.801	124.709	134.252	58.9453	9.34576	7.03977	11.6689	11.3678	12.419	12.4669	13.4229	10.2609	31.8319	30.6159	62.4478	77.6027	96.2743	105.385	108.774	49.4121	8.45792
Madagascar	Madagascar2003-04	20799	300	69.33	2400	3	1987.5	2004.08	38.6971	43.1461	81.8432	106.666	125.633	136.842	142.396	65.9501	5.25637	6.30175	8.01912	9.39645	10.9668	11.4313	12.166	9.15044	47.8976	50.2429	98.1405	122.313	136.184	150.046	154.639	62.6467	8.15401	8.16785	10.844	11.6624	12.3345	14.0894	14.4946	13.0716	27.8299	34.8124	62.6422	88.2333	113.293	121.296	128.009	69.7347	7.34977
Madagascar	Madagascar2003-04	20799	300	69.33	2400	3	1984.5	2004.08	29.6369	44.6385	74.2754	98.6771	121.609	135.38	146.127	77.6168	6.84733	6.5407	9.90556	12.2348	11.2512	13.3096	13.7645	9.79307	36.3527	50.6452	86.9979	112.95	134.775	154.892	165.965	86.4919	9.53184	9.39023	13.1506	15.8657	12.9656	15.8724	16.7099	13.9773	21.4106	37.6052	59.0157	81.5512	105.812	112.438	122.856	67.8439	8.19581
Madagascar	Madagascar2003-04	20799	300	69.33	2400	3	1981.5	2004.08	24.9446	60.9201	85.8647	108.025	120.747	125.613	129.594	47.8365	5.9533	15.3844	15.9331	16.4238	16.7818	17.0103	17.0036	7.48237	29.3884	47.6649	77.0533	101.378	113.669	117.3	121.582	48.2464	9.41594	14.5309	15.1396	18.0336	18.3002	18.3451	18.4377	9.74242	20.0906	75.3205	95.411	115.318	128.455	134.6	138.238	47.3438	7.50632
Madagascar	Madagascar2003-04	20799	300	69.33	2400	3	1978.5	2004.08	30.1587	40.6491	70.8078	93.975	111.541	152.187	154.988	90.5952	7.41647	9.99563	10.5107	13.6427	17.5426	25.298	25.4681	24.2534	29.1453	43.8959	73.0412	98.6724	114.603	188.172	193.624	130.085	10.6798	15.122	18.6081	19.879	27.2706	44.4682	44.757	41.1116	31.223	37.254	68.477	88.7177	108.298	110.901	110.901	45.5427	12.7279
Madagascar	Madagascar2003-04	20799	300	69.33	2400	4	2002	2004.08	33.5837	27.9337	61.5174	74.9046	84.012	91.5743	95.4343	36.1401	5.32073	4.81319	8.8541	9.30729	9.4976	10.1244	9.86137	4.12489	39.9546	28.0875	68.042	82.497	90.6598	96.3992	101.325	35.7131	7.5778	5.62644	11.1237	11.8185	12.6632	12.4628	12.436	5.61985	27.5118	27.7656	55.2774	67.648	77.7152	87.2179	89.9283	36.6783	4.98439
Madagascar	Madagascar2003-04	20799	300	69.33	2400	4	1998	2004.08	33.6045	37.2669	70.8715	89.935	103.313	111.252	114.99	47.484	4.34261	3.87195	5.68766	6.83974	7.48592	7.66171	7.64647	4.60031	45.0088	34.0367	79.0454	97.2478	110.421	116.6	121.445	46.0391	6.98535	5.43819	8.43606	9.24382	10.0198	9.91788	9.86516	5.72527	21.2118	40.8199	62.0317	82.0291	95.6248	105.368	107.93	48.9339	3.6579
Madagascar	Madagascar2003-04	20799	300	69.33	2400	4	1994	2004.08	37.3749	46.4156	83.7905	103.346	123.755	130.968	137.686	58.824	5.51373	4.57091	7.30614	9.04722	9.3181	9.24746	9.79635	7.11308	41.0092	45.3793	86.3885	108.774	129.39	133.749	139.895	58.5658	6.71992	6.50016	9.87764	12.247	13.0915	13.1713	13.5291	10.4193	33.6195	47.5307	81.1502	97.6656	117.851	128.135	135.458	59.1037	6.74693
Madagascar	Madagascar2003-04	20799	300	69.33	2400	4	1990	2004.08	40.5696	31.9949	72.5644	92.8912	109.588	116.861	122.932	54.308	5.33608	5.34231	8.55501	8.98363	10.4147	10.5364	10.929	7.52578	48.7112	35.0156	83.7268	105.984	121.524	127.025	135.984	57.0324	7.94008	6.53057	10.7984	10.7705	11.7694	11.8843	12.8374	9.45898	31.669	28.8019	60.4709	78.7016	96.7199	106.059	108.683	51.3149	7.0021
Madagascar	Madagascar2003-04	20799	300	69.33	2400	4	1986	2004.08	32.1125	44.2419	76.3544	101.877	122.456	136.526	145.593	74.9621	5.31094	6.20565	8.06532	8.59445	9.44785	9.94343	10.116	7.43514	41.9404	49.323	91.2634	117.427	131.281	150.707	159.145	74.6984	9.07363	8.39287	12.1125	11.5825	11.6635	13.6182	13.7878	11.1905	20.8371	38.0481	58.8852	83.6128	112.104	119.72	129.522	75.0567	6.22583
Madagascar	Madagascar2003-04	20799	300	69.33	2400	4	1982	2004.08	27.5994	59.1665	86.7659	109.268	126.186	133.13	138.266	56.3929	5.28983	14.0385	14.0818	14.859	14.89	15.3504	15.77	8.11538	30.032	52.7746	82.8066	109.409	128.316	137.107	140.416	62.8105	7.35489	15.7389	15.7956	18.795	17.9339	18.0399	18.1036	9.92323	24.7356	66.6179	91.3535	109.513	124.329	129.312	136.427	49.6055	8.09328
Madagascar	Madagascar2003-04	20799	300	69.33	2400	5	2001.5	2004.08	31.4134	25.5531	56.9664	71.552	80.9619	89.0637	93.0315	38.2437	4.55924	4.31981	7.89687	8.27688	8.70171	9.25682	9.05182	3.92378	38.5257	26.2024	64.7281	81.1582	89.9308	96.3158	101.228	39.026	6.52496	5.22695	10.1931	10.895	11.7583	11.3869	11.4423	5.17903	24.5662	24.9228	49.489	62.2289	72.2982	82.2142	85.1655	37.534	4.28848
Madagascar	Madagascar2003-04	20799	300	69.33	2400	5	1996.5	2004.08	36.8768	45.3425	82.2194	102.291	118.556	125.738	130.171	52.247	4.73831	4.25538	6.23772	6.94228	7.86792	7.7809	7.79905	4.63907	44.5998	41.0317	85.6315	105.814	122.373	127.175	131.707	50.3909	6.88252	5.49243	8.75979	9.02357	9.82412	9.74758	9.45371	4.82865	28.5943	49.8532	78.4474	98.4102	114.371	124.075	128.403	54.2079	4.42279
Madagascar	Madagascar2003-04	20799	300	69.33	2400	5	1991.5	2004.08	39.1978	37.1678	76.3655	94.8323	113.897	121.102	128.241	56.1648	4.80128	4.71609	7.10185	7.33888	8.13085	8.40163	8.74166	6.55126	46.2154	38.1525	84.3679	105.466	123.05	128.275	137.547	58.0793	6.85609	5.07555	8.23914	8.52458	9.3103	9.25361	9.76651	8.6557	31.7673	36.0288	67.7961	83.3646	104.036	113.432	118.132	53.9969	5.40907
Madagascar	Madagascar2003-04	20799	300	69.33	2400	5	1986.5	2004.08	34.6806	41.8122	76.4928	101.322	121.088	133.498	141.307	70.1828	4.77254	5.56252	7.02177	7.76587	8.5626	8.93867	9.14604	7.00126	44.7331	48.0325	92.7657	116.695	131.584	147.549	155.636	69.2993	8.06855	7.22968	10.3241	10.2096	10.3829	11.8176	11.8308	9.9591	22.9139	34.4113	57.3252	83.229	108.82	117.025	124.504	71.264	5.4823
Madagascar	Madagascar2003-04	20799	300	69.33	2400	5	1981.5	2004.08	27.988	58.0135	86.0015	109.137	125.799	134.546	139.814	58.8757	4.57666	13.3429	12.7375	13.351	13.3326	14.4287	14.6774	7.40454	30.1448	55.0526	85.1975	113.112	131.403	143.939	148.257	68.9319	6.21275	16.3891	15.7824	18.367	17.9938	19.2593	19.4243	10.4209	25.5091	61.5383	87.0474	105.084	119.957	124.575	130.88	48.012	7.31932
Madagascar	Madagascar2008-09	48464	594	81.5892	5169	1	2008.5	2009.08	23.831	20.688	44.519	51.9278	60.5263	67.024	70.8383	27.5457	6.2174	4.69383	7.32838	7.55787	8.11781	8.42845	9.1282	4.96239	30.3884	21.0618	51.4503	58.6319	67.223	75.2281	78.8816	28.9192	8.93142	7.34507	11.0093	11.3053	11.958	12.8907	12.5718	6.0547	16.9424	20.3493	37.2917	44.9383	53.5443	58.4491	62.433	26.1152	6.43729
Madagascar	Madagascar2008-09	48464	594	81.5892	5169	1	2007.5	2009.08	23.5187	23.2498	46.7685	52.8696	60.2313	64.4344	66.1583	20.3412	5.27052	5.45538	7.29799	7.67599	8.45588	8.26669	8.42424	3.52194	25.9375	21.8379	47.7755	52.7536	60.0944	65.2084	66.3932	19.5518	7.19792	6.25842	9.90592	10.2983	11.0209	10.5952	10.6478	3.93329	21.0413	24.716	45.7573	53.0162	60.3994	63.6551	65.9422	21.1528	5.9884
Madagascar	Madagascar2008-09	48464	594	81.5892	5169	1	2006.5	2009.08	23.0454	25.6497	48.6951	53.2025	59.6543	64.749	67.9386	20.2286	4.64527	6.93462	7.21693	7.25188	7.49267	7.64039	7.93134	3.5061	18.6331	25.5104	44.1435	48.3242	53.7156	56.5016	60.0912	16.6842	5.81998	6.9389	8.13346	8.28034	8.54234	8.62815	8.96902	3.85622	27.5992	25.806	53.4052	58.2489	65.7896	73.2491	76.0342	23.9057	7.85619
Madagascar	Madagascar2008-09	48464	594	81.5892	5169	1	2005.5	2009.08	18.6905	24.2932	42.9837	50.0808	57.9189	62.6158	67.0396	25.1364	4.85874	4.5722	7.25131	7.98494	8.58391	9.14152	8.73822	4.63693	23.9001	27.8927	51.7928	55.936	63.6731	65.4086	69.7449	18.9327	7.34713	6.60248	10.0158	10.5503	10.8061	10.8725	11.5484	4.7601	13.1833	20.4285	33.6118	43.8148	51.76	59.5231	64.0375	31.4839	5.10938
Madagascar	Madagascar2008-09	48464	594	81.5892	5169	1	2004.5	2009.08	29.2054	25.3039	54.5093	64.5927	75.5507	79.3137	82.5142	29.6194	5.46342	4.63433	6.84247	7.52363	8.38815	9.02904	9.1429	4.82151	27.4693	29.6732	57.1424	67.0307	77.3431	81.3223	83.9553	28.4379	8.059	7.70566	9.9817	10.2763	10.6377	10.7274	11.0589	5.85258	31.0195	20.8929	51.9124	62.1977	73.8169	77.3588	81.1652	30.8545	8.2558
Madagascar	Madagascar2008-09	48464	594	81.5892	5169	1	2003.5	2009.08	19.5852	35.6496	55.2348	67.7963	77.7705	82.8976	84.3655	30.8338	4.40328	5.95373	7.42901	8.06166	9.23912	9.98283	10.1682	5.5597	30.0008	37.6555	67.6564	82.3441	91.4597	96.9258	98.4912	33.0723	8.70937	7.84148	11.7534	11.9201	12.3369	12.8174	12.9531	6.6914	8.97036	33.3553	42.3257	52.6445	63.5168	68.2673	69.625	28.5058	3.93074
Madagascar	Madagascar2008-09	48464	594	81.5892	5169	1	2002.5	2009.08	27.8001	33.8234	61.6234	75.4473	82.911	88.4936	91.9058	32.271	4.99565	5.56219	6.81707	7.91852	8.58944	9.11296	9.66947	5.90303	27.2543	40.7429	67.9973	82.589	91.1954	96.0065	98.8168	33.0681	7.51278	7.82157	10.8038	12.1399	12.8651	13.2348	13.7751	7.39455	28.3892	26.4768	54.8661	67.9014	74.1236	80.5525	84.6124	31.4731	7.11287
Madagascar	Madagascar2008-09	48464	594	81.5892	5169	1	2001.5	2009.08	27.795	35.1013	62.8963	75.6017	86.4266	90.4425	97.4707	36.8949	4.83993	6.18576	7.75318	8.57554	9.62136	10.309	10.6398	6.07909	31.0676	37.5281	68.5957	80.9755	93.0324	96.4982	103.176	37.1266	7.33869	7.90573	11.2343	12.459	13.4501	14.0202	15.0055	7.81828	24.5497	32.7529	57.3025	70.352	79.8201	84.4242	91.8138	36.6091	7.00233
Madagascar	Madagascar2008-09	48464	594	81.5892	5169	1	2000.5	2009.08	20.9449	33.6914	54.6363	68.9549	82.0712	87.1444	93.2956	40.8935	5.9575	5.68803	7.8379	8.55141	8.90224	9.564	10.34	5.90877	23.9024	27.664	51.5664	63.9456	79.0105	82.8738	91.2289	41.819	6.22733	6.28275	9.68282	11.6869	11.7378	12.2867	13.7958	7.96316	17.8239	40.1607	57.9846	74.3784	85.4462	91.7431	95.7425	40.082	8.21799
Madagascar	Madagascar2008-09	48464	594	81.5892	5169	1	1999.5	2009.08	25.0351	33.8947	58.9298	76.9151	85.1846	92.2501	97.6128	41.1053	6.51034	5.8459	8.03992	10.9906	11.6324	11.9739	12.5333	7.73493	30.7001	31.9037	62.6038	82.4593	91.6222	98.1888	104.831	45.0473	8.55754	7.48773	10.585	13.3285	13.3301	13.6376	14.2321	9.98065	18.8255	36.0759	54.9014	70.877	78.2247	85.7923	89.8538	36.9828	8.36445
Madagascar	Madagascar2008-09	48464	594	81.5892	5169	1	1998.5	2009.08	21.1965	38.0025	59.1991	75.7531	83.9927	91.756	97.7043	40.9281	4.35507	7.75327	8.70966	8.93841	9.45472	10.2438	10.9238	6.20718	22.8766	36.8861	59.7627	80.0417	87.9932	95.8323	99.7142	42.4908	6.07886	9.61969	11.8788	12.5649	13.289	14.5469	15.0115	8.57071	19.3856	39.2017	58.5873	71.2992	79.8264	87.5136	95.6369	39.3554	5.82371
Madagascar	Madagascar2008-09	48464	594	81.5892	5169	1	1997.5	2009.08	32.4122	34.7074	67.1196	81.1812	88.9054	98.405	104.011	39.5462	7.83626	6.98904	9.52374	10.3255	10.4982	10.4799	11.0352	5.35307	34.2098	40.3203	74.5301	89.5143	98.5457	105.756	110.221	38.5648	11.2794	10.1641	15.0017	16.4786	16.5405	17.4443	17.9751	7.7269	30.518	28.858	59.376	72.5185	78.9007	90.8253	97.6308	40.6696	12.0372
Madagascar	Madagascar2008-09	48464	594	81.5892	5169	1	1996.5	2009.08	30.2147	43.0614	73.2762	87.9956	98.0439	109.264	113.973	43.9146	5.87148	7.82774	10.7373	11.2723	11.6157	12.2959	12.9254	7.12058	31.7426	42.2084	73.951	90.6013	100.117	111.313	118.137	47.7141	8.04412	10.3249	15.0212	16.6218	16.8377	18.24	19.5768	11.3847	28.664	43.8892	72.5533	85.3149	95.9184	107.163	109.76	40.117	8.56693
Madagascar	Madagascar2008-09	48464	594	81.5892	5169	1	1995.5	2009.08	26.5505	30.2051	56.7556	73.9644	88.7173	97.6261	104.012	50.0996	6.38709	7.65877	11.2599	12.479	13.0937	13.8488	14.8315	8.34861	33.39	23.1572	56.5472	75.9868	87.9929	100.526	109.571	56.2018	9.16134	6.8457	12.4619	14.2068	14.537	16.7693	18.2954	13.8616	19.8041	37.483	57.2871	72.1679	89.7487	95.0291	98.5969	43.8201	7.22285
Madagascar	Madagascar2008-09	48464	594	81.5892	5169	1	1994.5	2009.08	40.6545	40.8692	81.5237	103.424	114.628	124.392	132.678	55.6944	6.76673	7.65987	10.6419	12.135	12.9428	13.8824	15.2271	9.49276	47.8271	36.9159	84.743	105.781	116.612	125.774	133.745	53.5393	10.458	10.0836	14.4914	16.6047	17.1207	18.5151	19.5491	12.8749	33.1798	44.9895	78.1693	100.96	112.542	122.94	131.549	57.9063	9.26503
Madagascar	Madagascar2008-09	48464	594	81.5892	5169	1	1993.5	2009.08	34.5555	42.3934	76.9489	100.946	113.937	125.315	133.898	61.6964	7.89376	10.9527	14.0568	15.2052	16.1174	16.4861	17.217	9.39962	35.8378	41.3867	77.2245	99.1577	111.297	122.119	132.714	60.1335	10.7344	11.2604	16.0494	19.3049	19.3441	19.5202	19.6454	12.8171	33.2286	43.3137	76.5423	102.603	116.487	128.43	135.108	63.4199	13.6565
Madagascar	Madagascar2008-09	48464	594	81.5892	5169	1	1992.5	2009.08	32.7596	41.4028	74.1624	91.9923	106.774	113.882	120.689	50.2533	7.68554	8.82165	12.2234	13.7493	14.6573	14.3059	14.7309	9.90167	38.966	43.3799	82.3459	98.3367	109.428	115.753	128.215	49.9851	12.5018	12.1837	17.4295	21.584	19.7847	18.958	18.9227	13.4654	26.3077	39.1808	65.4885	85.2739	103.851	111.71	112.425	50.2257	9.36617
Madagascar	Madagascar2008-09	48464	594	81.5892	5169	1	1991.5	2009.08	23.8862	40.0628	63.949	81.5011	95.9013	104.423	107.931	46.9866	8.91538	9.23086	12.7788	15.7082	15.8948	16.2978	16.9425	8.63858	28.404	41.1586	69.5627	85.53	98.1516	105.399	110.406	43.8964	13.2448	15.4293	17.7466	19.3302	18.6299	18.6736	20.2444	10.1325	19.4202	39.252	58.6722	77.8343	93.9315	103.818	105.78	50.0444	8.62408
Madagascar	Madagascar2008-09	48464	594	81.5892	5169	1	1990.5	2009.08	33.3894	36.388	69.7774	90.0074	107.107	116.774	123.332	57.5721	8.26833	8.54267	11.574	13.7084	14.2517	14.8273	14.3879	8.82568	33.6205	33.4022	67.0226	88.4299	104.647	118.091	123.285	60.304	14.9327	11.0108	15.9818	19.6643	18.9216	18.6299	18.6399	12.256	33.1327	38.8449	71.9777	91.1038	109.154	114.926	122.836	54.8025	12.3498
Madagascar	Madagascar2008-09	48464	594	81.5892	5169	1	1989.5	2009.08	32.5273	46.8912	79.4185	98.8941	117.841	125.674	134.112	59.4124	10.7282	17.1012	22.2929	21.9019	22.1523	23.251	23.3875	10.0018	48.3887	35.1676	83.5562	102.245	123.328	133.456	141.347	63.0598	19.4741	17.9939	28.6317	28.357	27.6548	27.8525	28.604	15.1395	18.7874	58.4624	77.2498	97.5216	114.184	119.708	128.66	55.7143	11.3193
Madagascar	Madagascar2008-09	48464	594	81.5892	5169	1	1988.5	2009.08	24.4768	44.4826	68.9594	103.825	129.417	143.442	147.578	84.4415	7.80421	11.7284	12.5807	16.456	20.3597	21.939	22.6751	19.0859	31.2935	54.9145	86.208	124.825	155.052	168.294	171.904	93.7811	13.8898	17.67	18.7289	22.9663	26.453	27.2265	28.7708	25.7267	17.1739	33.1165	50.2904	81.0413	101.784	116.626	121.313	74.7835	7.34906
Madagascar	Madagascar2008-09	48464	594	81.5892	5169	1	1987.5	2009.08	56.5068	38.7657	95.2725	130.66	166.42	184.993	190.24	104.968	14.4745	9.96985	15.1748	18.521	18.8284	19.3488	20.4302	19.0057	67.9289	43.6097	111.539	157.555	198.347	215.561	215.717	117.257	22.3458	14.0725	23.545	26.8385	29.6907	30.5124	30.5056	26.9327	43.7855	33.5138	77.2993	101.366	132.031	152.056	162.887	92.7582	18.3298
Madagascar	Madagascar2008-09	48464	594	81.5892	5169	1	1986.5	2009.08	43.3971	47.5929	90.99	113.345	141.163	161.292	171.267	88.3125	13.7826	13.2152	19.4067	22.6307	23.9481	22.9222	24.2135	16.5514	61.8033	45.8097	107.613	136.432	166.907	190.158	197.492	100.717	22.24	17.9621	26.7517	30.3366	35.6295	33.3297	33.5396	23.098	23.7921	49.5654	73.3575	89.1714	114.23	130.929	143.447	75.6379	11.1809
Madagascar	Madagascar2008-09	48464	594	81.5892	5169	1	1985.5	2009.08	48.5755	61.4601	110.036	133.374	148.467	168.914	179.073	77.5735	13.1307	17.5509	20.4169	22.9153	21.9437	25.3102	25.7108	17.2544	52.9951	79.8717	132.867	153.432	167.361	197.46	208.305	86.9971	20.1539	22.4265	29.5447	33.7136	34.1636	38.295	37.5896	26.7702	43.7898	43.4075	87.1973	113.381	129.695	141.026	150.424	69.2667	22.9861
Madagascar	Madagascar2008-09	48464	594	81.5892	5169	1	1984.5	2009.08	43.3215	43.8287	87.1501	115.135	133.866	148.096	156.806	76.3054	13.8874	13.7397	21.1664	19.6861	22.0017	22.3028	23.7153	20.9553	42.9335	43.5835	86.517	111.166	135.414	149.147	153.31	73.1188	20.4144	16.8204	27.7453	27.2391	33.9843	39.0527	39.0827	40.8061	43.6759	44.0726	87.7485	119.116	132.828	147.546	161.752	81.1214	19.9179
Madagascar	Madagascar2008-09	48464	594	81.5892	5169	1	1983.5	2009.08	21.9104	36.1226	58.0329	81.4586	109.848	116.681	122.044	67.9548	9.04355	15.6062	17.3465	22.5619	26.6577	26.8427	27.1727	18.3433	30.487	31.2667	61.7537	87.0974	117.645	120.109	120.109	62.1957	15.3063	15.3824	22.3266	25.4021	37.048	36.9514	36.9514	26.4467	12.411	41.4352	53.8462	75.5099	101.72	113.858	125.245	75.4623	8.31838
Madagascar	Madagascar2008-09	48464	594	81.5892	5169	2	2008	2009.08	23.6825	22.0033	45.6858	52.4332	60.4091	65.7905	68.5283	23.9361	3.51197	4.4109	5.48094	5.80309	5.94382	5.95386	6.41053	3.41002	28.2863	21.5147	49.801	55.8715	63.8328	70.4366	72.8222	24.2278	5.34212	5.57857	7.86948	8.26318	8.60777	8.97448	8.80662	4.18258	18.9042	22.5171	41.4213	48.8723	56.8633	60.9627	64.0709	23.6283	3.93582
Madagascar	Madagascar2008-09	48464	594	81.5892	5169	2	2006	2009.08	20.9235	24.9828	45.9063	51.6706	58.8357	63.7293	67.5422	22.6769	3.94343	3.86583	5.02545	5.56395	5.67357	5.94298	6.11943	3.67858	21.2149	26.7004	47.9153	52.0775	58.6846	60.9393	64.9074	17.8473	5.35957	4.7781	6.67128	7.10122	7.03546	7.1243	7.81249	3.76001	20.6192	23.1615	43.7807	51.2114	58.9563	66.5668	70.2221	27.6521	5.51076
Madagascar	Madagascar2008-09	48464	594	81.5892	5169	2	2004	2009.08	24.7839	30.5344	55.3183	66.6527	77.1078	81.5377	83.9337	30.291	3.32257	4.10106	5.37088	6.04887	7.23593	8.02121	8.18996	4.85184	28.6251	34.0938	62.7189	75.043	84.7443	89.4647	91.5953	30.8087	5.54712	6.09512	8.39337	8.56844	9.14024	9.56733	9.75371	5.85974	20.8161	26.8247	47.6408	57.9368	69.1733	73.2954	75.9799	29.7568	5.09854
Madagascar	Madagascar2008-09	48464	594	81.5892	5169	2	2002	2009.08	27.7978	34.4582	62.256	75.5324	84.5543	89.3742	94.5709	34.4602	3.707	4.86539	5.61139	6.80971	7.76295	8.50412	9.08674	5.57224	28.9109	38.7782	67.689	81.1942	91.4114	95.5743	100.278	34.9551	5.02889	6.35804	8.31413	9.95852	10.7587	11.3285	12.1663	6.87773	26.6408	29.9746	56.6153	69.6496	77.3678	82.8993	88.616	33.9211	5.14624
Madagascar	Madagascar2008-09	48464	594	81.5892	5169	2	2000	2009.08	22.6217	33.5764	56.1981	72.3182	83.0469	89.1116	94.8935	40.9995	4.26935	4.20091	6.04147	8.12245	8.39226	8.93161	9.60696	6.04366	26.7193	29.2442	55.9634	72.0183	84.1923	89.3966	96.9406	43.4064	5.14652	4.79955	7.57532	10.3481	10.335	10.9441	12.1163	7.97422	18.2298	38.2637	56.4935	72.6829	81.9058	88.8345	92.8634	38.5476	5.58351
Madagascar	Madagascar2008-09	48464	594	81.5892	5169	2	1998	2009.08	26.1993	36.6154	62.8146	78.1366	86.1344	94.7419	100.528	40.2415	4.18889	5.84779	6.72606	7.13336	7.58175	8.30391	8.96179	4.93139	27.9011	39.0483	66.9494	84.6214	93.0867	100.618	104.777	40.5424	6.09458	7.80125	10.1388	11.591	12.0066	13.2635	13.8823	7.25668	24.3833	34.0394	58.4227	71.3577	78.8856	88.609	96.1076	40.0231	6.46875
Madagascar	Madagascar2008-09	48464	594	81.5892	5169	2	1996	2009.08	28.5976	37.2172	65.8148	81.722	93.9904	104.124	109.654	46.9278	4.67183	7.18837	9.95374	10.8869	11.403	12.096	12.867	7.19854	32.4638	33.4491	65.913	83.905	94.5928	106.408	114.336	51.8404	6.81828	7.77431	12.2152	13.9839	14.2465	16.1727	17.7077	12.0932	24.7225	41.0184	65.741	79.5068	93.4136	101.831	104.897	41.9112	5.48757
Madagascar	Madagascar2008-09	48464	594	81.5892	5169	2	1994	2009.08	37.8212	41.6372	79.4584	102.341	114.429	124.942	133.365	58.5598	5.47734	7.8762	10.2832	11.9718	12.7458	13.5563	14.6911	8.08321	42.2678	39.0072	81.275	102.729	114.21	124.137	133.299	56.6265	7.32497	8.70592	11.6165	15.2986	15.5989	16.4933	16.9542	10.1187	33.2025	44.2855	77.488	101.826	114.537	125.66	133.353	60.5571	7.63687
Madagascar	Madagascar2008-09	48464	594	81.5892	5169	2	1992	2009.08	28.7593	40.7903	69.5496	87.2485	101.854	109.623	114.974	48.8201	6.70434	7.72607	10.9488	13.3056	13.7446	13.743	14.1186	7.60886	34.2697	42.193	76.4627	92.4431	104.226	110.995	120.207	47.3665	10.392	10.6645	13.5232	16.7973	15.3385	14.7227	15.4587	9.65227	23.1594	39.3589	62.5183	82.007	99.4181	108.199	109.471	50.084	6.53084
Madagascar	Madagascar2008-09	48464	594	81.5892	5169	2	1990	2009.08	33.056	40.9525	74.0086	93.8874	111.815	120.582	128.007	58.3137	6.16559	10.7953	12.7338	12.7688	13.9203	14.7555	14.6324	7.9709	38.8982	33.6107	72.5089	92.6371	111.064	122.918	129.36	61.2958	11.0146	11.2437	15.0096	15.5887	15.016	14.9627	15.372	10.9435	27.1617	47.9071	75.0688	94.7078	112.12	117.766	126.152	55.2286	9.46176
Madagascar	Madagascar2008-09	48464	594	81.5892	5169	2	1988	2009.08	37.2907	41.1022	78.3929	113.663	144.125	160.446	165.129	94.1137	8.25744	8.23432	10.1599	14.1523	16.7804	17.6249	17.9517	16.9856	46.1132	49.1216	95.2348	137.701	172.955	188.237	190.18	104.939	12.3589	11.7253	14.4054	18.9079	21.6705	21.8029	22.4616	23.241	27.6909	32.3787	60.0696	87.5645	113.08	130.499	138.106	83.024	8.3528
Madagascar	Madagascar2008-09	48464	594	81.5892	5169	2	1986	2009.08	45.7779	54.0857	99.8636	122.702	144.564	164.83	174.893	83.3532	9.27876	10.4438	14.2347	16.1873	18.3183	18.4623	19.2716	14.5218	57.7362	61.0296	118.766	143.611	166.301	192.491	201.551	93.9426	14.9314	15.6214	22.369	26.4054	29.9768	29.7488	29.6169	21.9418	32.944	46.7306	79.6745	100.481	121.477	135.703	146.788	72.9233	11.549
Madagascar	Madagascar2008-09	48464	594	81.5892	5169	2	1984	2009.08	33.1761	40.0804	73.2565	99.3056	122.502	133.558	140.867	72.9549	9.02144	11.2664	14.2003	16.3723	19.8786	20.0573	21.4207	17.4577	36.7373	37.5019	74.2391	99.2308	126.489	135.112	137.558	68.3966	12.4673	11.346	16.6226	20.273	31.5819	34.5694	34.503	32.2379	29.6122	42.7177	72.3299	99.4083	118.727	132.421	145.419	78.7876	11.5946
Madagascar	Madagascar2008-09	48464	594	81.5892	5169	3	2007.5	2009.08	23.4648	23.232	46.6967	52.6866	60.1708	65.4543	68.3478	22.7117	2.96293	4.40268	5.12987	5.32325	5.37603	5.31158	5.76655	2.88092	24.9929	22.8665	47.8595	53.2931	60.431	65.7432	68.5383	21.7182	4.12169	4.3141	5.98619	6.2745	6.48573	6.6714	6.65497	3.35133	21.8817	23.6128	45.4945	52.0606	59.9043	65.158	68.1536	23.7391	3.7888
Madagascar	Madagascar2008-09	48464	594	81.5892	5169	3	2004.5	2009.08	22.7331	28.4333	51.1664	61.1774	70.7919	75.3095	78.4226	28.726	3.20297	3.19323	4.75921	5.61323	6.62479	7.38043	7.35495	4.34995	27.0229	31.9951	59.018	68.7817	77.8488	81.5965	84.4911	27.0708	4.55918	4.47115	6.50134	6.84659	7.53193	7.90231	8.14768	4.89743	18.2673	24.7043	42.9716	53.2416	63.4262	68.7519	72.0974	30.4335	4.36819
Madagascar	Madagascar2008-09	48464	594	81.5892	5169	3	2001.5	2009.08	25.3194	33.9793	59.2988	72.8935	83.1665	88.0707	93.5809	36.4431	3.21986	4.35643	5.1363	6.13632	6.92056	7.72445	8.41464	5.1267	27.091	34.8805	61.9715	75.1548	86.8381	90.9102	96.7726	37.1002	4.00463	5.27861	7.28213	9.08844	9.57604	10.1817	11.3262	6.34178	23.4678	33.0296	56.4973	70.5269	79.2814	85.0688	90.2171	35.739	4.72939
Madagascar	Madagascar2008-09	48464	594	81.5892	5169	3	1998.5	2009.08	25.8167	35.7173	61.5339	77.7675	85.86	93.9007	99.5347	40.4924	3.85262	5.05688	5.94711	6.77173	7.44477	8.29686	8.86286	5.21895	28.8291	36.4901	65.3192	83.7549	92.4677	99.65	104.692	42.1246	5.56548	6.1545	8.08064	9.84905	10.4822	11.5478	12.2258	7.5305	22.5737	34.8685	57.4422	71.3965	78.8601	87.7804	94.0307	38.8183	4.68395
Madagascar	Madagascar2008-09	48464	594	81.5892	5169	3	1995.5	2009.08	32.3634	38.3554	70.7189	88.4908	100.435	110.451	116.824	49.6138	3.9122	6.50676	8.75598	9.76745	10.5112	11.0794	12.1466	6.96815	37.3262	34.5402	71.8664	90.8064	101.533	112.489	120.428	52.3221	5.56222	6.6448	9.96679	11.8928	12.7066	14.8523	16.3897	11.5059	27.3284	42.2449	69.5734	86.1431	99.3381	108.386	113.149	46.8341	5.40909
Madagascar	Madagascar2008-09	48464	594	81.5892	5169	3	1992.5	2009.08	30.8694	41.363	72.2324	92.1663	106.156	115.312	121.919	53.5551	5.72519	7.27082	10.1026	12.3422	12.8901	13.1063	13.4704	7.43421	34.8438	41.8997	76.7435	94.8067	106.732	115.058	124.79	52.0404	7.56959	9.13599	12.1037	15.7079	14.5223	13.866	14.4452	9.93751	26.8039	40.844	67.6479	89.5019	105.583	115.578	119.021	55.1002	7.23277
Madagascar	Madagascar2008-09	48464	594	81.5892	5169	3	1989.5	2009.08	30.3263	41.9902	72.3165	96.3573	116.631	126.97	133.41	65.8559	4.62704	9.69391	11.0467	11.8632	12.9735	13.6471	14.007	8.7398	36.4297	40.136	76.5657	101.982	124.008	136.277	141.852	70.6996	7.81272	10.5958	12.0608	13.5025	13.8532	13.8878	15.0077	12.113	24.0497	43.747	67.7967	90.4298	108.859	117.251	124.553	60.8838	7.03798
Madagascar	Madagascar2008-09	48464	594	81.5892	5169	3	1986.5	2009.08	49.3515	48.3037	97.6553	125.284	152.341	171.956	180.065	91.3282	8.68609	8.07583	11.9558	14.7726	16.2471	16.1993	17.2076	14.1127	61.1714	54.3627	115.534	148.56	177.949	200.573	205.912	102.183	14.0609	12.2676	19.0868	23.1147	26.4933	25.9985	25.9303	20.6542	36.5086	41.8261	78.3347	100.377	125.018	141.532	152.525	80.4954	9.16155
Madagascar	Madagascar2008-09	48464	594	81.5892	5169	3	1983.5	2009.08	33.001	44.0489	77.0499	105.877	132.965	143.72	152.023	81.232	7.42226	11.5091	13.4214	15.952	18.9932	19.3173	20.0573	16.1999	37.39	46.718	84.108	113.653	141.123	152.292	155.411	77.8505	10.842	11.8558	16.5537	19.9764	25.619	27.7205	27.8481	24.6422	28.6357	41.3824	70.0181	98.1262	124.816	135.099	149.348	85.3031	8.98245
Madagascar	Madagascar2008-09	48464	594	81.5892	5169	4	2007	2009.08	22.2943	23.5078	45.8021	52.0597	59.6339	64.7659	68.0577	23.3238	2.90456	3.38648	4.35147	4.74783	4.69228	4.77052	5.06196	2.78813	24.723	24.1366	48.8596	53.9793	61.2707	65.6626	68.8566	21.0242	4.14625	3.68383	5.39254	5.72615	5.80863	6.04146	6.10202	3.10968	19.7658	22.8472	42.613	50.0538	57.9225	63.8234	67.2162	25.6983	3.44072
Madagascar	Madagascar2008-09	48464	594	81.5892	5169	4	2003	2009.08	26.3743	32.578	58.9524	71.2666	81.0343	85.6381	89.3366	32.2876	2.68949	3.84537	4.54921	5.49929	6.60721	7.38166	7.72267	4.62642	28.7761	36.5704	65.3465	78.2667	88.2143	92.6784	95.9955	32.7918	3.74663	5.1018	6.64778	7.6376	8.26039	8.77274	9.2209	4.79727	23.885	28.4529	52.338	64.0142	73.5894	78.3414	82.4484	31.7734	3.55201
Madagascar	Madagascar2008-09	48464	594	81.5892	5169	4	1999	2009.08	24.2521	34.9615	59.2136	74.9505	84.375	91.6126	97.3971	40.5868	2.83467	4.28391	4.91921	5.92206	6.58801	7.46373	7.87589	4.81813	27.2572	33.7804	61.0377	77.8682	88.2848	94.5715	100.544	42.0748	4.40377	5.00102	6.91717	8.72765	9.30997	10.3039	11.0744	6.77491	21.0376	36.2091	57.2467	71.8418	80.2496	88.4578	94.0508	39.0389	3.34754
Madagascar	Madagascar2008-09	48464	594	81.5892	5169	4	1995	2009.08	32.8308	39.2788	72.1095	91.2257	103.411	113.725	120.559	52.2151	3.83148	6.90107	9.08497	9.98131	10.7027	11.2591	12.3092	6.55199	37.0065	36.0326	73.0391	92.6174	103.67	114.597	123.073	53.9768	5.54547	6.61432	9.98972	11.8266	12.5446	14.4054	15.5456	10.0537	28.5765	42.5503	71.1268	89.7713	103.125	112.81	117.987	50.4481	5.01231
Madagascar	Madagascar2008-09	48464	594	81.5892	5169	4	1991	2009.08	30.7401	40.8566	71.5966	90.2393	106.27	114.465	120.739	52.9322	5.00914	7.34927	9.08487	10.4924	11.4332	11.7847	11.6135	6.28253	36.3993	38.5	74.8993	92.6555	107.338	116.287	124.294	53.3943	8.40015	8.56238	9.69973	12.7336	11.8974	11.6912	11.8153	7.92258	25.0081	43.2524	68.2605	87.8104	105.214	112.648	117.155	52.4764	6.42665
Madagascar	Madagascar2008-09	48464	594	81.5892	5169	4	1987	2009.08	41.0654	46.8444	87.9099	117.591	144.253	162.264	169.155	89.0762	6.61131	6.98653	9.68043	12.7611	14.6434	14.802	15.1782	13.1224	51.2637	54.3424	105.606	140.265	169.947	189.891	194.701	99.6144	10.8765	10.4615	14.4624	18.768	21.4354	20.5137	20.7628	18.7557	30.0365	38.7687	68.8053	93.2498	116.775	132.821	141.881	78.4754	6.49568
Madagascar	Madagascar2008-09	48464	594	81.5892	5169	5	2006.5	2009.08	23.7255	23.8295	47.5549	54.606	62.8905	67.7333	71.0064	24.6224	2.85659	3.02051	3.96128	4.44702	4.59805	4.81304	4.98625	2.84082	25.2925	25.189	50.4815	56.5916	64.5139	68.8197	71.8987	22.5558	3.78558	3.56523	4.84306	5.15455	5.30797	5.59018	5.69683	3.16372	22.0928	22.4179	44.5107	52.5408	61.2014	66.5997	70.0749	26.7551	3.64343
Madagascar	Madagascar2008-09	48464	594	81.5892	5169	5	2001.5	2009.08	24.2776	34.3027	58.5803	72.7118	82.56	87.9114	92.5143	36.0456	2.52062	3.67486	4.47587	5.62118	6.37547	7.13569	7.69084	4.67235	28.2006	35.0599	63.2605	77.9302	88.5906	93.4414	98.474	37.5915	3.42362	4.41844	6.06449	7.66263	8.02861	8.62793	9.48467	5.37914	20.1629	33.5062	53.6691	67.2297	76.2155	82.0959	86.2502	34.4289	3.07809
Madagascar	Madagascar2008-09	48464	594	81.5892	5169	5	1996.5	2009.08	29.7634	37.5993	67.3627	84.0396	94.1998	103.583	109.691	45.3858	2.70311	5.60146	6.77403	7.52526	8.09163	8.83628	9.64342	5.12159	33.2938	36.4987	69.7925	88.1668	97.8764	107.294	113.522	47.0109	4.27641	6.28402	8.80415	10.4432	10.909	12.4568	13.6993	8.46458	26.1046	38.7406	64.8453	79.7855	90.4056	99.7536	105.737	43.7267	3.96471
Madagascar	Madagascar2008-09	48464	594	81.5892	5169	5	1991.5	2009.08	31.6398	41.2356	72.8753	92.7898	108.026	117.058	123.934	55.0722	4.66949	7.62273	9.45501	10.8652	11.6207	12.0329	12.0272	6.2455	36.2658	39.1938	75.4597	94.1978	108.209	117.651	126.315	55.0056	6.49959	8.17168	9.60589	12.8814	12.0578	11.7756	11.9228	8.06733	26.9305	43.284	70.2145	91.3272	107.821	116.437	121.527	55.1877	6.62352
Madagascar	Madagascar2008-09	48464	594	81.5892	5169	5	1986.5	2009.08	41.4062	46.3408	87.747	117.167	142.736	160.215	167.343	87.2517	6.59883	6.82263	10.0776	12.5301	13.8752	13.7007	14.1156	12.2356	50.0934	52.7059	102.799	135.931	164.925	184.008	188.73	95.7762	10.206	9.42138	14.1135	17.8566	20.5496	19.9371	20.0555	19.0065	32.2479	39.6286	71.8765	97.4083	119.484	135.333	145.006	78.7926	6.61207
Malawi	Malawi1992	16330	225	72.5778	4081	1	1991.5	1992.75	43.2988	77.2949	120.594	172.401	196.828	213.637	222.297	115.65	8.6266	10.5	13.1334	13.3548	13.8692	14.4504	15.1127	11.3664	38.9108	62.4924	101.403	155.598	183.303	205.493	215.141	126.573	10.0652	11.9685	15.639	16.2632	17.6199	19.201	19.3335	15.3904	47.6293	91.6473	139.277	188.784	210.203	221.871	229.519	104.845	12.0554
Malawi	Malawi1992	16330	225	72.5778	4081	1	1990.5	1992.75	46.7968	101.705	148.502	181.878	202.682	218.471	229.869	95.5581	8.97144	11.9897	14.5857	15.299	16.0179	15.76	15.9472	10.2891	47.832	98.2858	146.118	175.829	197.936	217.397	226.922	94.6313	11.8958	15.1754	18.6898	20.1582	20.9709	20.6735	20.4956	14.1947	45.7997	105.265	151.065	187.84	207.373	219.336	232.528	95.9592	11.1879
Malawi	Malawi1992	16330	225	72.5778	4081	1	1989.5	1992.75	42.1767	86.6468	128.824	158.42	189.986	209.703	219.781	104.407	7.58036	10.8449	12.8702	13.3063	14.4547	15.4374	15.1707	11.2923	43.9412	117.377	161.319	192.487	224.922	245.762	252.661	108.912	10.6245	17.9296	21.8484	21.9357	23.3	24.2622	24.3384	16.1838	40.303	55.6014	95.9044	123.748	154.141	172.655	186.04	99.6974	11.0174
Malawi	Malawi1992	16330	225	72.5778	4081	1	1988.5	1992.75	35.4208	95.3237	130.744	173.456	207.48	229.612	236.877	122.096	6.28699	12.7653	13.8697	14.6127	14.5965	15.8659	15.5587	9.69452	38.6691	118.805	157.474	202.297	240.665	266.647	274.315	138.679	9.28299	16.4431	19.5631	22.0298	21.9926	23.2664	22.6101	14.5831	32.3731	69.6309	102.004	142.217	171.713	189.828	196.649	105.395	8.57681
Malawi	Malawi1992	16330	225	72.5778	4081	1	1987.5	1992.75	51.762	87.0106	138.773	185.39	216.195	235.771	243.683	121.815	9.12601	10.3167	12.2918	13.1554	13.0904	14.4099	14.3506	10.6788	48.7227	103.911	152.633	203.606	235.636	259.513	267.048	135.023	11.0638	14.3733	17.7175	19.7243	21.678	23.847	24.4505	18.4166	55.2838	69.7846	125.068	167.21	196.764	211.806	220.103	108.619	15.409
Malawi	Malawi1992	16330	225	72.5778	4081	1	1986.5	1992.75	68.7542	79.3623	148.116	195.446	231.377	252.845	269.511	142.501	10.1341	8.84234	12.767	12.4868	13.4964	13.5931	13.9587	10.4528	68.4165	83.1925	151.609	207.778	244.446	264.557	276.326	147.004	12.8329	12.0366	17.1453	17.7015	18.3633	19.8104	21.1465	16.8356	69.113	75.7763	144.889	183.388	218.528	241.362	262.558	137.607	14.1412
Malawi	Malawi1992	16330	225	72.5778	4081	1	1985.5	1992.75	54.1998	74.881	129.081	178.952	213.825	239.172	253.951	143.378	8.63182	9.57693	12.4859	14.2156	15.3416	16.2526	16.3683	12.095	49.718	74.9572	124.675	175.559	214.207	231.67	242.096	134.146	13.0401	12.5379	17.0598	18.8251	19.9046	20.466	20.7527	14.8328	58.5932	74.8025	133.396	182.265	213.431	245.699	264.147	150.878	12.3806
Malawi	Malawi1992	16330	225	72.5778	4081	1	1984.5	1992.75	51.4761	73.1953	124.671	164.718	185.289	206.785	216.988	105.465	9.42071	10.8985	12.328	14.2043	14.6884	15.6873	16.0344	10.3969	56.1261	54.0433	110.169	150.984	172.148	191.771	198.234	98.9684	13.2473	12.6097	16.5784	18.4559	18.6758	21.0483	20.8907	13.6872	46.9696	91.0492	138.019	177.355	197.398	220.415	233.725	111.03	12.8296
Malawi	Malawi1992	16330	225	72.5778	4081	1	1983.5	1992.75	48.6662	89.2107	137.877	178.014	200.281	221.672	233.372	110.767	8.96329	13.8541	15.5073	16.4543	17.2413	17.3605	16.8919	10.4246	56.159	94.0344	150.193	193.982	216.068	238.869	252.069	119.881	13.6423	17.4596	21.7629	20.8682	22.5151	22.857	22.7437	18.0623	40.9825	83.8412	124.824	161.714	184.199	204.362	214.752	102.755	11.2151
Malawi	Malawi1992	16330	225	72.5778	4081	1	1982.5	1992.75	67.8489	65.2954	133.144	173.423	207.033	233.283	243.547	127.36	11.2743	9.21636	15.8882	17.8484	18.3881	18.2313	18.272	11.2161	73.7879	55.6493	129.437	184.431	226.756	256.3	275.794	168.117	13.7953	12.7009	19.6256	23.0179	24.2316	24.3483	24.5603	20.8138	62.2844	74.2283	136.513	163.879	189.529	212.789	213.632	89.3119	14.3626
Malawi	Malawi1992	16330	225	72.5778	4081	1	1981.5	1992.75	69.2972	69.1678	138.465	178.574	208.983	238.961	256.281	136.751	15.0196	10.7586	18.6659	18.1439	18.5212	19.4579	19.3368	11.2919	67.8646	67.6396	135.504	181.469	220.039	252.292	276.98	163.652	17.6677	15.9894	22.4495	22.8488	23.2374	25.4323	27.2248	21.7127	70.4369	70.7811	141.218	176.084	199.261	226.933	236.785	111.282	20.5434
Malawi	Malawi1992	16330	225	72.5778	4081	1	1980.5	1992.75	61.0872	62.8155	123.903	170.209	198.34	227.58	242.681	135.576	14.6781	9.96246	17.0928	18.9489	20.2735	19.5429	19.783	12.8826	55.6755	76.9874	132.663	166.879	197.975	226.83	245.534	130.135	15.2088	16.5337	21.5196	23.208	25.0814	25.3815	26.1664	20.7318	66.5246	49.9966	116.521	173.37	198.637	228.254	239.688	139.411	21.7932
Malawi	Malawi1992	16330	225	72.5778	4081	1	1979.5	1992.75	56.0641	79.8757	135.94	186.045	218.686	243.815	251.35	133.568	12.2381	12.6001	17.658	18.1349	19.5267	19.0853	19.3847	13.1709	59.9425	97.9168	157.859	199.892	230.902	253.792	263.794	125.792	16.5208	20.4671	24.7927	25.1075	27.4777	29.7921	30.1539	19.8692	52.9009	65.3967	118.298	176.246	210.356	237.676	242.505	140.872	15.5681
Malawi	Malawi1992	16330	225	72.5778	4081	1	1978.5	1992.75	62.2244	95.191	157.415	216.574	257.537	284.353	294.84	163.099	12.1766	14.122	18.6421	19.8746	21.8839	21.4536	22.0986	18.2501	75.7472	85.7175	161.465	214.043	238.086	258.054	271.271	130.95	20.9176	18.1402	26.5458	27.1558	27.8179	29.1571	30.1604	23.1061	49.7311	104.001	153.732	219.231	276.49	310.038	317.728	193.787	14.9313
Malawi	Malawi1992	16330	225	72.5778	4081	1	1977.5	1992.75	62.4785	83.4335	145.912	210.112	262.683	299.271	315.444	198.494	13.4218	14.3981	19.0293	19.6555	18.8814	17.8723	18.2741	17.8021	70.7651	95.7981	166.563	223.753	265.116	295.651	316.628	180.055	20.005	21.7649	28.4269	29.7614	30.4938	28.4385	29.0788	26.1161	53.4471	71.0638	124.511	195.805	260.057	303.292	313.856	216.274	18.6902
Malawi	Malawi1992	16330	225	72.5778	4081	1	1976.5	1992.75	75.8585	71.7569	147.615	200.978	251.964	285.371	304.803	184.41	12.7933	10.7332	15.7815	17.158	19.5643	21.0984	22.2134	19.7201	85.7451	60.988	146.733	199.144	252.686	277.036	307.329	188.213	20.7403	16.3731	23.7904	25.5581	27.3042	29.1005	30.7323	27.9736	66.7355	82.0022	148.738	203.038	251.228	295.057	302.932	181.136	16.4384
Malawi	Malawi1992	16330	225	72.5778	4081	1	1975.5	1992.75	52.9558	87.9288	140.885	187.076	239.385	258.49	275.536	156.733	12.4967	14.0762	18.5386	18.9897	20.2688	20.3148	20.8749	16.6798	68.6446	90.0523	158.697	197.86	253.166	258.102	276.535	140.066	17.865	19.4688	25.5856	26.6781	28.2761	28.0546	28.64	25.626	36.021	86.0102	122.031	176.085	224.698	259.207	274.6	173.775	13.6476
Malawi	Malawi1992	16330	225	72.5778	4081	1	1974.5	1992.75	55.2993	104.667	159.966	208.813	259.277	275.314	297.584	163.824	12.7817	14.0759	17.7686	20.3567	22.6382	23.4826	22.9029	18.7626	39.5899	99.8643	139.454	190.52	250.604	262.009	281.687	165.282	12.3617	21.9605	24.4017	27.3521	29.242	29.7087	30.9591	28.1069	69.8966	109.145	179.042	225.639	266.36	287.777	312.875	163.021	21.3645
Malawi	Malawi1992	16330	225	72.5778	4081	1	1973.5	1992.75	71.8236	86.7157	158.539	217.677	271.953	290.426	320.422	192.383	15.5414	15.6808	23.6326	24.9359	26.6793	26.5996	27.1551	19.4034	72.1895	74.5588	146.748	215.404	265.978	288.692	326.991	211.242	19.0032	19.2799	28.6425	30.0976	31.6074	30.1124	33.268	27.9158	71.3671	100.104	171.471	220.443	278.973	292.758	314.297	172.385	23.2636
Malawi	Malawi1992	16330	225	72.5778	4081	1	1972.5	1992.75	75.028	101.562	176.59	222.121	293.122	333.027	372.978	238.505	15.2594	20.5344	26.8341	28.0382	33.2594	32.8154	30.8346	22.4563	86.0327	93.5829	179.616	222.169	275.819	315.771	368.55	230.3	22.9546	27.4596	36.7552	37.9085	41.7896	42.1174	37.7668	32.1456	63.4049	108.999	172.404	221.427	311.02	350.816	377.281	247.557	24.4221
Malawi	Malawi1992	16330	225	72.5778	4081	1	1971.5	1992.75	51.031	87.8588	138.89	177.326	227.869	306.17	343.336	237.422	16.1534	19.0172	25.1032	24.6042	26.252	26.5318	27.4583	28.4513	65.1208	73.254	138.375	175.639	207.922	278.025	332.915	225.783	21.703	26.4535	32.2714	34.2423	35.2147	36.57	39.891	42.4776	35.3369	105.261	140.598	180.227	248.345	335.017	355.385	249.926	19.7646
Malawi	Malawi1992	16330	225	72.5778	4081	1	1970.5	1992.75	101	100.895	201.894	260.375	300.611	355.953	375.017	216.917	18.1336	20.4286	28.1439	29.0863	27.1474	29.5596	30.5337	31.1017	109.619	155.341	264.96	307.849	345.647	404.094	442.395	241.395	28.6088	35.5704	46.6079	46.5883	46.1083	48.2005	46.6687	44.9031	90.6198	38.5297	129.149	205.207	248.266	299.746	300.999	197.336	26.3737
Malawi	Malawi1992	16330	225	72.5778	4081	1	1969.5	1992.75	103.963	88.0155	191.978	245.432	310.547	328.06	344.965	189.335	23.6919	21.9225	27.634	31.0442	32.5796	32.5792	31.5191	28.2076	86.0732	82.7715	168.845	205.134	279.307	306.971	328.79	192.437	27.9764	27.0345	33.8496	35.7459	44.2627	46.0034	46.2644	44.9306	123.259	92.3861	215.645	285.641	341.964	351.658	364.606	189.915	34.2996
Malawi	Malawi1992	16330	225	72.5778	4081	1	1968.5	1992.75	89.519	77.022	166.541	236.025	305.838	334.945	359.601	231.637	29.6633	24.0233	37.7421	39.0605	43.3018	43.8713	49.8797	39.3664	112.089	72.1995	184.288	286.273	371.742	386.036	417.793	286.259	46.0778	29.2483	53.7277	54.7941	61.7394	62.4685	71.2246	58.9626	68.466	84.0078	152.474	181.782	236.324	279.94	296.98	170.503	28.6918
Malawi	Malawi1992	16330	225	72.5778	4081	1	1967.5	1992.75	70.9691	84.4588	155.428	239.677	297.493	334.793	376.532	261.795	21.8515	26.2895	32.391	37.2246	39.4208	36.4283	44.6558	39.6911	82.6652	65.0051	147.67	274.671	339.119	373.798	454.078	359.494	31.7843	29.5091	41.0791	49.6635	50.217	53.5224	62.7792	65.0183	57.7191	106.258	163.977	207.403	259.432	299.173	299.173	161.713	29.9827
Malawi	Malawi1992	16330	225	72.5778	4081	2	1991	1992.75	44.98	89.143	134.123	176.653	199.292	215.595	225.648	105.702	5.63121	8.04004	9.74296	10.3988	11.3798	11.7863	12.4808	9.70531	43.1711	79.9447	123.116	165.06	189.956	210.757	220.352	110.888	7.05356	9.98734	12.1197	13.6515	15.1419	16.1422	16.2461	13.3754	46.7445	98.2396	144.984	188.041	208.546	220.364	230.871	100.451	7.94566
Malawi	Malawi1992	16330	225	72.5778	4081	2	1989	1992.75	38.8061	91.0475	129.854	166.166	198.988	219.902	228.591	113.472	5.05711	8.78228	9.62366	10.8	11.4137	12.6552	12.5371	9.48797	41.3926	118.35	159.742	197.986	233.361	256.746	264.022	124.104	7.18981	12.7336	15.7315	17.502	18.6365	19.8754	19.8518	13.9683	36.2241	62.9571	99.1812	133.251	163.18	181.489	191.674	102.676	6.70529
Malawi	Malawi1992	16330	225	72.5778	4081	2	1987	1992.75	61.1308	82.9392	144.07	191.004	224.292	244.789	256.878	131.796	7.38307	7.54273	9.28611	9.3289	10.3176	11.1777	11.4753	9.38758	59.3808	92.9407	152.322	205.842	240.148	262.17	271.659	140.782	8.72769	10.7944	13.1782	14.6719	16.5182	18.6752	19.6449	16.1659	63.064	72.8744	135.938	176.217	208.451	227.362	242.016	122.766	11.9257
Malawi	Malawi1992	16330	225	72.5778	4081	2	1985	1992.75	52.8117	74.3339	127.146	172.239	200.46	223.905	236.409	125.179	6.45808	8.03607	10.0622	11.9217	12.621	13.5865	13.9658	10.0534	52.9744	64.8168	117.791	163.829	194.695	213.181	221.64	117.714	9.05167	9.57975	13.2023	15.372	16.0485	17.3042	17.215	12.267	52.6532	83.4765	136.13	180.308	206.093	233.749	249.637	131.394	8.90912
Malawi	Malawi1992	16330	225	72.5778	4081	2	1983	1992.75	58.4701	77.7805	136.251	176.424	204.419	228.109	239.125	119.102	7.83857	8.91633	12.9085	14.3958	15.1284	14.9182	14.7208	9.44083	64.968	76.1046	141.073	190.318	222.691	248.672	264.888	144.151	10.3546	11.0268	16.8635	17.6714	19.6005	19.5171	19.5591	17.1508	52.1072	79.4595	131.567	163.639	187.698	209.32	215.39	96.5223	9.97986
Malawi	Malawi1992	16330	225	72.5778	4081	2	1981	1992.75	64.6322	66.5415	131.174	174.236	203.612	233.255	249.499	136.19	12.0651	7.61939	13.8671	14.8322	15.8115	15.8823	16.1782	10.3724	60.5736	73.3627	133.936	174.39	209.44	240.112	261.875	147.724	12.52	11.762	16.2066	18.1561	18.5884	19.6075	21.335	18.3735	68.3204	60.3721	128.693	174.065	198.206	226.825	237.456	124.828	16.8174
Malawi	Malawi1992	16330	225	72.5778	4081	2	1979	1992.75	59.265	86.4025	145.667	200.214	237.087	263.037	272.01	147.885	9.25022	10.2748	13.9324	15.5929	17.8515	17.2233	17.7833	12.9859	68.4176	90.1912	158.609	205.762	233.351	254.885	266.441	128.16	14.2271	14.2765	18.4882	20.6296	22.6809	24.8811	25.7775	18.4554	51.2997	83.0658	134.366	196.102	242.041	272.422	278.658	166.689	11.7477
Malawi	Malawi1992	16330	225	72.5778	4081	2	1977	1992.75	69.865	77.4066	147.272	206.347	258.136	293.236	310.932	191.926	8.85644	9.61101	13.6033	14.273	15.3585	15.5771	16.5385	16.5988	78.7259	78.7054	157.431	212.37	259.523	287.159	312.423	183.952	14.2038	15.0715	20.8092	22.2639	23.7881	23.6775	25.1053	24.541	61.0556	76.1931	137.249	200.457	257.146	300.586	309.832	200.038	13.4658
Malawi	Malawi1992	16330	225	72.5778	4081	2	1975	1992.75	54.1498	96.3785	150.528	197.939	249.336	266.939	286.481	160.043	9.22901	11.0446	13.9416	16.0538	18.5786	18.9378	18.7182	15.8649	54.3848	94.8431	149.228	194.006	251.541	259.673	278.694	152.175	10.9937	15.67	18.6103	21.1301	24.9387	25.2798	25.7711	25.2074	53.9148	97.9844	151.899	202.251	246.855	275	295.132	168.886	13.8173
Malawi	Malawi1992	16330	225	72.5778	4081	2	1973	1992.75	73.423	93.7997	167.223	219.78	282.125	310.669	345.133	213.634	11.3431	14.4607	20.3952	21.7436	25.9353	25.6829	25.4998	17.7964	78.8306	83.1739	162.004	217.835	269.916	300.489	345.453	218.914	15.4574	17.303	24.9664	27.5547	31.4355	30.4417	29.9665	24.9896	67.216	105.463	172.679	221.629	295.379	321.796	345.441	208.821	15.0865
Malawi	Malawi1992	16330	225	72.5778	4081	2	1971	1992.75	77.1671	93.829	170.996	218.98	264.5	332.161	360.296	228.346	12.9924	15.0458	20.8323	21.5996	20.8086	22.8781	24.0738	26.1292	88.7966	112.673	201.47	241.401	276.511	340.79	387.454	232.908	19.3224	23.167	31.2356	33.4029	33.2701	36.0697	36.9921	38.7809	63.6741	71.8541	135.528	192.412	249.348	320.915	331.805	227.049	15.9611
[truncated: 5,487 more rows]
[truncated: 7 more columns]

## Sheet: Documentation
The data included are estimates from 207 DHS surveys, nearly all national
WFS surveys are not included in this version
Last edit: July 9, 2011
Variable
Identifiers
Country	Name of country
Label	Label for data run (country, survey years)
Cases	Number of births in birth history file
Clusters	Number of clusters in survey
[truncated: 56 more rows]

## Sheet: Data notes
Ethiopia	CMC values have been recoded to the Gregorian calendar from the Ethiopian
[truncated: 1 more rows]
